# Supplementary material for: Crystal structure of trans-bis­(di­ethano­lamine-κ3 O,N,O′)manganese(II) bis­(3-amino­benzoate)
Source: Acta Crystallogr E Crystallogr Commun. 2016 Mar 15;72(Pt 4):502–4. doi: 10.1107/S2056989016004072 (PMC4910313; doi:10.1107/S2056989016004072)
Supplement: Supplementary file 1 [file e-72-00502-sup1.cif]

##############################################################################
#                                                                            #
# This CIF contains the data in a paper accepted for publication in          #
# Acta Crystallographica Section E. It conforms to the requirements of       #
# Notes for Authors for Acta Crystallographica Section E, and has been       #
# peer reviewed under the auspices of the IUCr Commission on Journals.       #
#                                                                            #
# Full details of the Crystallographic Information File format               #
# are given in the paper "The Crystallographic Information File (CIF):       #
# a New Standard Archive File for Crystallography" by S. R. Hall, F. H.      #
# Allen and I. D. Brown [Acta Cryst. (1991), A47, 655-685].                  #
#                                                                            #
# The current version of the core CIF dictionary is obtainable from          #
# ftp://ftp.iucr.org/pub/cif_core.dic.                                       #
#                                                                            #
# Software is freely available for graphical display of the structure(s)     #
# in this CIF. For information consult the CIF software page                 #
# http://www.iucr.org/resources/cif/software.                                #
#                                                                            #
# This file may be used for bona fide research purposes within the           #
# scientific community so long as proper attribution is given to the journal # 
# article from which it was obtained.                                        #
#                                                                            #
##############################################################################
data_I
_audit_creation_method     SHELXL-97
_journal_date_recd_electronic     2016-02-29
_journal_date_accepted     2016-03-10
_journal_name_full     'Acta Crystallographica, Section E'
_journal_year     2016
_journal_volume     72
_journal_issue      4
_journal_page_first     502
_journal_page_last     504
_journal_paper_category     GM
_journal_paper_doi     10.1107/S2056989016004072
_journal_coeditor_code     WM5277
_publ_contact_author_name     'Aziz B. Ibragimov'
_publ_contact_author_address
;
Institute of General and Inorganic Chemistry of Uzbekistan Academy of Sciences,
M. Ulugbek, Str. 76
Tashkent 700125
Uzbekistan
;
_publ_contact_author_email     'aziz_ibragimov@mail.ru'
_publ_contact_author_fax     '+998712627063'
_publ_contact_author_phone     '+998712628906'
_publ_section_title
;
Crystal structure of
<i>trans</i>-bis(diethanolamine-\k^3^<i>O</i>,<i>N</i>,<i>O</i>')manganese(II)
bis(3-aminobenzoate)
;
loop_
    _publ_author_name
    _publ_author_footnote
    _publ_author_address
    'Ibragimov, Aziz B.' .
;
Institute of General and Inorganic Chemistry of Uzbekistan Academy of Sciences
M. Ulugbek Str. 77a
Tashkent 700170
Uzbekistan
;
    'Zakirov, Bakhtiyar S.' .
;
Institute of General and Inorganic Chemistry of Uzbekistan Academy of Sciences
M. Ulugbek Str. 77a
Tashkent 700170
Uzbekistan
;
    'Ashurov, Jamshid M.' .
;
Institute of Bioorganic Chemistry Academy of Sciences of Uzbekistan
M. Ulugbek Str. 83
Tashkent 700125
Uzbekistan
;
_publ_section_synopsis
;
The title salt, [Mn(C~4~H~11~NO~2~)~2~](C~7~H~6~NO~2~)~2~, contains a
centrosymmetric cation with the Mn^2+^ ion coordinated octahedrally by two
tridentate diethanolamine (DEA) ligands. The cations are connected to the
anions through O---H...O and N---H...O hydrogen bonds into a three-dimensional
network structure.
;
_database_code_depnum_ccdc_archive     'CCDC 1463701'
_chemical_name_systematic
;
<i>trans</i>-Bis(diethanolamine-\k^3^<i>O</i>,<i>N</i>,<i>O</i>')manganese(II)
bis(3-aminobenzoate)
;
_chemical_name_common     ?
_chemical_formula_moiety     'C8 H22 Mn N2 O4 2+, 2(C7 H6 N O2 -)'
_chemical_formula_sum     'C22 H34 Mn N4 O8'
_chemical_formula_iupac     '[Mn (C4 H11 N1 O2)2] (C7 H6 N O2)2'
_chemical_formula_weight     537.47
_chemical_melting_point     ?
_shelx_space_group_comment
;
The symmetry employed for this shelxl refinement is uniquely defined
by the following loop, which should always be used as a source of
symmetry information in preference to the above space-group names.
They are only intended as comments.
;
_space_group_crystal_system     orthorhombic
_space_group_name_H-M_alt     'P b c a'
_space_group_name_Hall     '-P 2ac 2ab'
loop_
    _space_group_symop_operation_xyz
    'x, y, z'
    '-x+1/2, -y, z+1/2'
    '-x, y+1/2, -z+1/2'
    'x+1/2, -y+1/2, -z'
    '-x, -y, -z'
    'x-1/2, y, -z-1/2'
    'x, -y-1/2, z-1/2'
    '-x-1/2, y-1/2, z'
_cell_length_a     10.6120(4)
_cell_length_b     10.8219(4)
_cell_length_c     21.7591(8)
_cell_angle_alpha     90
_cell_angle_beta     90
_cell_angle_gamma     90
_cell_volume     2498.86(15)
_cell_formula_units_Z     4
_cell_measurement_reflns_used     1995
_cell_measurement_theta_min     4.0510
_cell_measurement_theta_max     74.9640
_cell_measurement_temperature     293(2)
_exptl_crystal_description     'block'
_exptl_crystal_colour     'pink'
_exptl_crystal_size_max     0.32
_exptl_crystal_size_mid     0.20
_exptl_crystal_size_min     0.18
_exptl_crystal_density_diffrn     1.429
_exptl_crystal_density_meas     ?
_exptl_crystal_density_method     ?
_exptl_crystal_F_000     1132
_exptl_absorpt_coefficient_mu     4.758
_exptl_absorpt_correction_type     multi-scan
_exptl_absorpt_process_details
;
(<i>CrysAlis PRO</i>; Oxford Diffraction, 2009)
;
_shelx_estimated_absorpt_T_min     ?
_shelx_estimated_absorpt_T_max     ?
_exptl_absorpt_correction_T_min     0.93207
_exptl_absorpt_correction_T_max     1.00000
_diffrn_ambient_temperature     293(2)
_diffrn_radiation_type     CuK\a
_diffrn_radiation_wavelength     1.54184
_diffrn_measurement_device_type     'Oxford Diffraction Xcalibur Ruby'
_diffrn_measurement_method     '\w scans'
_diffrn_detector_area_resol_mean     10.2576
_diffrn_reflns_number     10631
_diffrn_reflns_av_R_equivalents     0.0557
_diffrn_reflns_theta_min     4.063
_diffrn_reflns_theta_max     76.258
_diffrn_reflns_theta_full     67.684
_diffrn_measured_fraction_theta_max     0.987
_diffrn_measured_fraction_theta_full     1.000
_diffrn_reflns_limit_h_min     -13
_diffrn_reflns_limit_h_max     11
_diffrn_reflns_limit_k_min     -10
_diffrn_reflns_limit_k_max     13
_diffrn_reflns_limit_l_min     -23
_diffrn_reflns_limit_l_max     27
_refine_special_details     ?
_reflns_number_total     2589
_reflns_number_gt     1740
_reflns_threshold_expression     'I > 2\s(I)'
_refine_ls_structure_factor_coef     Fsqd
_refine_ls_matrix_type     full
_refine_ls_R_factor_all     0.0736
_refine_ls_R_factor_gt     0.0445
_refine_ls_wR_factor_gt     0.1108
_refine_ls_wR_factor_ref     0.1359
_refine_ls_goodness_of_fit_ref     1.056
_refine_ls_restrained_S_all     1.056
_refine_ls_number_reflns     2589
_refine_ls_number_parameters     180
_refine_ls_number_restraints     3
_refine_ls_hydrogen_treatment     mixed
_refine_ls_weighting_scheme     calc
_refine_ls_weighting_details
              'w=1/[\s^2^(Fo^2^)+(0.0511P)^2^+0.8708P] where P=(Fo^2^+2Fc^2^)/3'
_atom_sites_solution_hydrogens     mixed
_atom_sites_solution_primary     direct
_atom_sites_solution_secondary     difmap
_refine_ls_shift/su_max     0.000
_refine_ls_shift/su_mean     0.000
_refine_diff_density_max     0.372
_refine_diff_density_min     -0.222
_refine_ls_extinction_method     none
_refine_ls_extinction_coef     .
loop_
    _atom_type_symbol
    _atom_type_description
    _atom_type_scat_dispersion_real
    _atom_type_scat_dispersion_imag
    _atom_type_scat_source
    'C' 'C' 0.0181 0.0091
                         'International Tables Vol C Tables 4.2.6.8 and 6.1.1.4'
    'H' 'H' 0.0000 0.0000
                         'International Tables Vol C Tables 4.2.6.8 and 6.1.1.4'
    'N' 'N' 0.0311 0.0180
                         'International Tables Vol C Tables 4.2.6.8 and 6.1.1.4'
    'O' 'O' 0.0492 0.0322
                         'International Tables Vol C Tables 4.2.6.8 and 6.1.1.4'
    'Mn' 'Mn' -0.5299 2.8052
                         'International Tables Vol C Tables 4.2.6.8 and 6.1.1.4'
_computing_data_collection
;
CrysAlis PRO (Oxford Diffraction, 2009)
;
_computing_cell_refinement
;
CrysAlis PRO (Oxford Diffraction, 2009)
;
_computing_data_reduction
;
CrysAlis PRO (Oxford Diffraction, 2009)
;
_computing_structure_solution
;
SHELXS97 (Sheldrick, 2008)
;
_computing_structure_refinement
;
SHELXL2014 (Sheldrick, 2015)
;
_computing_molecular_graphics
;
XP in SHELXTL (Sheldrick, 2008) and Mercury (Macrae <i>et al.</i>,
2006)
;
_computing_publication_material
;
SHELXTL (Sheldrick, 2008)
;
loop_
    _atom_site_type_symbol
    _atom_site_label
    _atom_site_fract_x
    _atom_site_fract_y
    _atom_site_fract_z
    _atom_site_U_iso_or_equiv
    _atom_site_adp_type
    _atom_site_calc_flag
    _atom_site_occupancy
    _atom_site_disorder_assembly
    _atom_site_disorder_group
    Mn Mn1 0.5000 0.5000 0.5000 0.04895(19) Uani d 1 . .
    O O4 0.3260(2) 0.5819(2) 0.52055(10) 0.0539(5) Uani d 1 . .
    O O3 0.5434(2) 0.4939(2) 0.59247(10) 0.0565(5) Uani d 1 . .
    O O1 0.7755(2) 0.5192(2) 0.62224(11) 0.0632(6) Uani d 1 . .
    O O2 0.8300(3) 0.3560(3) 0.56693(12) 0.0734(7) Uani d 1 . .
    N N2 0.4066(3) 0.3381(2) 0.52171(12) 0.0512(6) Uani d 1 . .
    C C1 0.9619(3) 0.4152(3) 0.64986(13) 0.0518(7) Uani d 1 . .
    C C2 0.9990(3) 0.5096(3) 0.68864(13) 0.0516(6) Uani d 1 . .
    H H2A 0.9520 0.5821 0.6899 0.062 Uiso calc 1 . .
    N N1 1.1449(4) 0.5979(4) 0.76146(16) 0.0793(10) Uani d 1 . .
    C C7 0.8479(3) 0.4310(3) 0.60979(14) 0.0547(7) Uani d 1 . .
    C C3 1.1051(3) 0.4986(4) 0.72582(13) 0.0566(7) Uani d 1 . .
    C C6 1.0307(3) 0.3059(4) 0.64803(16) 0.0617(8) Uani d 1 . .
    H H6 1.0069 0.2422 0.6218 0.074 Uiso calc 1 . .
    C C4 1.1723(3) 0.3888(4) 0.72398(15) 0.0659(9) Uani d 1 . .
    H H4A 1.2432 0.3795 0.7487 0.079 Uiso calc 1 . .
    C C11 0.2710(3) 0.3669(3) 0.53064(17) 0.0618(8) Uani d 1 . .
    H H11A 0.2348 0.3081 0.5592 0.074 Uiso calc 1 . .
    H H11B 0.2272 0.3586 0.4917 0.074 Uiso calc 1 . .
    C C5 1.1356(3) 0.2928(4) 0.68595(16) 0.0682(9) Uani d 1 . .
    H H5 1.1811 0.2193 0.6857 0.082 Uiso calc 1 . .
    C C10 0.2524(4) 0.4967(3) 0.55517(17) 0.0657(9) Uani d 1 . .
    H H10A 0.1640 0.5191 0.5525 0.079 Uiso calc 1 . .
    H H10B 0.2772 0.4999 0.5980 0.079 Uiso calc 1 . .
    C C9 0.4717(4) 0.2849(3) 0.57585(18) 0.0690(10) Uani d 1 . .
    H H9A 0.5494 0.2457 0.5628 0.083 Uiso calc 1 . .
    H H9B 0.4187 0.2222 0.5944 0.083 Uiso calc 1 . .
    C C8 0.5008(4) 0.3832(4) 0.62248(16) 0.0724(10) Uani d 1 . .
    H H8A 0.4259 0.4010 0.6464 0.087 Uiso calc 1 . .
    H H8B 0.5656 0.3537 0.6503 0.087 Uiso calc 1 . .
    H H4 0.276(5) 0.606(5) 0.484(2) 0.099(15) Uiso d 1 . .
    H H2 0.429(4) 0.278(3) 0.4912(14) 0.071(11) Uiso d 1 . .
    H H3 0.628(6) 0.501(5) 0.600(3) 0.109(18) Uiso d 1 . .
    H H1A 1.196(5) 0.571(6) 0.7962(18) 0.13(2) Uiso d 1 . .
    H H1B 1.087(6) 0.664(5) 0.771(3) 0.18(3) Uiso d 1 . .
loop_
    _atom_site_aniso_label
    _atom_site_aniso_U_11
    _atom_site_aniso_U_22
    _atom_site_aniso_U_33
    _atom_site_aniso_U_12
    _atom_site_aniso_U_13
    _atom_site_aniso_U_23
    Mn1 0.0487(3) 0.0479(3) 0.0503(3) -0.0033(3) -0.0032(3) -0.0027(3)
    O4 0.0536(11) 0.0496(11) 0.0586(12) 0.0035(10) -0.0011(10) -0.0037(10)
    O3 0.0553(12) 0.0658(14) 0.0485(10) -0.0038(11) -0.0093(9) -0.0029(11)
    O1 0.0529(12) 0.0758(16) 0.0608(12) 0.0082(11) -0.0109(10) -0.0144(12)
    O2 0.0762(16) 0.0790(17) 0.0650(14) 0.0167(14) -0.0226(12) -0.0215(13)
    N2 0.0540(14) 0.0457(13) 0.0539(13) -0.0065(11) 0.0018(11) -0.0061(11)
    C1 0.0494(15) 0.0631(18) 0.0429(13) -0.0042(14) 0.0023(12) 0.0026(14)
    C2 0.0465(14) 0.0632(17) 0.0452(13) -0.0017(14) 0.0025(11) 0.0061(14)
    N1 0.077(2) 0.094(3) 0.0674(19) -0.014(2) -0.0126(16) -0.0015(19)
    C7 0.0504(16) 0.064(2) 0.0496(16) -0.0016(15) -0.0012(12) -0.0024(14)
    C3 0.0520(16) 0.073(2) 0.0448(13) -0.0117(16) 0.0003(12) 0.0032(16)
    C6 0.067(2) 0.065(2) 0.0535(16) 0.0017(17) -0.0015(14) -0.0011(16)
    C4 0.0520(17) 0.094(3) 0.0522(17) 0.0043(19) -0.0040(14) 0.0079(18)
    C11 0.0559(19) 0.0569(18) 0.073(2) -0.0107(15) 0.0060(15) -0.0005(16)
    C5 0.063(2) 0.079(2) 0.0622(19) 0.0150(18) -0.0014(15) 0.0056(18)
    C10 0.0606(19) 0.066(2) 0.071(2) 0.0055(18) 0.0172(16) 0.0018(19)
    C9 0.077(2) 0.0563(19) 0.074(2) -0.0046(17) -0.0092(18) 0.0154(17)
    C8 0.076(2) 0.088(3) 0.0533(18) -0.014(2) -0.0086(17) 0.0136(19)
_geom_special_details
;
 All esds (except the esd in the dihedral angle between two l.s. planes)
 are estimated using the full covariance matrix.  The cell esds are taken
 into account individually in the estimation of esds in distances, angles
 and torsion angles; correlations between esds in cell parameters are only
 used when they are defined by crystal symmetry.  An approximate (isotropic)
 treatment of cell esds is used for estimating esds involving l.s. planes.
;
loop_
    _geom_bond_atom_site_label_1
    _geom_bond_atom_site_label_2
    _geom_bond_site_symmetry_2
    _geom_bond_distance
    _geom_bond_publ_flag
    Mn1 O3 5_666 2.065(2) ?
    Mn1 O3 . 2.065(2) ?
    Mn1 N2 . 2.067(3) ?
    Mn1 N2 5_666 2.068(3) ?
    Mn1 O4 . 2.096(2) ?
    Mn1 O4 5_666 2.096(2) ?
    O4 C10 . 1.424(4) ?
    O4 H4 . 0.99(5) ?
    O3 C8 . 1.438(4) ?
    O3 H3 . 0.92(6) ?
    O1 C7 . 1.255(4) ?
    O2 C7 . 1.251(4) ?
    N2 C9 . 1.482(4) ?
    N2 C11 . 1.485(4) ?
    N2 H2 . 0.959(19) ?
    C1 C2 . 1.383(5) ?
    C1 C6 . 1.390(5) ?
    C1 C7 . 1.501(4) ?
    C2 C3 . 1.391(4) ?
    C2 H2A . 0.9300 ?
    N1 C3 . 1.391(5) ?
    N1 H1A . 0.97(2) ?
    N1 H1B . 0.97(2) ?
    C3 C4 . 1.387(5) ?
    C6 C5 . 1.393(5) ?
    C6 H6 . 0.9300 ?
    C4 C5 . 1.384(6) ?
    C4 H4A . 0.9300 ?
    C11 C10 . 1.515(5) ?
    C11 H11A . 0.9700 ?
    C11 H11B . 0.9700 ?
    C5 H5 . 0.9300 ?
    C10 H10A . 0.9700 ?
    C10 H10B . 0.9700 ?
    C9 C8 . 1.502(5) ?
    C9 H9A . 0.9700 ?
    C9 H9B . 0.9700 ?
    C8 H8A . 0.9700 ?
    C8 H8B . 0.9700 ?
loop_
    _geom_angle_atom_site_label_1
    _geom_angle_atom_site_label_2
    _geom_angle_atom_site_label_3
    _geom_angle_site_symmetry_1
    _geom_angle_site_symmetry_3
    _geom_angle
    _geom_angle_publ_flag
    O3 Mn1 O3 5_666 . 180.00(14) ?
    O3 Mn1 N2 5_666 . 98.21(10) ?
    O3 Mn1 N2 . . 81.79(10) ?
    O3 Mn1 N2 5_666 5_666 81.79(10) ?
    O3 Mn1 N2 . 5_666 98.21(10) ?
    N2 Mn1 N2 . 5_666 180.0 ?
    O3 Mn1 O4 5_666 . 89.88(9) ?
    O3 Mn1 O4 . . 90.12(9) ?
    N2 Mn1 O4 . . 83.54(10) ?
    N2 Mn1 O4 5_666 . 96.46(10) ?
    O3 Mn1 O4 5_666 5_666 90.11(9) ?
    O3 Mn1 O4 . 5_666 89.89(9) ?
    N2 Mn1 O4 . 5_666 96.47(10) ?
    N2 Mn1 O4 5_666 5_666 83.53(10) ?
    O4 Mn1 O4 . 5_666 180.0 ?
    C10 O4 Mn1 . . 108.80(19) ?
    C10 O4 H4 . . 107(3) ?
    Mn1 O4 H4 . . 115(3) ?
    C8 O3 Mn1 . . 113.5(2) ?
    C8 O3 H3 . . 108(3) ?
    Mn1 O3 H3 . . 113(4) ?
    C9 N2 C11 . . 115.4(3) ?
    C9 N2 Mn1 . . 106.7(2) ?
    C11 N2 Mn1 . . 108.5(2) ?
    C9 N2 H2 . . 100(2) ?
    C11 N2 H2 . . 118(3) ?
    Mn1 N2 H2 . . 108(2) ?
    C2 C1 C6 . . 119.8(3) ?
    C2 C1 C7 . . 120.0(3) ?
    C6 C1 C7 . . 120.2(3) ?
    C1 C2 C3 . . 121.5(3) ?
    C1 C2 H2A . . 119.3 ?
    C3 C2 H2A . . 119.3 ?
    C3 N1 H1A . . 112(4) ?
    C3 N1 H1B . . 119(5) ?
    H1A N1 H1B . . 114(5) ?
    O2 C7 O1 . . 124.2(3) ?
    O2 C7 C1 . . 118.8(3) ?
    O1 C7 C1 . . 117.0(3) ?
    C4 C3 N1 . . 121.5(3) ?
    C4 C3 C2 . . 118.2(3) ?
    N1 C3 C2 . . 120.3(4) ?
    C1 C6 C5 . . 119.3(4) ?
    C1 C6 H6 . . 120.4 ?
    C5 C6 H6 . . 120.4 ?
    C5 C4 C3 . . 121.1(3) ?
    C5 C4 H4A . . 119.5 ?
    C3 C4 H4A . . 119.5 ?
    N2 C11 C10 . . 111.6(3) ?
    N2 C11 H11A . . 109.3 ?
    C10 C11 H11A . . 109.3 ?
    N2 C11 H11B . . 109.3 ?
    C10 C11 H11B . . 109.3 ?
    H11A C11 H11B . . 108.0 ?
    C4 C5 C6 . . 120.2(4) ?
    C4 C5 H5 . . 119.9 ?
    C6 C5 H5 . . 119.9 ?
    O4 C10 C11 . . 110.0(3) ?
    O4 C10 H10A . . 109.7 ?
    C11 C10 H10A . . 109.7 ?
    O4 C10 H10B . . 109.7 ?
    C11 C10 H10B . . 109.7 ?
    H10A C10 H10B . . 108.2 ?
    N2 C9 C8 . . 110.9(3) ?
    N2 C9 H9A . . 109.4 ?
    C8 C9 H9A . . 109.4 ?
    N2 C9 H9B . . 109.4 ?
    C8 C9 H9B . . 109.4 ?
    H9A C9 H9B . . 108.0 ?
    O3 C8 C9 . . 110.4(3) ?
    O3 C8 H8A . . 109.6 ?
    C9 C8 H8A . . 109.6 ?
    O3 C8 H8B . . 109.6 ?
    C9 C8 H8B . . 109.6 ?
    H8A C8 H8B . . 108.1 ?
loop_
    _geom_torsion_atom_site_label_1
    _geom_torsion_atom_site_label_2
    _geom_torsion_atom_site_label_3
    _geom_torsion_atom_site_label_4
    _geom_torsion_site_symmetry_1
    _geom_torsion_site_symmetry_2
    _geom_torsion_site_symmetry_3
    _geom_torsion_site_symmetry_4
    _geom_torsion
    _geom_torsion_publ_flag
    C6 C1 C2 C3 . . . . 0.7(5) ?
    C7 C1 C2 C3 . . . . -179.2(3) ?
    C2 C1 C7 O2 . . . . 166.2(3) ?
    C6 C1 C7 O2 . . . . -13.6(5) ?
    C2 C1 C7 O1 . . . . -14.4(5) ?
    C6 C1 C7 O1 . . . . 165.7(3) ?
    C1 C2 C3 C4 . . . . -1.2(5) ?
    C1 C2 C3 N1 . . . . 175.9(3) ?
    C2 C1 C6 C5 . . . . 0.7(5) ?
    C7 C1 C6 C5 . . . . -179.5(3) ?
    N1 C3 C4 C5 . . . . -176.6(3) ?
    C2 C3 C4 C5 . . . . 0.4(5) ?
    C9 N2 C11 C10 . . . . 88.9(4) ?
    Mn1 N2 C11 C10 . . . . -30.7(3) ?
    C3 C4 C5 C6 . . . . 0.9(6) ?
    C1 C6 C5 C4 . . . . -1.4(5) ?
    Mn1 O4 C10 C11 . . . . -38.9(3) ?
    N2 C11 C10 O4 . . . . 47.5(4) ?
    C11 N2 C9 C8 . . . . -76.9(4) ?
    Mn1 N2 C9 C8 . . . . 43.7(4) ?
    Mn1 O3 C8 C9 . . . . 17.4(4) ?
    N2 C9 C8 O3 . . . . -40.8(4) ?
loop_
    _geom_hbond_atom_site_label_D
    _geom_hbond_atom_site_label_H
    _geom_hbond_atom_site_label_A
    _geom_hbond_site_symmetry_A
    _geom_hbond_distance_DH
    _geom_hbond_distance_HA
    _geom_hbond_distance_DA
    _geom_hbond_angle_DHA
    N2 H2 O2 4_456 0.96(3) 2.19(3) 2.965(4) 137(3)
    N1 H1A O1 6_657 0.97(2) 2.05(2) 3.008(4) 170(5)
    O4 H4 O2 5_666 0.99(5) 1.63(5) 2.611(3) 169(4)
    O3 H3 O1 . 0.92(6) 1.65(6) 2.562(3) 173(5)
_shelx_hkl_file
;
   0   0   2 416850. 3015.90  16
   0   0   3-69.9458 147.060  16
   0   0   4 60049.6 1644.46  16
   0   0   5 218.695 248.836  16
   0   0   6 7272.36 741.596  16
   0   0   7 184.745 264.282  16
   0   0   8 202014. 4341.67  16
   0   0   9 118.734 258.051  16
   0   0  10 59206.6 2689.82  16
   0   0  11-32.9827 356.619  16
   0   0 -12 22953.7 1978.35   1
   0   0 -13-103.250 420.717   1
   0   0 -14 18630.0 1981.10   1
   0   0 -15 153.375 411.331   1
   0   0  16 15370.6 959.269   6
   0   0 -16 16410.2 2013.86   1
   0   0 -17 783.026 633.843   1
   0   0  17 50.1896 230.710   6
   0   0  17 350.524 247.444   8
   0   0  18 3287.00 500.596   6
   0   0  18 3134.91 464.357   8
   0   0  19 394.235 205.537   8
   0   0  19-250.203 260.617   6
   0   0  20 168.357 243.579   6
   0   0  20 309.531 200.789   8
   0   0  21-74.7838 197.118   8
   0   0  21-76.8774 248.257   6
   0   0  22 1723.93 379.161   8
   0   0  23 95.6634 196.239   8
   0   0  23-135.290 238.526   5
   0   0  24 3994.51 503.581   5
   0   0  25-62.8101 198.377   5
   0   0  26 4408.39 429.488   5
   0   0  27-36.6572 110.923   5
   0   1   0 1737.50 225.276  11
   0  -1   0 1927.13 149.616   1
   0   1   0 1858.94 135.561  16
   0   1   1 163.023 99.9052  16
   0   1  -1 41.4286 144.734  11
   0  -1   2 137.566 72.0532  16
   0   1   2 33.8182 162.784  16
   0   1   3 34.8900 132.382  16
   0  -1   3-55.5249 93.2137  16
   0  -1   4 228.779 180.759  16
   0   1   4 306.456 206.663  16
   0  -1   5 53.8352 156.872  16
   0   1   5 178.692 305.746  16
   0  -1   6-49.5463 187.785  16
   0   1   6 400.988 307.516  16
   0   1   7 254.705 333.541  16
   0  -1   7 198.094 212.335  16
   0   1   8 24.7381 258.510  16
   0  -1   8 3.63092 241.388  16
   0  -1   9 126.611 275.652  16
   0   1   9 406.745 431.240  16
   0  -1  10 175.057 325.375  16
   0   1  10 383.791 390.026  16
   0   1  11-197.953 395.795  16
   0  -1 -12-391.298 513.223   1
   0   1 -12 141.862 370.060   1
   0  -1 -13-1039.44 706.272   1
   0   1 -13-3.70110 400.857   1
   0   1 -14-118.078 384.666   1
   0  -1 -14-829.291 554.878   1
   0   1 -15 192.365 318.784   1
   0  -1 -15-718.302 724.352   1
   0   1 -16 154.646 489.414   1
   0  -1  16-318.123 215.703   6
   0   1  16 136.582 190.417   8
   0  -1 -16 761.688 668.927   1
   0   1  16 227.158 162.358   6
   0  -1  17-215.974 138.746   8
   0   1 -17 57.0773 565.816   1
   0   1  17 354.004 266.923   6
   0  -1 -17 591.479 683.478   1
   0  -1  17 248.884 237.242   6
   0   1  17 35.2737 176.769   8
   0  -1  18-141.861 184.450   8
   0  -1  18 243.330 255.371   6
   0   1  18 256.756 235.708   8
   0   1  18 99.4144 175.138   6
   0   1  19-88.6675 237.039   6
   0   1  19 372.210 214.924   8
   0  -1  19-261.404 208.608   8
   0  -1  19 117.158 222.779   6
   0   1  20-140.214 211.765   8
   0   1  20-206.909 238.591   6
   0  -1  20-277.739 243.767   6
   0  -1  20-78.1219 134.040   8
   0  -1  21 706.125 247.200   8
   0   1  21 317.832 229.964   8
   0   1  22-463.292 240.312   8
   0  -1  22 107.025 177.063   8
   0   1  22 89.4790 250.053   5
   0   1  23-129.416 212.952   5
   0   1  23-57.7544 203.961   8
   0  -1  23-596.685 292.582   5
   0   1  24-105.825 212.968   5
   0  -1  24-68.6109 205.394   5
   0   1  24-7.55174 157.263   8
   0  -1  25-36.4382 167.451   5
   0   1  25 251.956 203.501   5
   0  -1  26 43.3007 140.038   5
   0   1  26-40.7362 152.497   5
   0  -1  27 344.098 114.742   5
   0   1  27-111.976 103.324   5
   0   2   0 955036. 6964.73  11
   0  -2   0 999999. 4445.00   1
   0   2  -1 248524. 3570.76  11
   0  -2  -1 251804. 2924.56   1
   0   2   1 257974. 2718.47  16
   0  -2   1 257899. 1658.99   1
   0   2   2 39358.5 1270.44  16
   0   2  -2 38254.2 1475.98  11
   0   2   3 354414. 4293.10  16
   0  -2   4 33384.6 890.278  16
   0   2   4 31921.6 1438.89  16
   0  -2   5 2894.24 345.740  16
   0   2   5 2950.79 546.415  16
   0   2   6 303.874 367.198  16
   0  -2   6 435.825 186.015  16
   0  -2   7 8993.59 750.146  16
   0   2   7 8188.11 951.459  16
   0   2   8 231549. 5213.18  16
   0   2   9 3115.13 733.815  16
   0  -2 -10 114000. 4234.10   1
   0   2  10 112851. 4084.98  16
   0  -2 -11 2975.15 809.807   1
   0   2 -11 1974.89 586.159   1
   0   2 -12 2768.49 682.015   1
   0  -2 -12 3338.71 916.281   1
   0  -2 -13 16128.3 1908.03   1
   0   2 -13 13184.6 1516.83   1
   0  -2 -14 3334.75 1011.96   1
   0   2 -14 2588.17 748.985   1
   0  -2 -15 4133.90 1121.25   1
   0   2  16 8433.22 729.187   8
   0   2  16 9372.55 756.577   6
   0  -2  16 8734.35 739.977   6
   0  -2 -16 8417.47 1519.91   1
   0   2  17 440.574 269.380   6
   0  -2 -17 449.803 646.307   1
   0   2  17 712.102 312.100   8
   0  -2  17 518.500 218.130   6
   0  -2 -18 25092.0 2757.04   1
   0   2  18 22974.9 1243.19   8
   0   2  18 23126.8 1233.29   6
   0  -2  18 25472.4 1268.93   6
   0   2  19 617.485 255.829   8
   0  -2  19 622.319 288.242   6
   0   2  19 904.531 354.553   6
   0  -2  20 6173.75 652.286   6
   0   2  20 6604.84 702.469   8
   0   2  20 6628.39 687.195   6
   0  -2  21 256.732 210.602   6
   0   2  21 347.921 245.803   5
   0   2  21 160.476 268.388   8
   0   2  22 9317.91 785.587   5
   0   2  22 9367.87 781.807   8
   0   2  23-145.447 218.811   5
   0   2  23-173.823 241.713   8
   0  -2  23-145.409 204.586   5
   0  -2  24 299.212 196.728   5
   0   2  24 540.788 242.312   8
   0   2  24 470.769 249.993   5
   0  -2  25 2244.58 327.217   5
   0   2  25 2400.36 363.516   5
   0   2  25 2389.71 353.867   8
   0   2  26 1075.75 234.219   5
   0  -2  26 1240.67 213.779   5
   0   3   0 314.268 379.796  11
   0  -3   0 400.131 141.584   1
   0   3   1-419.858 364.359  11
   0   3  -1 54.7093 336.714  11
   0  -3   1 167.927 97.4878   1
   0  -3  -1 196.583 173.886   1
   0   3  -2-52.0924 301.244  11
   0  -3  -2-35.6197 171.910   1
   0   3  -3 112.141 335.283  11
   0  -3  -3 133.728 263.395   1
   0   3   3 105.142 189.683  16
   0   3   4 100.044 239.299  16
   0  -3  -4-410.091 316.112   1
   0   3  -5-25.6299 68.7109   1
   0  -3  -5-128.359 304.137   1
   0   3   5 94.3247 245.589  16
   0   3  -6-347.557 173.929   1
   0  -3  -6-170.668 345.654   1
   0   3   6-154.241 339.801  16
   0   3   7 146.018 298.879  16
   0   3  -7 90.6576 182.851   1
   0  -3  -7 645.131 447.378   1
   0  -3  -8-26.8301 379.450   1
   0   3  -8-697.043 260.041   1
   0   3   8 153.628 367.502  16
   0   3  -9-122.671 233.077   1
   0  -3  -9-310.321 434.827   1
   0   3 -10-189.458 267.159   1
   0  -3 -10-308.229 507.374   1
   0  -3 -11 270.454 652.145   1
   0  -3 -12 609.793 564.509   1
   0  -3 -13 952.805 639.744   1
   0  -3 -14 1549.34 697.181   1
   0  -3 -15-217.675 461.448   1
   0   3  15 286.951 215.657   8
   0  -3 -16-426.882 786.964   1
   0   3  16 88.6514 173.980   8
   0  -3  16-525.615 198.101   6
   0   3  16 79.5593 221.372   6
   0  -3  17 202.664 228.295   6
   0   3  17 46.9404 225.892   6
   0  -3 -17-333.836 978.852   1
   0   3  17 253.308 249.113   8
   0  -3  18-24.0733 179.171   6
   0   3  18 163.462 238.158   5
   0   3  18-2.94992 207.713   8
   0   3  18-457.558 265.714   6
   0   3  19 148.775 241.690   5
   0  -3  19 130.225 217.809   6
   0   3  19-65.2668 245.670   8
   0  -3  20-369.108 234.391   6
   0   3  20-176.666 252.173   8
   0   3  20-213.340 209.748   5
   0   3  21-59.9343 228.397   5
   0   3  21 207.532 257.483   8
   0   3  22-702.853 282.487   5
   0   3  22-68.0117 238.270   8
   0   3  23 211.456 200.203   5
   0  -3  23 84.4069 193.300   5
   0  -3  24-157.130 165.588   5
   0   3  24 208.516 203.013   5
   0   3  24 169.128 179.256   8
   0   3  25 131.371 147.594   5
   0   3  25-71.2634 169.995   8
   0  -3  25 153.387 144.627   5
   0   3  25-62.4400 122.257  12
   0  -3  26 210.518 85.7396   5
   0  -4   0 75026.6 1683.15   1
   0   4   0 70942.2 2722.01  11
   0   4  -1 38746.7 2052.82  11
   0   4   1 42260.7 2104.36  11
   0  -4   1 42230.7 918.673   1
   0  -4  -1 43507.6 1508.66   1
   0   4  -2 17418.2 1408.71  11
   0   4   2 18130.2 1417.70  11
   0  -4  -2 18460.2 1101.09   1
   0  -4  -3 11617.5 979.997   1
   0   4  -3 11001.0 1160.62  11
   0  -4  -4 21339.3 1427.96   1
   0  -4  -5 50723.1 2351.52   1
   0  -4  -6 2712.62 630.989   1
   0  -4  -7 56074.1 2806.48   1
   0  -4  -8 651.224 531.017   1
   0  -4  -9 4955.82 1016.68   1
   0  -4 -10 126100. 4837.18   1
   0  -4 -11 1868.48 730.462   1
   0  -4 -12 27303.1 2540.72   1
   0  -4 -13 7133.68 1391.47   1
   0  -4 -14 8229.08 1564.69   1
   0   4  14 8131.04 719.343   8
   0   4  15 3120.52 482.081   8
   0   4  15 2974.24 418.382   5
   0   4  15 2703.00 444.248   6
   0   4 -15 3197.05 447.061  13
   0   4 -16 20983.2 1142.26  13
   0   4  16 19580.5 1147.87   8
   0  -4 -16 18140.7 2339.90   1
   0   4  16 18977.2 1093.22   5
   0  -4 -17 16770.2 2340.51   1
   0   4  17 17469.3 1108.48   8
   0   4  17 17130.8 1061.61   5
   0   4  18 8413.74 757.338   5
   0   4  18 9008.41 816.479   8
   0  -4  18 9843.20 757.549   6
   0  -4  19 489.304 208.065   6
   0   4  19 67.8161 250.181   8
   0   4  19 1.38832 195.902   5
   0   4  20 10671.1 858.573   8
   0   4  20 10901.1 832.297   5
   0   4  21 517.569 273.064   5
   0   4  21 320.727 291.879   8
   0   4  22 18076.7 1034.80   8
   0   4  22 16120.3 932.331   5
   0  -4  22 19051.0 956.755   5
   0  -4  23-39.0620 103.100   5
   0   4  23 305.309 179.051   5
   0   4  23-258.971 153.593  12
   0   4  23 105.235 221.427   8
   0  -4  24 2141.16 294.214  17
   0   4  24 2379.61 368.068   8
   0  -4  24 2646.57 301.612   5
   0   4  24 2504.27 300.959  12
   0   4  24 2032.34 296.811   5
   0   4  25 275.146 171.112   8
   0   5   0 242.208 489.529  11
   0  -5  -1-84.0740 155.730   1
   0   5   1 84.2619 382.746  11
   0   5  -1-127.985 467.480  11
   0   5   2-107.963 454.127  11
   0  -5  -2-205.149 276.349   1
   0   5  -2 73.3926 478.469  11
   0   5  -3 22.3244 435.008  11
   0  -5  -3-25.9398 155.895   1
   0   5   3 143.613 395.864  11
   0   5   4-3.07907 355.514  11
   0  -5  -4 305.102 305.855   1
   0  -5  -5 611.898 326.057   1
   0   5   5 157.601 397.479  11
   0  -5  -6 386.288 348.115   1
   0  -5  -7-381.770 425.601   1
   0  -5  -8 876.517 539.292   1
   0  -5  -9 312.710 528.391   1
   0  -5 -10-672.530 595.146   1
   0  -5 -11-748.118 696.737   1
   0  -5 -12 575.097 613.900   1
   0  -5 -13-139.839 619.260   1
   0   5  13-62.6397 198.224   8
   0   5 -13 34.9832 174.348  13
   0   5 -14 269.777 219.134  13
   0   5  14 23.2534 145.352   8
   0  -5 -14 221.210 661.107   1
   0  -5 -15-395.954 703.098   1
   0   5  15-71.0889 207.573   8
   0   5 -15 28.4264 82.4518  13
   0   5 -16-213.584 152.651  13
   0   5  16-89.4967 155.284   5
   0   5  17-56.0068 244.763   8
   0   5 -17-41.1127 149.422  13
   0   5  17 116.872 165.193   5
   0   5  18-299.950 240.479   8
   0   5  18 17.0482 168.828   5
   0   5 -18-167.311 197.259  13
   0   5 -19 137.079 174.588  14
   0   5  19 222.409 186.749   5
   0   5  19 186.188 216.675   8
   0   5 -20 26.7751 132.415  14
   0   5  20 187.369 267.820   8
   0   5  20 382.198 191.222   5
   0   5  21-190.685 170.756   5
   0   5  21-1.24475 220.385   8
   0   5  22-94.6304 233.830   8
   0   5  22-93.4511 131.724   5
   0   5  23 130.515 204.663   8
   0   5  24 33.7260 149.358   8
   0  -5  24-73.8299 112.549  17
   0   5  25 158.694 113.408   8
   0   6   0 141509. 4932.44  11
   0   6  -1-253.034 474.932  11
   0   6   1 1034.43 689.697  11
   0   6   2 72095.6 3531.58  11
   0   6  -2 74208.4 3690.98  11
   0   6   3 2819.33 856.244  11
   0   6  -3 2900.60 857.189  11
   0   6   4 10109.5 1402.92  11
   0  -6  -4 11746.8 1221.27   1
   0  -6  -5 3169.37 681.026   1
   0   6   5 2610.35 782.748  11
   0   6   6 4855.17 988.040  11
   0  -6  -6 5087.41 923.174   1
   0   6   7 805.446 574.542  11
   0  -6  -7 385.027 305.641   1
   0   6   8-81.9748 328.938  11
   0  -6  -8 948.919 567.338   1
   0   6   9 7376.02 1228.40  11
   0  -6  -9 6737.43 1240.37   1
   0  -6 -10 25687.6 2480.70   1
   0   6  10 36765.1 2834.50  11
   0  -6 -11 5902.94 1189.00   1
   0   6  11 8737.35 1494.33  11
   0   6 -11 9874.71 800.932  13
   0  -6 -12 8955.36 1721.44   1
   0   6 -12 9515.85 810.062  13
   0   6  12 10882.7 811.666  10
   0   6  12 11052.3 837.664   8
   0   6 -13 2452.65 436.968  13
   0   6  13 2371.51 425.369   8
   0  -6 -13 2838.00 1151.12   1
   0   6  14 10112.5 840.644   8
   0   6 -14 9122.94 806.932  13
   0   6  15 846.053 306.189   8
   0   6 -15 435.025 254.949  13
   0   6 -16 7305.36 721.378  13
   0   6  16 7579.94 728.712   8
   0   6  17 27.0817 232.233   8
   0   6 -17 19.9805 198.956  13
   0   6 -18 1760.94 375.390  13
   0   6  18 2491.11 445.440   8
   0   6 -19 2588.72 433.105  14
   0   6  19 2366.94 464.228   8
   0   6  20 1473.15 356.075   8
   0   6 -20 1425.68 324.297  14
   0   6 -21 296.585 173.508  14
   0   6  21 401.805 250.672   8
   0   6  22 5957.25 530.758   8
   0   6  23 484.169 200.280   8
   0  -6  24 627.712 132.141  17
   0   6  24 805.023 174.426   8
   0   7   0-589.610 543.640  11
   0   7  -1 286.909 568.894  11
   0   7   1-173.185 342.841  11
   0   7  -2-961.414 728.202  11
   0   7   2-296.804 440.335  11
   0   7   3 50.3783 346.046  11
   0   7   4-461.419 538.650  11
   0   7   5-472.504 525.028  11
   0   7   6-683.097 713.404  11
   0   7   7 2012.92 770.411  11
   0   7   8 214.784 444.166  11
   0   7  -8 34.8192 241.992  13
   0   7   9-333.343 195.953  15
   0   7  -9-1.38414 206.540  13
   0   7  10-153.877 164.691  15
   0   7 -10 258.473 248.071  13
   0   7  10-225.653 187.579  10
   0   7 -11-126.081 219.098  13
   0   7  11 77.0931 194.149  10
   0   7 -12 61.2742 226.410  13
   0   7  12 127.932 243.781  10
   0  -7 -12 48.2427 586.310   1
   0   7  12-2.65771 185.388   8
   0   7  13-54.4706 181.222   8
   0   7 -13 344.543 282.335  13
   0   7  14 219.195 207.714   8
   0   7 -14-52.9156 197.120  13
   0   7  15-186.832 173.940   8
   0   7 -15-198.126 262.287  13
   0   7 -16 225.340 224.683  13
   0   7  16-230.347 231.583   8
   0   7 -17 135.246 239.383  13
   0   7  17-33.6492 204.387   8
   0   7 -18 326.621 239.326  14
   0   7  18 194.539 222.573   8
   0   7 -18 510.308 263.288  13
   0   7 -19-368.892 221.980  14
   0   7  19-270.581 216.511   8
   0   7  20 71.1241 177.243   8
   0   7 -20 102.330 178.659  14
   0   7 -21-614.777 187.254  14
   0   7  21-62.3428 179.682   8
   0   7  22 183.753 124.975   8
   0   8   0 66555.3 4141.23  11
   0   8  -1 3378.24 1077.16  11
   0   8   1 3855.59 1141.56  11
   0   8   2 15663.8 995.459  15
   0   8   2 15537.2 2044.99  11
   0   8   3 267.319 211.926  15
   0   8   3 428.579 600.870  11
   0   8  -4 19655.9 1092.47  13
   0   8   4 19606.0 1105.71  15
   0   8   4 17914.7 2184.34  11
   0   8   5 31000.9 1356.94  10
   0   8   5 28887.2 2720.60  11
   0   8   5 27297.9 1310.14  15
   0   8  -5 29626.1 1348.00  13
   0   8   6 571.048 418.799  11
   0   8   6-217.673 248.904  10
   0   8  -6-93.6444 219.129  13
   0   8   6-27.1049 179.188  15
   0   8   7 5280.50 1256.61  11
   0   8  -7 3852.31 551.336  13
   0   8  -7 3978.38 527.427   9
   0   8   7 4247.89 544.499  15
   0   8   7 4754.37 568.866  10
   0   8   8 4680.62 1284.59  11
   0   8  -8 3052.73 506.764  13
   0   8   8 4296.69 543.305  15
   0   8   8 4687.48 579.926  10
   0   8  -8 5015.99 572.948   9
   0   8   9 3778.19 517.435  10
   0   8   9 3619.65 513.781  15
   0   8  -9 2554.48 453.839  13
   0   8 -10 7874.71 768.773  13
   0   8  10 9025.41 759.721  15
   0   8  10 10146.4 811.304  10
   0   8 -11 1034.52 364.763  13
   0   8  11 1071.35 308.507  10
   0   8 -12 1836.77 426.905  13
   0   8 -13 5938.01 690.676  13
   0   8  14 5511.73 580.548   8
   0   8 -14 4950.06 613.019  13
   0   8  15 2484.54 405.095   8
   0   8 -15 2402.37 454.566  13
   0   8 -16 6500.35 655.461  13
   0   8 -16 6820.93 687.800  14
   0   8 -17 314.026 241.356  13
   0   8  17 344.689 214.414   8
   0   8 -17 407.090 263.845  14
   0   8  18 5351.08 493.631   8
   0   8 -18 5788.94 573.234  14
   0   8 -19 386.269 213.191  14
   0   8  19 238.229 160.884   8
   0   8 -20 68.8610 161.846  14
   0   8  20 384.425 151.592   8
   0   8 -21 113.516 120.858  14
   0   9   0-881.226 317.917  10
   0   9   1-56.6406 133.197  10
   0   9  -2 270.387 224.894  13
   0   9   2-176.549 241.390  10
   0   9   3-4.13469 182.362  10
   0   9  -3 274.073 198.515  13
   0   9  -4-137.714 225.397  13
   0   9   4 377.349 258.929  10
   0   9   4-482.090 712.302  11
   0   9   5 213.579 225.163  10
   0   9  -5-1.42168 211.083  13
   0   9   6-375.615 263.431  10
   0   9  -6-40.6008 211.433  13
   0   9  -6 198.480 210.165   9
   0   9   7 568.766 269.013  10
   0   9  -7-26.6420 177.723   9
   0   9  -7-17.6565 218.350  13
   0   9  -8 336.684 305.023   9
   0   9   8-222.943 190.131  10
   0   9  -8-347.900 236.755  13
   0   9   9 235.020 210.216  10
   0   9  -9-34.3675 230.791  13
   0   9  -9 382.934 193.090   9
   0   9  10 83.1418 189.797  10
   0   9 -10-4.47344 261.620  13
   0   9 -11-78.1894 255.609  13
   0   9 -12 36.0990 247.048  13
   0   9 -13 13.9676 244.964  13
   0   9 -14 602.231 302.278  14
   0   9 -14 45.2260 230.787  13
   0   9 -15 57.1677 210.560  13
   0   9 -15 10.9628 256.617  14
   0   9 -16-108.555 209.628  14
   0   9 -16-93.9148 188.348  13
   0   9 -17-125.042 201.601  14
   0   9 -18 47.2897 164.226  14
   0   9 -19-91.5952 151.775  14
   0   9 -20 78.5226 107.997  14
   0  10   0 44854.5 1696.36  10
   0  10  -1-36.4508 257.423  10
   0  10   1-255.224 252.970  10
   0  10   2-107.389 201.841  10
   0  10  -2-113.910 224.020  10
   0  10   3 109.166 242.478  10
   0  10  -3-10.6846 239.486  13
   0  10  -4 2288.60 474.427   9
   0  10  -4 2845.18 468.966  13
   0  10   4 2362.27 457.292  10
   0  10  -5 6668.64 684.340  13
   0  10  -5 6643.57 636.912  14
   0  10  -5 6240.78 725.028   9
   0  10   5 7296.44 681.936  10
   0  10  -6 3307.25 501.322  13
   0  10  -6 4099.05 573.082   9
   0  10   6 4026.65 521.972  10
   0  10  -7 1270.83 361.231   9
   0  10  -7 892.182 348.047  13
   0  10   7 1124.73 292.096  10
   0  10  -8 4007.66 540.319  13
   0  10  -8 5089.28 599.477   9
   0  10  -9 106.656 219.930  14
   0  10  -9 58.0185 247.665  13
   0  10  -9-478.077 185.145   9
   0  10 -10 2934.93 453.918  14
   0  10 -10 2048.77 431.734  13
   0  10 -11 401.549 247.777  14
   0  10 -11-90.3197 239.009  13
   0  10 -12 4635.57 552.930  14
   0  10 -12 4383.66 550.354  13
   0  10 -13-169.559 228.423  13
   0  10 -13 205.513 210.374  14
   0  10 -14 3688.96 477.325  14
   0  10 -14 3877.17 481.482  13
   0  10 -15 349.396 203.651  14
   0  10 -16 1692.57 295.792  14
   0  10 -17 114.433 157.794  14
   0  10 -18 669.044 155.653  14
   0  11   0-395.600 220.953  10
   0  11   1 78.0078 206.020  10
   0  11  -1-271.536 282.988   9
   0  11  -1-240.811 210.345  10
   0  11   2 181.167 256.639  10
   0  11  -2-290.128 262.315   9
   0  11  -2-379.211 235.689  10
   0  11   3 85.5375 161.768  10
   0  11  -3 324.364 275.407   9
   0  11  -3 298.912 194.971  10
   0  11  -4-510.656 302.079   9
   0  11  -4-163.235 206.505  13
   0  11  -4 193.208 217.332  10
   0  11  -5-452.707 274.092   9
   0  11  -5-21.8517 274.720  10
   0  11  -5-21.3131 175.899  13
   0  11  -6-413.028 193.027  10
   0  11  -6-41.5985 180.476  13
   0  11  -6-158.680 178.038  14
   0  11  -6 24.3878 195.007   9
   0  11  -7 245.364 200.486  14
   0  11  -7-98.0729 159.699  13
   0  11  -7 76.8608 148.553   9
   0  11  -8 3.18734 178.058  14
   0  11  -8 129.945 184.940  13
   0  11  -8-399.068 236.406   9
   0  11  -9 32.6846 179.383  13
   0  11  -9-72.7171 204.126  14
   0  11  -9 34.7962 157.656   9
   0  11 -10 36.7195 205.849  13
   0  11 -10 180.191 206.253  14
   0  11 -11 172.275 212.198  13
   0  11 -11 103.539 179.275  14
   0  11  11-31.2153 147.946   9
   0  11 -12-271.969 191.224  13
   0  11 -12 70.7706 161.515  14
   0  11 -13-350.013 162.147  14
   0  11 -14-239.226 170.188  14
   0  11 -15-6.57357 136.515  14
   0  11 -16 111.795 89.9462  14
   0  12   0 10750.6 813.394   9
   0  12  -1 457.166 244.546   9
   0  12   1 297.678 269.281   9
   0  12   2 5185.91 585.774   9
   0  12  -2 5548.76 601.609   9
   0  12  -2 5028.38 471.742  10
   0  12  -3 487.574 256.166   9
   0  12   3 410.555 275.018   9
   0  12  -3 293.992 184.110  10
   0  12  -4 4288.24 431.612  10
   0  12   4 4745.87 559.917   9
   0  12  -4 4646.21 532.557   9
   0  12   5 407.851 237.250   9
   0  12  -5 532.023 204.053  10
   0  12  -5 511.440 223.779   9
   0  12  -6 3089.49 357.120  10
   0  12   6 2960.51 424.846   9
   0  12  -6 2809.04 379.786   9
   0  12   7 246.032 220.520   9
   0  12  -7 0.88935 136.541   9
   0  12  -7-338.612 179.569  10
   0  12   8 3628.03 416.891   9
   0  12  -8 3184.03 356.017  10
   0  12   9 35.0048 123.641   9
   0  12  -9-132.053 136.420  10
   0  12 -10 1273.32 215.384  10
   0  12  10 1232.72 215.207   9
   0  12 -10 1732.02 235.248  14
   0  12 -11 228.932 120.918  14
   0  13   0-59.6117 163.841   9
   0  13  -1-37.5058 180.133   9
   0  13   1-1.65682 164.813   9
   0  13   2-65.0303 150.034   9
   0  13  -2-378.876 189.178   9
   0  13  -3-200.550 150.827   9
   0  13   3 3.14019 154.335   9
   0  13   4-265.625 162.766   9
   0  13  -4-152.538 142.558   9
   0  13   5 31.3586 131.091   9
   0  13   6 248.528 122.839   9
  -1   0   0 310.439 146.073   1
  -1   0  -1-12.1891 103.172   1
  -1   0   1 165.527 124.059  16
  -1   0   2 14550.2 717.742  16
  -1   0  -2 13643.8 685.482   1
  -1   0  -3 107.473 176.627   1
  -1   0   3 270.493 188.469  16
  -1   0  -4 3717.56 473.094   1
  -1   0   4 3308.73 438.845  16
  -1   0  -5 124.393 281.756   1
  -1   0   5 255.159 229.217  16
  -1   0  -6 554418. 6388.28   1
  -1   0   6 548841. 6393.84  16
  -1   0   7 145.926 289.437  16
  -1   0  -7 88.3161 365.222   1
  -1   0  -8 121189. 3467.35   1
  -1   0   8 124134. 3537.19  16
  -1   0   9 215.932 320.337  16
  -1   0  -9 456.869 369.751   1
  -1   0 -10 20705.4 1654.14   1
  -1   0  10 19374.3 1618.47  16
  -1   0 -11 56.1816 485.780   1
  -1   0  11-66.2065 342.096  16
  -1   0 -12 12433.2 1490.54   1
  -1   0  12 12213.6 1452.37  16
  -1   0  13-124.406 332.242  16
  -1   0 -13-308.669 533.941   1
  -1   0 -14 22156.5 2134.76   1
  -1   0  14 21219.0 2059.78  16
   1   0 -15 60.1690 402.046   1
  -1   0 -15 834.999 700.194   1
   1   0  16 2374.84 399.310   6
  -1   0  16 2826.44 452.513   6
   1   0 -16 3245.39 999.594   1
  -1   0 -16 3031.65 1037.45   1
   1   0  16 2754.50 423.739   8
   1   0  17 54.0943 203.994   6
  -1   0  17-188.433 153.022   8
  -1   0  17 408.446 272.109   6
   1   0  17-162.525 185.917   8
  -1   0 -17 476.767 680.006   1
  -1   0  18 221.419 154.870   8
   1   0  18-93.7906 190.034   8
  -1   0  18 325.512 196.189   6
   1   0  18 298.267 220.583   6
   1   0 -18 403.702 823.692   1
  -1   0 -18 631.649 863.416   1
  -1   0  19 509.991 258.803   8
  -1   0  19 210.050 210.112   6
   1   0  19-312.579 249.867   6
   1   0  19 153.535 168.628   8
  -1   0  20 734.701 323.018   6
   1   0  20 443.062 256.397   8
  -1   0  20 1159.52 332.701   8
  -1   0  21 47.0449 235.844   6
   1   0  21 277.906 254.461   8
   1   0  21-267.917 265.575   5
  -1   0  21 229.787 218.669   8
  -1   0  22-158.085 179.584   8
  -1   0  22 75.7734 248.261   6
   1   0  22 23.3160 255.062   5
   1   0  22-255.259 230.879   8
   1   0  23 126.330 245.016   5
   1   0  23-63.2903 244.758   8
  -1   0  23 316.055 198.856   8
  -1   0  24 1908.75 326.043   8
   1   0  24 1779.17 368.553   5
  -1   0  24 1962.82 377.668   5
   1   0  25-51.8899 180.652   5
  -1   0  25-70.5023 181.663   5
  -1   0  26 1021.09 242.114   5
   1   0  26 1120.78 239.033   5
   1   0  27 156.738 117.661   5
  -1   0  27 43.5673 105.026   5
  -1   1   0 697.438 165.943  16
  -1  -1   0 37.5997 114.578   1
  -1  -1  -1 252160. 2928.81   1
  -1   1  -1 248739. 2262.40   1
  -1   1   1 248509. 2325.40  11
  -1   1   1 246131. 2803.88  16
  -1  -1   1 245941. 2754.58   1
   1   1  -2 11945.6 605.787  11
  -1   1  -2 13584.5 569.722   1
  -1  -1   2 11562.1 614.518  16
  -1  -1  -2 13455.9 773.926   1
  -1   1   2 13367.4 747.803  16
  -1   1   2 14899.9 544.052  11
  -1  -1  -3 593028. 5361.13   1
   1   1  -3 598011. 4455.27  11
  -1  -1   3 595409. 4757.73  16
  -1   1   3 600697. 5493.68  16
  -1   1  -3 610253. 4276.78   1
  -1   1  -4 134242. 2302.41   1
  -1  -1   4 138246. 2547.04  16
  -1   1   4 135857. 2865.57  16
  -1  -1  -4 134407. 2863.70   1
  -1  -1   5 743.997 287.931  16
  -1   1   5 860.744 344.447  16
  -1   1  -5 631.503 280.850   1
  -1  -1  -5 794.636 392.931   1
  -1  -1  -6 157.898 304.605   1
  -1   1  -6 214.979 264.884   1
  -1  -1   6 166.194 250.367  16
  -1   1   6-5.45571 273.724  16
  -1  -1  -7 112574. 3321.51   1
  -1  -1   7 114724. 3015.09  16
  -1   1  -7 117107. 2946.67   1
  -1   1   7 114031. 3358.27  16
  -1  -1  -8 3735.41 755.255   1
  -1   1  -8 2878.60 595.912   1
  -1   1   8 3054.65 646.183  16
  -1  -1   8 3979.26 627.734  16
  -1   1   9 154988. 4432.75  16
  -1  -1   9 164668. 4148.95  16
  -1   1  -9 160011. 4025.83   1
  -1  -1  -9 157995. 4468.15   1
  -1  -1 -10 36.4519 380.827   1
  -1  -1  10 281.192 298.532  16
  -1   1  10 197.403 374.853  16
  -1   1 -10 752.845 435.240   1
  -1  -1  11 110547. 3845.24  16
  -1   1  11 98633.1 3949.59  16
  -1  -1 -11 107343. 4131.58   1
  -1   1 -11 109540. 3788.52   1
  -1  -1  12 15968.3 1575.46  16
  -1  -1 -12 12641.4 1568.20   1
  -1   1 -12 16593.9 1599.90   1
  -1   1  12 14236.7 1616.67  16
  -1   1 -13 27938.6 2167.14   1
  -1  -1  13 23859.9 2013.23  16
  -1   1  13 22135.0 2082.64  16
  -1  -1 -13 25316.9 2246.69   1
  -1   1  14 1151.19 519.309  16
  -1   1 -14 525.437 473.752   1
  -1  -1 -14 436.680 366.797   1
  -1  -1 -15 3542.71 1039.75   1
   1   1 -15 3437.50 912.299   1
   1  -1 -15 5469.85 1230.54   1
  -1   1 -15 4802.75 1071.75   1
  -1  -1  16 637.064 257.598   6
   1   1  16 880.973 257.050   6
   1  -1  16 844.742 219.394   6
  -1   1  16 947.993 307.428   6
  -1   1 -16 893.547 548.622   1
  -1   1  16 292.643 264.441   8
   1   1 -16 1065.94 762.092   1
   1  -1 -16 555.106 591.055   1
  -1  -1 -16-292.695 454.619   1
   1   1  16-246.457 271.218   8
   1  -1  16 1175.36 272.762   8
   1  -1  17 2500.41 419.603   8
   1  -1  17 2332.27 422.062   6
  -1  -1  17 2687.17 434.789   6
  -1  -1 -17 2691.67 979.031   1
  -1   1  17 2910.95 469.960   6
   1   1 -17 3228.27 1034.80   1
  -1  -1  17 2805.34 413.368   8
   1   1  17 2552.34 469.094   6
  -1   1  17 2383.65 421.628   8
   1  -1 -17 3427.95 1088.15   1
   1   1  17 2388.89 404.513   8
  -1  -1  18 851.502 320.723   6
   1  -1  18 841.463 268.866   8
   1   1  18 871.474 325.583   8
  -1   1  18 1281.63 343.895   8
  -1  -1 -18 37.5622 685.212   1
  -1  -1  18 1422.26 318.970   8
   1  -1 -18 499.030 623.531   1
  -1   1  18 1082.60 336.542   6
   1  -1  18 1323.67 363.840   6
   1   1  18 1446.16 372.878   6
   1  -1  19 2600.35 449.200   8
  -1   1  19 2054.86 451.110   6
  -1  -1  19 2227.38 451.839   6
  -1  -1  19 1623.74 356.015   8
   1  -1  19 1811.97 391.414   6
  -1   1  19 2260.28 416.057   8
   1   1  19 1707.90 383.235   8
  -1   1  20 726.968 281.239   8
   1   1  20 105.287 217.514   8
  -1   1  20 243.518 285.945   6
  -1  -1  20 91.2360 196.495   8
  -1  -1  20-72.1001 245.579   6
   1  -1  20-533.555 267.115   8
   1   1  20-76.8896 221.994   5
  -1  -1  21 1543.43 321.272   8
   1  -1  21 1522.26 356.516   8
   1   1  21 1299.71 336.052   5
   1   1  21 1189.32 336.678   8
  -1   1  21 1512.85 353.291   8
   1  -1  21 1792.77 399.427   5
   1  -1  21 1582.39 338.854  17
  -1  -1  21 1779.33 372.315   6
  -1   1  21 1840.70 400.303   6
   1   1  22 3304.42 509.447   8
  -1   1  22 3535.12 500.259   8
  -1  -1  22 4066.56 476.527   8
   1   1  22 2689.67 474.875   5
  -1  -1  22 3112.31 502.717   6
  -1   1  22 3724.14 532.772   6
   1  -1  22 3364.93 510.348   5
  -1  -1  23 8024.53 626.435   8
   1   1  23 7749.05 696.485   8
   1   1  23 6695.70 660.792   5
  -1   1  23 7477.76 655.711   8
   1  -1  23 7169.39 665.302   5
  -1   1  23 7291.64 682.691   5
  -1   1  24 266.578 196.495   8
  -1   1  24-78.3916 180.904   5
  -1  -1  24 68.1247 239.683   5
   1  -1  24 150.143 220.333   5
   1   1  24-260.612 196.662   8
   1   1  24 87.8262 225.118   5
  -1   1  25 2314.56 326.459   8
   1   1  25 2330.58 372.599   5
   1  -1  25 2512.48 359.006   5
  -1   1  25 3074.78 400.690   5
  -1  -1  25 2937.03 386.940   5
   1  -1  26 858.750 211.383   5
  -1  -1  26 541.589 177.982   5
   1   1  26 772.046 211.300   5
  -1   1  26 363.954 175.479   5
   1  -1  27 1339.14 191.011   5
  -1  -1  27 1314.36 197.211   5
   1   1  27 1173.88 179.250  12
  -1   1  27 1537.08 202.140   5
  -1  -2   0 199.796 210.382   1
  -1   2   0 170.327 210.797  11
  -1   2   0 253.285 127.995  16
  -1  -2   1 3202.39 375.799   1
  -1   2   1 3501.56 446.719  11
  -1  -2  -1 3267.87 422.428   1
  -1   2   1 3311.29 374.300  16
  -1   2  -1 3727.37 299.605  16
  -1  -2  -2 88416.5 2205.63   1
   1   2  -2 91782.2 2289.73  11
  -1   2   2 98333.7 2114.17  11
  -1   2   2 98466.0 2174.03  16
  -1  -2   2 93769.0 1847.64   1
  -1  -2   2 94343.8 1673.32  16
  -1   2  -3 11117.7 446.182   1
  -1  -2  -3 9201.39 791.586   1
  -1  -2   3 10230.6 593.641  16
   1   2  -3 10089.7 801.986  11
  -1   2   3 11449.3 836.643  16
  -1  -2  -4 32696.3 1548.33   1
   1   2  -4 32450.7 1441.85  11
  -1  -2   4 34529.4 1181.74  16
  -1   2   4 33051.7 1524.78  16
  -1   2  -4 34806.6 954.495   1
  -1   2   5 81461.0 2589.75  16
  -1   2  -5 84537.1 1764.69   1
  -1  -2   5 86081.3 2038.26  16
  -1  -2  -5 82590.2 2616.24   1
  -1   2  -6 125022. 2458.16   1
  -1   2   6 121012. 3401.15  16
  -1  -2   6 124738. 2701.06  16
  -1  -2  -6 121556. 3426.05   1
  -1   2  -7 1236.18 341.677   1
  -1  -2   7 1911.83 384.056  16
  -1   2   7 1307.76 470.615  16
  -1  -2  -7 920.021 508.271   1
  -1   2   8 4296.30 794.801  16
  -1  -2   8 4771.69 666.422  16
  -1  -2  -8 4535.06 829.845   1
  -1   2  -8 4404.77 597.615   1
  -1  -2   9 19052.4 1371.74  16
  -1  -2  -9 17341.8 1576.96   1
  -1   2  -9 19365.1 1318.80   1
  -1   2   9 18592.7 1642.46  16
  -1  -2  10 1096.30 369.765  16
  -1   2 -10 447.648 361.413   1
  -1   2  10 2078.51 685.148  16
  -1  -2 -10 975.332 661.491   1
  -1  -2  11 15850.1 1418.04  16
  -1   2  11 14225.9 1616.27  16
  -1   2 -11 16955.8 1416.80   1
  -1  -2 -11 14456.7 1645.78   1
  -1   2  12 23718.9 2119.22  16
  -1   2 -12 25556.0 1859.92   1
  -1  -2 -12 23200.0 2163.44   1
  -1  -2  12 24319.2 1853.35  16
  -1  -2 -13-152.745 435.332   1
  -1   2 -13 142.991 485.637   1
  -1   2  13 588.340 446.323  16
   1  -2 -14 4417.97 1132.62   1
  -1   2  14 4672.81 994.519  16
  -1  -2 -14 3219.96 1076.21   1
   1   2 -14 4981.38 1128.70   1
  -1   2 -14 3624.91 927.638   1
  -1  -2 -15 7305.31 1370.04   1
   1  -2 -15 8536.63 1552.85   1
   1   2 -15 9858.13 1455.37   1
   1  -2 -16 576.661 576.888   1
   1   2  16-23.7504 222.778   6
  -1  -2  16 11.7003 195.795   6
   1  -2  16 453.282 175.045   8
  -1   2  16 72.3053 252.810   8
  -1   2  16 637.286 260.494   6
   1  -2  16-133.487 221.137   6
  -1  -2 -16-598.052 674.086   1
   1   2  16 588.365 292.322   8
   1   2  17-180.059 228.229   8
   1  -2 -17-6.35641 320.027   1
  -1   2  17-250.921 204.703   8
  -1  -2 -17 234.920 761.920   1
  -1  -2  17 745.740 284.384   6
   1  -2  17 152.171 174.120   8
   1   2  17-59.4614 205.645   6
  -1   2  17 303.608 233.982   6
   1  -2  17-184.794 199.927   6
  -1  -2  18 127.367 236.620   6
  -1   2  18 400.536 238.770   6
   1  -2  18 275.396 228.461   6
   1   2  18 171.469 255.826   5
  -1  -2 -18 203.281 687.160   1
  -1   2  18 102.686 206.817   8
   1  -2 -18-622.858 686.072   1
   1   2  18-21.8008 199.523   8
   1  -2  18 198.688 160.572   8
  -1   2  19 1616.06 376.402   8
   1   2  19 1694.12 373.727   5
  -1   2  19 1768.19 403.562   6
   1  -2  19 1747.79 378.875   6
   1  -2  19 1778.77 389.801   8
  -1  -2  19 1910.35 401.710   6
   1   2  19 2320.19 467.244   8
  -1  -2  20 606.681 267.966   6
   1   2  20 427.747 275.660   5
  -1   2  20 145.341 283.234   6
  -1   2  20 735.316 269.232   8
   1   2  20-365.673 296.214   8
   1   2  21 544.109 299.906   8
  -1   2  21 250.454 258.560   6
  -1  -2  21-18.9409 221.925   6
   1   2  21 342.128 284.844   5
  -1   2  21 593.837 299.465   8
   1   2  22-43.2079 233.606   8
   1   2  22-328.298 277.271   5
  -1   2  22 151.290 253.264   5
   1  -2  22-169.385 236.263   5
  -1  -2  22-150.518 224.037   6
  -1   2  22-148.392 250.968   8
  -1   2  23 378.592 259.034   5
   1   2  23 681.957 306.158   8
   1  -2  23 315.767 191.598  17
   1  -2  23 475.971 231.581   5
   1   2  23 725.091 290.896   5
  -1   2  23 619.080 261.220   8
   1   2  24 585.071 260.968   5
   1   2  24 224.133 204.511   8
  -1  -2  24 542.039 227.380   5
   1  -2  24 308.308 194.540   5
  -1   2  24 540.757 250.351   8
  -1   2  24 198.659 186.500   5
  -1   2  25 161.717 171.915   5
  -1  -2  25 90.5470 174.998   5
   1   2  25 315.245 198.517   5
  -1   2  25 46.4747 153.940   8
   1  -2  25 186.366 148.813   5
   1  -2  26 250.003 131.226   5
  -1  -2  26-33.0520 128.959   5
   1   2  26 136.460 128.197  12
   1   2  26 160.361 133.142   5
  -1   2  26 173.537 131.980   5
  -1   3   0 142.137 303.369  11
  -1  -3   0 202.273 214.715   1
  -1   3   0 212.764 120.869  16
  -1   3  -1 60166.6 1101.05  16
  -1  -3  -1 54730.8 1748.35   1
   1   3  -1 58795.0 2221.93  11
  -1   3   1 55882.0 1592.53  16
  -1   3   1 57195.0 2047.95  11
  -1  -3   1 55474.2 1566.01   1
  -1   3  -1 55456.4 2111.47  11
  -1  -3   2 3267.61 394.318   1
  -1   3   2 3369.60 477.961  16
   1   3  -2 4053.11 669.588  11
  -1  -3  -2 3878.14 559.746   1
  -1   3   2 3496.44 552.825  11
  -1  -3   2 3491.10 320.668  16
  -1  -3  -3 45960.8 1842.65   1
   1   3  -3 46450.2 1985.55  11
  -1   3   3 48195.2 1813.99  16
  -1  -3   3 47610.3 1135.55  16
  -1   3   3 49354.9 1899.24  11
   1   3  -4 30078.8 1666.63  11
  -1  -3   4 33031.7 1004.13  16
  -1   3   4 35533.4 1623.36  11
  -1   3   4 32166.2 1622.27  16
  -1  -3  -4 32165.5 1645.46   1
  -1  -3  -5 569.489 364.630   1
  -1   3   5 1570.84 461.629  16
  -1  -3   5 1527.65 303.669  16
  -1  -3   6 14899.3 846.755  16
  -1   3  -6 16112.0 645.863   1
  -1  -3  -6 14369.5 1299.16   1
  -1   3   6 15263.1 1325.62  16
  -1   3  -7 36841.0 1219.05   1
  -1   3   7 34129.9 2050.43  16
  -1  -3  -7 31790.3 2000.47   1
  -1  -3   7 35683.8 1432.74  16
  -1   3  -8 2695.44 446.317   1
  -1   3   8 2778.18 724.251  16
  -1  -3   8 2735.82 435.375  16
  -1  -3  -8 2323.43 672.200   1
  -1  -3   9 8970.09 867.540  16
  -1  -3  -9 7345.50 1087.81   1
  -1   3   9 7091.17 1070.40  16
  -1  -3  10-740.768 350.903  16
  -1  -3 -10 796.738 626.388   1
  -1   3  10 431.355 520.036  16
  -1   3  11 62516.0 3363.56  16
  -1  -3 -11 67484.4 3487.90   1
  -1   3  12 10913.8 1496.93  16
  -1  -3 -12 12231.7 1687.14   1
  -1   3  13 55946.7 3501.89  16
  -1  -3 -13 54614.7 3522.97   1
   1  -3 -13 56513.1 3618.65   1
   1  -3 -14 12551.8 1883.54   1
  -1  -3 -14 9250.12 1594.68   1
   1   3  15 14138.9 925.214   5
   1   3  15 14400.0 953.189   8
   1   3  15 14923.7 937.600   6
   1  -3 -15 14778.5 2020.75   1
  -1   3  15 14305.6 939.606   8
  -1  -3 -15 13009.4 1927.98   1
  -1   3  16 148.954 214.544   6
   1   3  16 244.088 228.607   8
  -1   3  16-310.538 202.549   8
  -1  -3  16-280.177 167.522   6
   1   3  16 50.5100 186.464   5
   1  -3  16-18.6030 183.434   6
  -1   3  17 1008.43 328.560   6
  -1  -3  17 1630.76 373.620   6
   1   3  17 728.970 275.454   5
  -1   3  17 958.837 299.634   8
   1  -3  17 731.963 282.482   6
   1   3  17 960.455 316.725   8
  -1  -3 -17 888.532 931.706   1
  -1   3  18-168.244 248.893   6
  -1  -3  18-183.016 172.956   6
  -1   3  18 201.111 235.587   8
   1   3  18-375.662 269.346   5
   1   3  18 421.523 270.028   8
   1  -3  18 166.004 241.338   6
  -1  -3  19 19827.3 1118.49   6
   1   3  19 18475.3 1134.58   5
   1   3  19 17520.8 1108.63   8
  -1   3  19 19446.2 1169.51   8
  -1   3  19 19246.0 1126.02   6
  -1   3  20 451.605 271.013   6
  -1   3  20 948.772 321.876   8
   1   3  20 523.410 268.504   5
   1   3  20 447.791 254.162   8
  -1  -3  20 341.766 264.490   6
  -1   3  20 802.759 282.393   5
  -1  -3  21 12251.6 864.576   6
  -1   3  21 11690.2 868.261   5
   1   3  21 11456.6 875.557   5
   1  -3  21 12422.9 856.558   5
   1   3  21 11344.6 895.430   8
  -1   3  21 11114.8 888.079   8
   1   3  22 375.861 232.139   5
  -1   3  22 364.770 239.172   5
   1  -3  22 373.441 201.884   5
  -1   3  22 698.522 289.052   8
  -1  -3  22 620.539 293.922   6
   1   3  22 497.062 281.605   8
   1  -3  23 4116.79 475.471  17
  -1   3  23 3459.69 449.355   5
   1   3  23 3752.50 477.316   5
   1   3  23 3719.65 501.761   8
   1  -3  23 3736.91 441.962   5
  -1   3  23 4069.89 501.718   8
   1  -3  24 187.158 141.757   5
  -1  -3  24 421.114 215.203   5
  -1   3  24 302.778 206.368   5
   1  -3  24 706.155 204.782  17
   1   3  24 508.663 248.153   8
   1   3  24 1206.01 274.851   5
  -1   3  24 466.043 240.383   8
  -1   3  25 410.162 208.009   8
  -1   3  25 664.305 200.201   5
  -1  -3  25 731.999 213.830   5
  -1   3  25 513.048 139.044  12
   1  -3  25 418.200 129.637   5
   1   3  25 589.871 218.200   5
   1   3  25 637.609 183.707  12
  -1   3  26 151.944 110.008   5
  -1  -3  26 257.430 94.1626   5
   1  -4   0 52.9803 121.263   1
   1   4   0 88.7784 374.328  11
  -1   4   0-288.966 317.584  11
  -1   4   0-81.7851 143.638  16
  -1  -4   0-283.348 249.336   1
  -1   4  -1 46159.6 2272.90  11
   1   4  -1 43225.8 2195.99  11
  -1   4   1 44714.5 2154.22  11
  -1  -4  -1 46869.3 1798.79   1
  -1  -4   1 47041.2 1530.75   1
   1  -4  -1 51722.2 1633.19   1
  -1   4   1 48363.2 1565.43  16
  -1   4  -2-2.44886 441.154  11
  -1  -4   2 184.556 82.6801  16
  -1   4   2 682.151 242.514  16
  -1  -4  -2 1.68032 293.210   1
   1   4  -2 166.589 348.763  11
  -1   4   2 40.5329 292.914  11
   1   4  -3 24172.8 1683.06  11
  -1   4   3 25590.7 1427.20  16
  -1   4   3 24185.8 1563.50  11
  -1  -4  -3 26062.0 1534.10   1
  -1  -4  -4 529.154 445.370   1
  -1   4   4 506.788 341.284  11
  -1   4   4 822.242 382.038  16
   1   4  -4 545.541 423.190  11
   1   4  -5 18993.9 1583.98  11
  -1   4   5 20217.3 1477.18  16
  -1  -4  -5 19651.7 1524.06   1
  -1   4   5 21693.2 1545.26  11
  -1   4   6 17345.7 1461.31  16
  -1  -4  -6 17191.3 1485.97   1
  -1   4   6 18255.9 1435.06  11
  -1  -4  -7 25112.9 1895.48   1
  -1   4   7 25974.3 1862.53  16
  -1  -4  -8 6911.43 1114.14   1
  -1   4   8 7270.12 1124.88  16
  -1  -4  -9 417.935 524.290   1
  -1   4   9-1582.11 617.641  16
  -1   4  10 53269.0 3114.67  16
   1  -4 -10 50584.4 3133.23   1
  -1  -4 -10 49107.0 3030.31   1
  -1  -4 -11 5603.21 1149.42   1
  -1   4  11 6462.00 1198.64  16
   1  -4 -11 5983.16 1220.13   1
  -1  -4 -12 27180.3 2479.44   1
   1  -4 -12 29508.9 2600.74   1
   1  -4 -13 3369.89 1056.11   1
  -1  -4 -13 3196.32 1016.29   1
  -1   4  14 3084.73 455.431   8
   1  -4 -14 2457.61 845.098   1
  -1  -4 -14 2723.71 944.252   1
   1   4  14 2670.57 427.060   8
   1   4  15 1184.24 367.517   8
  -1   4  15 1721.02 356.326   6
  -1   4 -15 831.728 283.578  13
  -1   4  15 1192.58 343.090   8
   1  -4 -15 563.992 711.330   1
   1   4  15 1780.85 377.269   5
  -1  -4 -15 1193.33 745.168   1
   1   4  16 2292.58 435.692   8
   1  -4 -16 3597.48 1220.38   1
  -1  -4  16 1615.35 367.154   6
   1   4  16 1939.66 389.077   5
  -1   4 -16 1320.44 327.888  13
  -1   4  16 1393.00 383.838   8
  -1  -4 -16 1961.76 1047.39   1
  -1   4  16 1932.11 412.168   6
  -1   4 -17 3338.07 466.970  14
  -1   4  17 2686.57 480.138   8
  -1   4  17 2981.98 463.450   6
   1   4  17 2851.31 473.510   5
   1   4  17 2899.71 472.437   8
  -1   4  17 2966.31 425.381   5
  -1  -4  17 3308.87 482.199   6
  -1   4 -18-17.4449 251.341  14
   1   4  18 494.828 248.228   8
  -1  -4  18 525.325 229.210   6
  -1   4  18 129.689 233.617   6
  -1   4  18-49.2694 210.904   5
  -1   4  18 91.0254 211.093   8
   1   4  18 393.378 266.081   5
   1   4  19 388.331 194.172   5
  -1   4  19-185.037 171.571   5
  -1  -4  19 394.446 223.630   6
  -1   4  19 148.833 246.051   8
   1   4  19-197.683 252.636   8
  -1   4  20-103.739 197.687   5
   1   4  20-44.6663 218.571   5
   1  -4  20 371.999 210.396   5
  -1   4  20 7.11096 245.614   8
   1   4  20 100.625 236.189   8
  -1  -4  20 210.611 163.441   6
  -1  -4  21 229.376 156.571   6
   1  -4  21-163.904 169.102   5
  -1   4  21 281.732 272.957   8
   1   4  21-178.405 221.491   5
  -1   4  21-247.965 203.216   5
   1   4  21 185.908 254.197   8
  -1   4  22 2103.01 418.897   8
  -1   4  22 1895.64 340.001   5
   1   4  22 1944.75 366.371   5
   1   4  22 2167.58 429.803   8
   1  -4  22 2277.12 335.533   5
   1   4  23 1057.70 259.690  12
   1   4  23 1068.43 322.218   8
  -1   4  23 1142.37 304.771   8
   1  -4  23 815.341 227.402   5
  -1   4  23 764.838 245.138   5
   1   4  23 1009.74 252.382   5
   1   4  24-43.1431 170.044   8
   1   4  24 96.3209 132.920  12
   1  -4  24-99.0594 146.464  17
  -1   4  24 232.352 195.874   8
  -1  -4  24-42.2351 75.3287   5
  -1   4  24 391.232 162.975   5
   1  -4  25 540.145 150.856  17
  -1  -4  25 496.121 134.028   5
  -1   4  25 687.540 189.223   8
  -1   5   0 910.090 519.303  11
   1   5   0 188.463 486.320  11
  -1  -5   0 346.436 246.990   1
  -1  -5  -1 86789.0 2604.00   1
  -1   5  -1 75573.9 3294.30  11
   1   5   1 78449.7 3372.23  11
   1   5  -1 76227.6 3329.82  11
  -1   5   1 83839.5 3334.87  11
  -1   5   2-348.436 366.345  11
   1   5   2-125.948 345.656  11
  -1  -5  -2 527.619 384.197   1
   1   5  -2 677.324 484.280  11
   1  -5  -2 297.541 213.958   1
  -1  -5  -3 125937. 3619.79   1
   1   5  -3 121460. 4209.37  11
  -1   5   3 125830. 4072.07  11
   1  -5  -4 544.537 377.766   1
  -1  -5  -4 890.441 454.727   1
   1   5  -4 427.023 407.325  11
  -1   5   4 741.426 428.297  11
   1  -5  -5 2703.52 620.729   1
  -1  -5  -5 2283.59 636.180   1
  -1   5   5 2244.48 626.326  11
  -1   5   5 2831.01 587.318  16
   1   5  -5 3558.67 786.843  11
   1  -5  -6 1852.35 589.868   1
  -1   5   6 2384.92 616.889  16
  -1   5   6 2021.26 616.207  11
  -1  -5  -6 1769.59 599.631   1
  -1  -5  -7 9537.54 1264.19   1
  -1   5   7 9496.89 1206.81  11
  -1   5   7 10042.3 1249.53  16
   1  -5  -7 9805.64 1265.68   1
  -1  -5  -8 13777.9 1603.15   1
  -1   5   8 15701.0 1588.58  11
   1  -5  -8 14558.8 1652.80   1
  -1   5   9 25050.6 1995.34  11
  -1  -5  -9 19322.1 1996.32   1
   1  -5  -9 19456.4 1935.57   1
  -1  -5 -10 22559.7 2237.96   1
  -1   5  10 28626.4 2177.32  11
   1  -5 -10 21891.0 2191.75   1
  -1  -5 -11 49742.2 3396.87   1
   1  -5 -11 50276.3 3379.91   1
  -1  -5 -12 7742.74 1427.91   1
   1  -5 -12 7933.58 1476.05   1
  -1   5 -13 36159.3 1491.81  13
   1   5 -13 37836.2 1511.69  13
  -1  -5 -13 36786.7 3120.70   1
   1  -5 -13 33926.7 3024.93   1
  -1   5  13 35345.3 1467.52   8
   1   5  13 35052.8 1452.92   8
  -1   5 -14 1440.47 357.324  13
  -1  -5 -14 959.511 724.411   1
  -1   5  14 982.481 330.355   8
   1   5  14 1008.65 334.410   8
   1   5 -14 1141.65 331.703  13
   1   5  14 1607.35 339.318   5
   1   5  15 4747.34 597.033   8
   1   5  15 4612.77 562.501   5
  -1  -5 -15 4742.18 1304.63   1
   1   5 -15 5082.24 580.291  13
  -1   5 -15 4705.31 598.506  13
  -1   5  15 5100.46 607.642   8
   1  -5 -15 5514.81 1339.84   1
  -1   5  16-334.160 272.913   8
  -1   5 -16-80.1351 226.866  13
   1   5  16 578.832 300.254   8
   1   5 -16 211.857 228.782  13
   1   5  16-186.068 195.350   5
   1   5  17 164.090 221.027   5
  -1   5 -17 301.791 223.213  13
  -1   5  17 402.553 267.650   8
   1   5  17 410.987 256.700   8
   1   5 -17 41.6619 216.516  13
  -1   5 -17 31.1958 162.737  14
   1   5  18 167.585 202.185   8
  -1   5  18-27.9352 190.350   8
  -1   5  18-105.804 197.370   5
   1   5  18-397.778 206.315   5
  -1   5 -19 15155.7 960.152  14
  -1   5  19 12930.6 951.981   8
   1   5  19 12532.5 852.040  12
   1   5  19 12899.8 935.056   8
  -1   5  19 13626.2 881.423   5
   1   5  19 14132.6 929.060   5
  -1   5  20 484.546 212.484   5
   1   5  20 339.908 235.581  12
   1   5 -20 298.947 211.624  14
  -1   5 -20 50.6182 205.202  14
   1   5  20-496.528 263.870   5
   1   5  20 252.521 236.548   8
  -1   5  20 102.327 233.829   8
   1   5  21 1795.37 402.612   8
  -1   5  21 2571.83 427.656   8
   1   5  21 2384.71 383.403  12
  -1   5  21 2354.49 351.979   5
   1   5  21 1795.83 346.778   5
  -1   5  22-64.9977 210.030   8
   1   5  22-234.798 152.984  12
   1   5  22-63.6630 182.556   8
   1   5  23 2364.12 370.745   8
  -1   5  23 2480.53 360.516   8
   1   5  24 39.5003 150.561   8
  -1   5  24 86.6247 149.436   8
   1  -5  24-108.549 132.987  17
  -1   5  25 685.962 167.572   8
  -1   6   0-371.302 548.599  11
   1   6   0-1120.44 604.764  11
   1   6   1 1149.64 600.660  11
  -1   6   1 296.604 520.950  11
   1   6  -1 422.735 478.813  11
  -1   6  -1 398.372 498.547  11
   1   6   2 196.929 514.591  11
   1   6  -2 455.174 495.408  11
  -1   6   2-625.576 455.460  11
   1   6  -3 5129.79 1032.54  11
   1   6   3 5720.98 1037.95  11
  -1   6   3 4630.33 933.248  11
   1   6   4 1428.53 640.019  11
  -1   6   4 1140.57 591.503  11
  -1  -6  -4 623.851 472.695   1
   1   6  -4 1087.20 637.690  11
   1   6   5 7623.35 1253.63  11
   1  -6  -5 7161.90 995.984   1
  -1  -6  -5 6634.02 1046.24   1
  -1   6   5 8472.43 1259.50  11
  -1   6   6 4341.43 936.773  11
  -1  -6  -6 4725.53 995.279   1
   1   6   6 3531.01 912.289  11
   1  -6  -6 5751.85 1019.02   1
  -1  -6  -7-50.9685 374.376   1
   1  -6  -7 575.769 369.812   1
  -1   6   7-221.090 460.448  11
   1  -6  -8 600.747 376.178   1
  -1  -6  -8 102.757 328.241   1
  -1   6   8 828.805 604.447  11
  -1  -6  -9 4026.46 965.562   1
  -1   6   9 5616.56 1037.39  11
   1  -6  -9 4665.05 992.969   1
   1  -6 -10 1412.18 662.167   1
  -1  -6 -10 1563.04 600.117   1
  -1   6  11 627.470 238.246   8
  -1   6 -11 1058.69 297.579  13
   1  -6 -11 862.130 777.609   1
   1   6 -11 413.154 248.948  13
  -1   6  11 675.569 292.027  10
  -1  -6 -11-573.540 728.407   1
  -1   6  12 1571.02 353.467   8
  -1   6  12 967.650 332.724  10
  -1   6 -12 1487.64 365.246  13
   1   6  12 1135.65 315.105   8
   1   6 -12 1171.06 346.023  13
  -1  -6 -12 893.700 609.844   1
   1  -6 -12 45.3504 529.204   1
  -1   6  13 50.0065 188.088   8
  -1   6 -13 124.369 167.828  13
   1   6 -13 187.231 238.724  13
   1   6  13 257.897 155.314   8
  -1   6  13 386.294 276.618  10
  -1   6 -14-357.800 259.619  13
   1   6 -14-2.93351 158.114  13
  -1   6  14 258.606 241.142   8
   1  -6 -14 600.162 758.732   1
   1   6  14 70.3526 213.936   8
  -1   6  15 5594.13 650.124   8
   1   6  15 5441.96 628.235   8
   1   6 -15 5799.06 655.421  13
  -1   6 -15 6408.15 697.418  13
  -1   6  16 3694.23 535.259   8
   1   6  16 3441.08 495.190   8
   1   6 -16 3466.78 514.555  13
  -1   6 -16 3005.35 490.601  13
  -1   6 -17 1559.35 378.014  13
   1   6 -17 1952.40 417.868  13
  -1   6  17 868.790 301.784   8
  -1   6 -17 1536.80 372.457  14
   1   6  17 1546.93 358.040   8
   1   6  18 900.720 311.897   8
   1   6 -18 664.057 265.842  13
  -1   6 -18 695.750 293.462  14
  -1   6  18 1068.77 324.254   8
   1   6  19 72.8631 194.543   8
  -1   6 -19-223.767 263.372  14
  -1   6  19 141.998 215.496   8
   1   6 -19 500.007 195.336  13
   1   6 -20 216.582 209.564  14
   1   6  20 4.70884 234.743   8
  -1   6  20 29.0197 210.335   8
  -1   6 -20-167.443 193.226  14
  -1   6  21 342.029 228.789   8
   1   6  21 150.471 203.088   8
   1   6 -21 201.130 146.884  14
  -1   6 -21-50.8646 117.874  14
  -1   6  22 797.129 254.257   8
   1   6  22 874.802 268.101   8
   1   6  23-302.727 170.512   8
  -1   6  23-78.8715 146.103   8
   1  -6  24-35.5207 86.0289  17
  -1   6  24 283.794 130.303   8
   1   7   0-898.259 536.044  11
  -1   7   0-88.1006 543.670  11
   1   7  -1 40870.3 3018.45  11
  -1   7   1 41016.0 2957.31  11
   1   7   1 38216.4 2893.58  11
   1   7  -2 318.493 642.163  11
   1   7   2-1326.36 673.011  11
  -1   7   2-145.102 569.265  11
   1   7   3 6062.93 1258.18  11
  -1   7   3 5800.32 1211.87  11
   1   7  -3 6342.30 1237.05  11
  -1   7   4 862.152 421.024  11
   1   7   4 1151.70 581.309  11
   1   7   5 3384.13 971.048  11
  -1   7   5 1704.44 837.863  11
  -1   7   6 5626.95 1222.51  11
   1   7   6 5005.94 1207.70  11
  -1   7   7 65727.9 3752.72  11
   1   7   7 57520.3 3731.80  11
  -1   7  -8 18.9178 209.028  13
   1   7   8-296.248 471.507  11
   1   7   8 346.793 210.965  15
   1   7  -9 19729.7 1129.04  13
   1   7   9 20425.0 2330.59  11
  -1   7   9 20597.5 1147.06  10
  -1   7  -9 20772.2 1163.04  13
   1   7   9 20037.4 1097.65  15
  -1  -7 -10 466.768 841.087   1
   1   7 -10 1945.07 444.672  13
   1   7  10 840.870 798.544  11
   1   7  10 1473.49 330.784  15
  -1   7  10 1603.59 378.952  10
  -1   7 -10 841.406 319.990  13
  -1   7  10 1308.28 298.374   8
   1   7  11 18997.6 1069.04  15
  -1   7  11 16278.0 1055.33  10
  -1  -7 -11 14525.5 2033.42   1
   1   7 -11 15774.9 1054.04  13
   1   7  11 17367.9 2336.47  11
  -1   7  11 15897.2 991.011   8
  -1   7 -11 16005.1 1066.52  13
  -1   7 -12 1160.57 357.487  13
  -1   7  12 821.184 327.707  10
  -1   7  12 1443.97 343.718   8
   1   7  12 1591.90 344.919  15
  -1  -7 -12 2299.27 1094.53   1
   1   7 -12 1697.12 376.912  13
  -1   7  13 4648.00 585.314  10
  -1   7 -13 4282.75 592.805  13
   1   7  13 4575.50 556.661   8
  -1   7  13 3827.86 502.226   8
   1   7 -13 4186.87 585.294  13
  -1   7 -14 2941.21 480.032  13
   1   7 -14 2887.64 476.891  13
  -1   7  14 2863.41 458.867   8
   1   7  14 2588.58 430.163   8
   1   7  15 39.8594 203.080   8
  -1   7  15 1140.43 327.126   8
  -1   7 -15 585.886 282.098  13
   1   7 -15 875.147 354.348  13
   1   7 -16-72.5403 186.242  13
   1   7  16-93.6849 179.722   8
  -1   7  16-54.9001 198.168   8
  -1   7 -16-47.7694 203.070  13
  -1   7 -16 51.2385 222.715  14
   1   7 -17 113.879 206.811  13
  -1   7 -17 40.5746 247.588  14
  -1   7  17 352.499 251.140   8
   1   7  17 377.211 238.247   8
   1   7  18-115.825 189.904   8
  -1   7  18 33.3078 199.030   8
   1   7 -18 156.116 201.547  13
  -1   7 -18 282.718 198.073  14
   1   7  19 7412.11 626.862   8
  -1   7 -19 7618.25 644.624  14
  -1   7  19 7470.35 653.346   8
   1   7 -19 7638.33 641.994  14
  -1   7 -20-82.9729 166.510  14
  -1   7  20 460.982 216.864   8
   1   7 -20-34.1983 189.314  14
   1   7  20-33.0059 162.015   8
  -1   7 -21 3263.53 352.131  14
   1   7  21 3561.99 391.853   8
   1   7 -21 3165.26 346.504  14
  -1   7  21 3962.19 413.526   8
   1   7  22 418.558 131.255   8
  -1   7  22 642.889 177.121   8
   1  -7  23 604.657 153.583  17
  -1   7  23 518.145 127.419   8
   1   8   0 140.388 168.232  15
   1   8   0 630.046 592.872  11
   1   8   1 4975.98 566.377  15
   1   8  -1 5637.66 1360.32  11
   1   8  -1 5918.83 617.271  15
   1   8   1 5818.10 1315.48  11
   1   8  -2-836.404 619.517  11
   1   8   2 443.540 409.843  11
  -1   8   2 162.853 222.323  10
  -1   8   2-420.897 455.135  11
   1   8   2 370.503 162.638  15
  -1   8   3 3249.00 1163.41  11
   1   8   3 3151.12 1089.85  11
  -1   8   3 4539.47 555.425  10
   1   8   3 3403.95 498.942  15
   1   8   4 590.288 413.761  11
  -1   8   4-337.879 208.986  10
   1   8   4 197.151 224.935  15
  -1   8   4 1001.74 760.502  11
  -1   8  -4-126.433 292.957  13
  -1   8   5 434.338 248.412  10
   1   8   5 118.454 165.437  15
  -1   8  -5 656.546 284.690  13
  -1   8  -5 703.362 277.661   9
   1   8   6 941.718 323.176  15
   1   8   6 849.350 751.417  11
  -1   8  -6 1152.22 332.847  13
  -1   8   6 1148.33 336.813  10
  -1   8  -6 1563.51 401.011   9
   1   8  -7 11395.2 879.057  13
   1   8   7 11568.1 1829.02  11
  -1   8  -7 11820.9 928.116   9
  -1   8   7 12189.2 902.879  10
  -1   8  -7 11245.5 881.498  13
  -1   8   7 9763.46 1611.00  11
   1   8   7 11930.5 889.174  15
  -1   8  -8 1059.26 343.995  13
   1   8   8 655.142 788.493  11
   1   8  -8 970.228 328.279  13
  -1   8  -8 1238.36 337.857   9
  -1   8   8 383.576 249.226  10
   1   8   8 743.172 253.666  15
  -1   8   9 1702.06 378.225  10
   1   8   9 396.074 514.011  11
  -1   8  -9 2185.38 429.373   9
   1   8  -9 1483.93 362.002  13
   1   8   9 1635.67 360.217  15
  -1   8  -9 1739.53 383.778  13
  -1   8  10 342.764 275.018  10
   1   8 -10 921.688 341.895  13
   1   8  10 334.452 260.577  15
  -1   8 -10 582.799 301.228  13
  -1   8 -10 661.067 280.807   9
  -1   8 -11 321.865 325.210  13
  -1   8  11 119.816 143.867  10
   1   8  11-115.578 196.897  15
   1   8 -11-112.189 225.156  13
  -1   8  12 439.397 260.711  10
  -1   8  12 499.574 233.987   8
   1   8  12 401.171 224.904  15
   1   8 -12 313.551 253.427  13
  -1   8 -12 653.827 320.625  13
  -1   8  13 3409.42 497.627   8
  -1   8 -13 2968.01 497.673  13
   1   8 -13 3969.49 560.049  13
  -1   8 -14 161.809 232.218  13
   1   8 -14-150.182 271.259  13
  -1   8  14-91.2154 180.509   8
  -1   8 -14-255.502 252.098  14
  -1   8  15 251.750 205.115   8
  -1   8 -15 42.8666 237.856  14
   1   8 -15 18.1519 209.571  13
  -1   8 -15 127.133 266.126  13
  -1   8  16 1490.34 325.634   8
  -1   8 -16 1547.22 368.858  14
   1   8 -16 1458.48 370.356  13
  -1   8 -16 1156.44 332.502  13
  -1   8 -17 164.182 245.747  14
  -1   8  17 376.872 215.167   8
   1   8 -17 401.036 227.478  13
   1   8  18 619.817 201.602   8
   1   8 -18 527.549 247.147  13
   1   8 -18 375.064 249.899  14
  -1   8 -18 536.851 262.436  14
  -1   8  18 1027.19 248.695   8
  -1   8 -19 148.236 198.951  14
   1   8  19 127.899 166.259   8
   1   8 -19 151.829 187.153  14
  -1   8  19 31.1009 148.481   8
  -1   8  20-33.7563 118.658   8
  -1   8 -20-37.0536 158.055  14
  -1   8 -21 883.645 173.697  14
  -1   8  21 635.215 157.578   8
   1   8 -21 510.877 139.085  14
   1  -8  22 162.457 102.322  17
   1   9   0-117.013 613.479  11
  -1   9   0-647.148 298.056  10
   1   9   1 18297.8 2385.74  11
   1   9  -1 17355.1 1024.97  13
  -1   9   1 16883.8 1065.01  10
  -1   9   2 6207.69 672.569  10
   1   9   2 6023.73 658.666  15
   1   9  -2 6288.80 633.167  13
   1   9   2 7607.82 1637.96  11
  -1   9   3 7931.16 746.862  10
   1   9   3 7015.19 713.466  15
   1   9   3 6834.81 1537.22  11
  -1   9  -3 8893.11 744.850  13
   1   9  -3 8508.78 755.399  13
  -1   9  -4 1117.09 377.764   9
  -1   9  -4 1421.62 364.292  13
   1   9  -4 1364.89 374.090  13
  -1   9  -4 1188.37 298.998  14
  -1   9   4 1223.27 369.578  10
   1   9   4 1318.63 351.968  15
  -1   9  -5 990.537 297.720  13
  -1   9  -5 1203.72 307.801  14
   1   9  -5 1405.91 377.253  13
  -1   9   5 1584.53 389.802  10
   1   9   5 1182.99 353.222  15
  -1   9  -5 1068.76 332.071   9
  -1   9   6 50.5319 227.697  10
   1   9  -6 202.691 251.650  13
   1   9   6 255.764 191.062  15
  -1   9  -6 116.723 236.320  13
  -1   9  -6 260.350 296.254   9
   1   9  -7 4748.03 616.999   9
  -1   9  -7 4304.24 595.003   9
  -1   9  -7 4132.03 557.023  13
   1   9   7 3893.71 543.456  15
   1   9  -7 4121.83 570.676  13
  -1   9   7 4996.71 592.088  10
  -1   9   8 1775.77 412.187  10
  -1   9  -8 1998.33 458.029   9
  -1   9  -8 2291.66 432.321  13
   1   9  -8 2803.85 467.430   9
   1   9  -8 2295.02 465.253  13
   1   9   8 2076.65 409.726  15
  -1   9  -9 6768.21 705.530  13
   1   9   9 7033.60 700.135  15
  -1   9  -9 7832.97 732.885   9
   1   9  -9 7095.78 726.669  13
  -1   9   9 8356.46 769.631  10
  -1   9 -10 1425.01 384.922  13
  -1   9 -10 1968.33 419.086  14
   1   9  10 2073.65 389.350  15
   1   9 -10 1767.21 417.852  13
  -1   9  10 2643.57 460.871  10
  -1   9 -10 2362.40 397.187   9
   1   9 -11 8097.95 779.235  13
  -1   9  11 8752.51 773.464  10
  -1   9 -11 8585.48 800.035  13
  -1   9 -11 8298.38 776.165  14
   1   9 -12 1049.82 345.431  13
  -1   9 -12 933.793 319.346  13
  -1   9  12 493.931 256.482  10
  -1   9 -12 1284.88 325.112  14
   1   9 -13 5639.39 637.093  13
  -1   9 -13 6541.90 683.285  14
  -1   9 -13 6545.83 690.098  13
  -1   9 -14 626.421 313.494  13
  -1   9 -14 464.052 254.057  14
   1   9 -14 577.991 291.240  13
  -1   9 -15 3628.22 520.116  14
   1   9 -15 3955.63 516.859  13
   1   9 -16 501.408 249.927  14
  -1   9 -16 414.447 255.107  14
   1   9 -16 188.891 207.806  13
  -1   9 -17 1875.67 348.058  14
   1   9 -17 1807.77 335.408  14
   1   9 -17 1882.88 329.205  13
  -1   9 -18-187.824 172.887  14
   1   9 -18 82.8510 173.672  14
   1   9 -19 1892.16 276.339  14
  -1   9 -19 2137.20 282.596  14
   1   9 -20 326.104 117.557  14
  -1   9 -20 21.0702 100.532  14
  -1  10   0 178.278 230.005  10
  -1  10  -1 4029.79 553.497  10
  -1  10   1 3204.50 495.213  10
  -1  10  -2 411.776 228.417   9
   1  10  -2 441.874 244.839  13
  -1  10  -2 1027.54 312.209  10
  -1  10   2 1034.14 353.829  10
  -1  10  -3-168.795 248.454   9
   1  10  -3 150.605 213.849  13
  -1  10   3 337.328 241.783  10
  -1  10  -3-66.5894 167.400  13
  -1  10   4-195.876 214.722  10
  -1  10  -4 329.865 302.184   9
  -1  10  -4 292.221 237.393  13
   1  10  -4 493.465 228.471  13
  -1  10  -5-208.943 235.613   9
  -1  10  -5 187.225 201.525  14
  -1  10   5 123.493 221.909  10
  -1  10  -5-6.82674 168.310  13
   1  10  -5-1.39965 181.111  13
  -1  10  -6 1221.80 328.929  13
   1  10  -6 657.329 311.850  13
  -1  10  -6 1599.26 355.521  14
   1  10  -6 1384.23 349.046   9
  -1  10  -6 768.929 318.014   9
  -1  10   6 770.182 301.520  10
  -1  10  -7 436.522 286.741  13
  -1  10  -7 172.569 244.111   9
  -1  10   7 287.066 238.328  10
   1  10  -7 622.107 311.117  13
   1  10  -7 422.682 249.391   9
  -1  10  -7 250.176 229.166  14
  -1  10  -8 226.081 282.467   9
   1  10  -8-89.4460 222.932   9
   1  10  -8 231.219 227.461  13
  -1  10   8 125.132 213.729  10
  -1  10  -8 279.128 235.942  14
  -1  10  -8 138.214 215.453  13
  -1  10   9 1448.69 330.730  10
  -1  10  -9 693.354 304.085  13
  -1  10  -9 1148.85 319.590  14
  -1  10  -9 763.468 287.577   9
   1  10  -9 987.556 341.217  13
  -1  10 -10 839.031 326.722  13
  -1  10  10 892.681 278.502  10
  -1  10 -10 380.110 228.294  14
   1  10 -10 868.383 290.706  13
  -1  10 -11 59.4454 227.350  13
  -1  10  11 186.385 183.092  10
   1  10 -11 179.656 245.420  13
  -1  10 -11-52.2487 197.999  14
  -1  10 -12 572.998 293.281  13
  -1  10 -12 575.976 279.436  14
   1  10 -12 669.679 304.574  13
   1  10 -13 279.233 236.965  14
   1  10 -13 366.636 243.442  13
  -1  10 -13 494.371 279.969  13
  -1  10 -13 582.125 267.942  14
   1  10 -14 211.752 214.802  14
  -1  10 -14-58.0297 204.923  14
   1  10 -14-359.165 230.512  13
   1  10 -15 53.5517 193.960  14
   1  10 -15 91.2942 201.258  13
  -1  10 -15-38.3326 208.580  14
   1  10 -16 62.7013 156.105  14
  -1  10 -16-215.218 168.935  14
  -1  10 -17 44.4053 153.017  14
   1  10 -17 200.827 165.990  14
  -1  10 -18-101.790 110.176  14
   1  10 -18 64.4356 92.9581  14
  -1  11   0 383.848 219.846  10
  -1  11   0-111.170 261.636   9
  -1  11   1 4513.16 567.691  10
  -1  11  -1 4473.42 552.990  10
  -1  11   1 3879.39 590.347   9
  -1  11  -1 3643.70 593.732   9
  -1  11   2 1349.89 341.210  10
  -1  11  -2 968.129 316.948  10
  -1  11  -2 1298.33 392.630   9
  -1  11   2 1090.81 404.835   9
  -1  11  -3 9688.30 853.206   9
  -1  11   3 9575.18 854.054   9
  -1  11   3 10423.9 806.548  10
   1  11  -3 11067.1 882.840   9
  -1  11  -3 9154.85 769.429  10
   1  11  -3 11031.0 773.702  13
   1  11  -4 225.510 233.454   9
  -1  11  -4 334.770 269.644  10
  -1  11  -4 95.0420 172.602  13
  -1  11   4 520.027 267.467  10
   1  11  -4 537.946 260.958  13
  -1  11  -4 174.345 250.046   9
  -1  11   4 232.334 265.821   9
  -1  11  -5 1770.87 400.854   9
  -1  11   5 2349.02 398.580  10
  -1  11  -5 1596.55 338.265  13
  -1  11  -5 958.359 298.861  10
  -1  11   5 1592.69 391.747   9
   1  11  -5 2068.08 432.439   9
   1  11  -5 2038.81 378.871  10
   1  11  -5 1850.09 357.581  13
  -1  11  -6 934.429 270.376  13
  -1  11  -6 618.080 279.459   9
   1  11  -6 375.985 250.426   9
  -1  11   6 397.844 241.194  10
   1  11  -6 431.124 208.086  10
   1  11  -6 403.966 231.803  14
   1  11  -6 757.191 269.262  13
  -1  11  -6 179.154 220.173  14
  -1  11   6 753.018 277.539   9
   1  11  -7 1836.58 359.113  14
   1  11  -7 1487.97 309.259  10
  -1  11  -7 1629.22 379.242   9
   1  11  -7 1987.28 364.311   9
  -1  11   7 1677.86 375.555   9
   1  11  -7 1836.49 378.028  13
  -1  11   7 1809.41 339.701  10
  -1  11  -7 1842.66 352.582  14
  -1  11  -7 1841.94 357.174  13
   1  11  -8 1128.57 285.230   9
  -1  11   8 1056.63 319.022   9
  -1  11   8 1315.03 287.902  10
  -1  11  -8 649.326 259.996  14
  -1  11  -8 557.690 251.353   9
   1  11  -8 558.546 255.998  14
   1  11  -8 1106.68 319.242  13
  -1  11  -8 830.357 263.710  13
  -1  11  -9 4102.43 468.175  14
  -1  11   9 4676.15 508.632   9
   1  11  -9 4263.83 473.829  14
  -1  11  -9 4416.92 502.715  13
   1  11  -9 3662.83 476.609  13
  -1  11   9 4410.97 473.861  10
   1  11 -10-3.94579 167.427  14
  -1  11  10 316.206 196.610   9
   1  11 -10 197.864 220.091  13
  -1  11 -10 150.172 188.905  14
  -1  11 -11 4574.39 478.290  14
   1  11 -11 4207.07 454.118  14
   1  11 -11 4361.99 486.706  13
  -1  11 -12-16.3791 177.005  14
   1  11 -12 8.43885 178.009  13
   1  11 -12-0.86968 185.845  14
   1  11 -13 754.985 231.873  13
  -1  11 -13 878.594 238.759  14
   1  11 -13 779.440 226.897  14
   1  11 -14 173.989 154.492  14
  -1  11 -14 56.2914 134.459  14
   1  11 -15 252.456 135.380  14
  -1  11 -15 339.338 142.826  14
  -1  11 -16-52.8694 84.8688  14
   1  11 -16-147.689 94.7543  14
   1  12   0-352.617 259.579   9
  -1  12   0 72.6646 241.175   9
  -1  12   0 80.6274 203.185  10
   1  12   1 57.4842 228.647   9
   1  12  -1 239.950 235.575   9
  -1  12  -1 483.199 225.556  10
  -1  12   1 264.214 256.519   9
  -1  12   1 213.219 191.102  10
  -1  12  -1-201.409 247.731   9
  -1  12  -2 231.324 178.076  10
   1  12  -2 281.901 221.980   9
  -1  12   2-184.617 162.810  10
  -1  12   2 39.8235 227.433   9
  -1  12  -2-298.932 247.697   9
  -1  12   3 326.247 186.282  10
  -1  12  -3-49.6866 227.237   9
  -1  12   3 411.319 237.312   9
  -1  12  -3 22.2001 173.425  10
   1  12  -3 303.315 222.859   9
  -1  12  -4 668.002 256.974   9
  -1  12   4 300.122 160.510  10
   1  12  -4 387.828 211.490   9
  -1  12   4 317.453 241.970   9
  -1  12  -4 362.674 216.441  10
  -1  12  -5 316.478 205.989  10
   1  12  -5 335.974 192.586  13
  -1  12  -5 170.029 203.338   9
   1  12  -5 287.528 210.079   9
  -1  12   5 518.919 260.212   9
  -1  12   5 590.196 187.565  10
   1  12  -6 946.149 232.124  13
  -1  12  -6 444.140 204.174  10
  -1  12   6 967.705 272.074   9
   1  12  -6 780.167 185.449   9
  -1  12  -6 274.375 212.789   9
   1  12  -7-30.3325 107.888   9
  -1  12   7 84.3942 181.450   9
  -1  12  -7-227.510 166.706  10
   1  12  -7 150.487 157.327  13
  -1  12  -8 310.994 153.550  10
   1  12   8 92.0188 164.716   9
   1  12  -8 362.045 182.620  13
  -1  12   8 269.734 188.537   9
  -1  12  -9 258.666 127.088  14
  -1  12  -9 222.563 163.678  10
   1  12   9 177.177 151.655   9
  -1  12   9 420.196 169.732   9
   1  12  -9-124.608 151.412  13
   1  12  -9 267.639 128.386  14
  -1  12 -10 248.695 157.600  10
   1  12  10 336.818 135.695   9
   1  12 -10 137.583 112.948  14
  -1  12 -10 421.246 126.779  14
   1  12 -10 355.547 162.361  13
  -1  12 -11 222.942 109.724  14
   1  12 -11 360.906 116.735  14
  -1  12 -11 129.871 118.749  10
   1  13   0-198.785 161.694   9
  -1  13   0 167.020 186.362   9
   1  13   1 2953.40 362.870   9
   1  13  -1 2771.53 350.241   9
  -1  13   1 2644.84 340.608   9
  -1  13  -1 2480.28 339.354   9
   1  13   2 15.9012 142.151   9
  -1  13  -2 80.8974 174.736   9
   1  13  -2 25.9955 143.735   9
  -1  13   2 61.6260 148.016   9
  -1  13  -3 3662.43 380.070   9
   1  13  -3 3408.16 343.713   9
   1  13   3 3623.97 380.250   9
  -1  13   3 3341.84 370.338   9
   1  13  -4-382.854 121.324   9
  -1  13   4-75.3759 124.298   9
   1  13   4 24.9449 143.351   9
  -1  13   5 1118.34 211.584   9
   1  13   5 1271.54 234.125   9
  -1  13   6-262.340 131.969   9
   1  13   6 76.7811 104.492   9
   1  13   7 1151.27 180.616   9
  -2   0   0 129329. 2561.99   1
  -2   0   1 331.991 307.592   1
  -2   0  -1 249.746 225.305   1
  -2   0  -2 822.570 296.562   1
  -2   0   2 419.730 229.688  16
  -2   0  -3 182.608 261.994   1
  -2   0   3 133.296 290.344  16
  -2   0  -4 58339.7 1955.01   1
  -2   0   4 54325.9 2000.53  16
  -2   0  -5-6.36554 332.127   1
  -2   0   5-1.76093 263.566  16
  -2   0  -6 171820. 3796.83   1
  -2   0   6 167896. 3913.56  16
  -2   0   7 503.986 362.637  16
  -2   0  -7-86.5014 344.300   1
  -2   0  -8 33375.1 1915.62   1
  -2   0   8 34943.8 2015.18  16
  -2   0   9 176.842 374.610  16
  -2   0  -9 44.4413 346.475   1
  -2   0 -10 86278.2 3421.32   1
  -2   0  10 87076.2 3526.23  16
  -2   0 -11-373.885 370.969   1
  -2   0  11-679.538 398.956  16
  -2   0 -12 130515. 4689.75   1
  -2   0  12 128987. 4743.25  16
  -2   0  13-339.557 306.756  16
  -2   0 -13-80.8847 578.115   1
  -2   0  14 52749.6 3309.71  16
  -2   0 -14 58346.3 3487.76   1
  -2   0 -15-53.6092 440.497   1
  -2   0  15-822.372 610.571  16
  -2   0 -16 1912.82 853.276   1
  -2   0  16 432.651 374.813  16
  -2   0  16 1315.63 297.496   8
   2   0  16 1458.28 346.949   8
  -2   0  16 1578.99 347.756   6
   2   0 -17-1191.00 848.213   1
  -2   0  17-767.800 312.029   6
  -2   0  17-480.230 236.878   8
   2   0  17-308.041 212.762   8
  -2   0 -17-802.456 841.968   1
  -2   0 -18 677.433 834.863   1
   2   0  18 457.253 248.981   5
  -2   0  18 300.425 266.599   6
   2   0  18 11.5120 250.671   8
  -2   0  18 154.958 194.493   8
   2   0  18-219.778 252.645  17
   2   0 -18 693.881 881.064   1
  -2   0  19 367.834 259.350   6
   2   0  19 387.163 240.185   8
  -2   0  19-488.828 207.922   8
   2   0  19-73.2133 204.152   5
   2   0  19 6.98985 225.103  17
   2   0  20 19909.3 1160.47   8
   2   0  20 19086.1 1144.70   5
  -2   0  20 21692.2 1162.78   8
   2   0  20 21647.6 1167.27  17
  -2   0  20 20120.6 1182.22   6
  -2   0  21 421.918 241.293   8
   2   0  21-124.793 228.887   8
  -2   0  21-203.609 260.261   6
   2   0  21 280.973 231.102   5
  -2   0  22 10842.8 776.597   8
   2   0  22 8934.43 770.100   5
  -2   0  22 9326.50 810.235   6
   2   0  23 37.6770 210.683   5
  -2   0  23-19.3859 253.094   6
  -2   0  23-97.4360 138.980   8
   2   0  24 883.132 270.898   5
  -2   0  24 984.548 223.847   8
  -2   0  25 297.230 203.476   5
   2   0  25 20.3770 186.574   5
  -2   0  26 3039.25 334.077   5
   2   0  26 2951.44 331.354   5
  -2   0  27 72.7036 87.5682   5
   2   0  27 53.8530 73.5189  12
  -2   1   0 25541.1 1140.93   1
  -2  -1   0 27425.5 1261.00   1
  -2  -1   1 47315.0 1646.90   1
  -2   1   1 49611.9 1650.22  16
  -2   1  -1 48744.6 1519.72   1
  -2  -1  -1 49051.3 1704.71   1
  -2   1   2 91509.0 2358.22  16
  -2  -1   2 90908.6 2352.61   1
  -2   1  -2 91209.0 2086.74   1
  -2  -1  -2 90802.5 2397.18   1
  -2   1  -3 321112. 4050.97   1
  -2  -1  -3 328028. 4705.76   1
  -2  -1   3 320988. 4453.04  16
  -2   1   3 320743. 4688.06  16
  -2  -1  -4 2562.12 520.654   1
   2   1  -4 2377.84 307.954  11
  -2   1  -4 2382.36 436.773   1
  -2   1   4 2024.25 482.148  16
  -2  -1   4 2774.07 494.786  16
  -2  -1  -5 25296.4 1483.90   1
  -2   1   5 25640.9 1519.68  16
  -2  -1   5 24410.3 1378.11  16
  -2   1  -5 25914.8 1301.09   1
  -2  -1  -6 58806.7 2381.15   1
  -2   1   6 62584.9 2501.83  16
  -2   1  -6 63281.1 2173.15   1
  -2  -1   6 62618.4 2317.13  16
  -2   1   7 71355.7 2824.92  16
  -2   1  -7 69636.0 2408.42   1
  -2  -1  -7 68343.5 2715.05   1
  -2  -1   7 73641.8 2640.77  16
  -2  -1   8 4370.10 706.898  16
  -2  -1  -8 4372.14 800.879   1
  -2   1  -8 4340.54 700.605   1
  -2   1   8 4487.85 804.544  16
  -2   1   9 16892.9 1546.81  16
  -2   1  -9 17084.5 1407.82   1
  -2  -1   9 17691.6 1486.35  16
  -2  -1  -9 17303.4 1546.75   1
  -2  -1  10 8169.23 1090.27  16
  -2   1 -10 7018.12 977.220   1
  -2  -1 -10 6873.26 1122.18   1
  -2   1  10 6350.19 1045.09  16
  -2   1 -11 20728.3 1712.51   1
  -2   1  11 20760.4 1899.04  16
  -2  -1 -11 20816.4 1881.68   1
  -2  -1  11 23571.9 1895.29  16
  -2  -1  12 2832.60 742.671  16
  -2   1  12 1602.69 624.128  16
  -2   1 -12 2548.47 676.175   1
  -2  -1 -12 2724.30 777.480   1
  -2  -1  13 1919.41 617.679  16
  -2   1 -13 314.301 540.451   1
  -2  -1 -13 596.749 528.655   1
  -2   1  13 1451.39 602.152  16
  -2   1 -14 246.754 634.770   1
  -2  -1  14 913.179 541.407  16
  -2  -1 -14-682.837 512.952   1
  -2   1  14 159.088 226.689  16
  -2  -1 -15-1012.15 683.277   1
  -2  -1  15 835.986 562.220  16
  -2   1  15-614.462 536.922  16
  -2   1 -15-347.366 582.668   1
   2  -1  16-21.0056 112.259   8
  -2   1 -16-1365.54 772.430   1
  -2  -1  16 262.733 180.496   6
   2   1  16-271.716 199.616   5
  -2  -1  16-355.706 534.299  16
  -2   1  16 486.974 349.316  16
  -2   1  16-173.855 236.976   6
  -2  -1 -16-1848.11 944.142   1
  -2   1  16 71.5875 194.512   8
   2   1  16 82.9261 213.486   8
  -2  -1  17 6372.11 653.820   6
  -2   1  17 7098.08 674.574   8
   2  -1  17 6796.39 681.749   8
  -2  -1 -17 8376.10 1838.27   1
  -2   1  17 6906.38 688.802   6
   2   1  17 7344.91 709.365   8
   2   1 -17 6907.47 1584.10   1
   2   1  17 7054.39 690.866   5
   2  -1 -17 7635.79 1604.43   1
   2  -1  18-37.0112 131.613   8
  -2   1  18 85.6322 263.639   6
  -2   1  18-193.503 230.823   8
   2   1  18-252.056 250.979   5
  -2  -1  18-152.993 238.848   6
   2  -1 -18-474.340 632.997   1
   2   1  18-374.893 251.832   8
   2   1  19 1127.21 325.666   8
   2  -1  19 1518.94 377.515   5
  -2   1  19 1050.20 321.645   6
  -2   1  19 1031.61 326.877   8
   2   1  19 1325.71 346.070   5
  -2  -1  19 1072.55 381.608   6
   2  -1  19 1307.08 353.948   8
   2   1  20 182.717 247.350   5
  -2   1  20 412.010 251.867   6
   2   1  20-182.721 278.351   8
  -2  -1  20-102.714 273.825   6
  -2   1  20 289.490 209.427   8
   2  -1  20 541.641 250.576   8
   2  -1  20 52.9143 231.033   5
   2  -1  20-153.435 205.222  17
  -2  -1  21 6695.91 688.456   6
   2  -1  21 6010.95 655.178   5
  -2   1  21 6061.86 628.105   8
   2   1  21 6537.66 683.371   8
  -2   1  21 5849.46 672.966   6
   2   1  21 5144.64 614.956   5
   2  -1  21 6502.29 657.098  17
   2   1  22 2362.85 458.807   5
   2   1  22 1727.42 392.460   8
   2  -1  22 1964.55 396.075   5
  -2   1  22 2575.48 415.300   8
  -2   1  22 2634.15 472.295   6
  -2  -1  22 1793.37 380.895   6
   2  -1  22 2242.71 391.383  17
   2  -1  23 1835.18 356.779   5
   2  -1  23 1674.05 316.597  17
  -2  -1  23 1520.28 352.799   6
  -2   1  23 1413.64 372.552   6
  -2   1  23 1248.71 307.761   8
   2   1  23 1956.87 415.977   5
   2  -1  24-357.182 187.492   5
  -2   1  24-257.472 183.680   8
   2   1  24-181.482 216.036   5
  -2   1  24-55.5804 183.662   5
   2  -1  25 156.681 169.903   5
  -2   1  25-134.606 129.807   8
  -2  -1  25 125.598 169.344   5
   2   1  25-41.7412 178.248   5
  -2   1  25-98.4124 169.152   5
   2   1  26 120.509 125.204  12
   2   1  26-118.007 145.254   5
  -2  -1  26 185.154 142.533   5
   2  -1  26 11.8171 117.197   5
  -2   1  26-28.5797 125.475   5
  -2  -1  27 294.211 105.676   5
  -2   2   0 2441.97 406.618  16
  -2  -2   0 2866.01 473.749   1
  -2  -2  -1 24616.0 1291.97   1
  -2   2   1 21873.9 1152.83  16
  -2  -2   1 23618.2 1238.33   1
  -2   2  -2 97.4081 206.152   1
  -2  -2  -2 53.2162 312.652   1
  -2  -2   2 708.745 349.303   1
  -2   2   2 212.278 251.837  16
  -2   2   3 26874.0 1052.08  11
  -2   2   3 26984.7 1438.70  16
  -2  -2  -3 25490.5 1429.69   1
   2   2  -3 27260.6 1299.83  11
  -2   2  -3 25626.7 1061.86   1
  -2  -2   3 24278.7 1213.06  16
   2   2  -4 117483. 2709.98  11
  -2  -2  -4 117803. 3184.05   1
  -2  -2   4 118415. 2768.19  16
  -2   2  -4 113584. 2325.31   1
  -2   2   4 118126. 3174.10  16
   2   2  -5 112841. 2740.63  11
  -2   2  -5 111235. 2444.56   1
  -2  -2   5 114351. 2848.50  16
  -2   2   5 113519. 3291.17  16
  -2  -2  -5 108020. 3236.49   1
  -2   2   6 95512.5 3192.86  16
  -2  -2   6 96743.1 2775.91  16
  -2   2  -6 97320.8 2486.41   1
  -2  -2  -6 90488.5 3130.42   1
  -2   2  -7 3869.30 552.256   1
  -2   2   7 3882.44 414.459  11
  -2  -2   7 3109.24 572.330  16
  -2   2   7 3541.67 719.277  16
  -2  -2  -7 3571.91 777.475   1
  -2   2  -8 2435.71 483.543   1
  -2  -2   8 2092.46 466.414  16
  -2  -2  -8 2171.53 712.891   1
  -2   2   8 2278.02 602.851  16
  -2  -2   9 43372.7 2212.39  16
  -2   2   9 38600.9 2428.00  16
  -2  -2  -9 41470.5 2521.73   1
  -2   2  -9 46435.9 2116.08   1
  -2  -2  10 142590. 4210.03  16
  -2  -2 -10 133386. 4648.20   1
  -2   2 -10 141540. 3919.65   1
  -2   2 -11-77.8886 423.443   1
  -2   2  11 737.816 518.323  16
  -2  -2  11 1088.07 491.882  16
  -2  -2 -11 528.162 465.052   1
  -2  -2 -12 82817.3 4073.02   1
  -2  -2  12 89557.3 3718.53  16
  -2   2  12 77811.5 3944.97  16
  -2  -2 -13 705.533 655.319   1
  -2   2 -13 1311.44 581.493   1
  -2  -2  13 1417.98 576.224  16
  -2   2  13-4.69202 363.749  16
  -2  -2 -14 6797.29 1391.56   1
  -2  -2  14 8524.83 1264.95  16
  -2   2  14 6794.06 1275.09  16
  -2   2  15 3315.62 477.611   4
  -2  -2 -15 3228.21 1009.31   1
   2   2  15 3125.14 457.580   8
  -2   2  15 3053.50 948.368  16
  -2   2  15 3619.20 463.898   8
   2   2  15 2885.67 448.328   5
  -2  -2  16 3295.72 497.237   6
  -2   2  16 3428.54 509.423   8
   2   2  16 2938.08 461.595   8
  -2   2  16 2846.48 446.878   6
   2  -2 -16 4420.74 1099.14   1
  -2  -2 -16 2304.85 1080.29   1
  -2   2  16 5041.08 1221.95  16
   2   2  16 3162.85 481.085   5
   2  -2  16 2802.28 428.464   8
   2  -2  17 1663.96 354.199   8
   2  -2 -17 185.051 597.529   1
  -2   2  17 1806.77 368.902   6
  -2  -2  17 1743.47 399.343   6
  -2  -2 -17 798.816 930.421   1
  -2   2  17 1351.37 342.095   8
   2   2  17 1248.35 330.569   8
   2   2  17 1367.87 330.422   5
  -2  -2 -18 1904.29 1079.88   1
   2   2  18 1597.86 379.827   5
  -2   2  18 1513.57 352.427   6
   2   2  18 1563.01 391.682   8
  -2   2  18 1652.20 370.527   8
  -2  -2  18 1488.25 397.388   6
   2   2  19 173.895 250.857   8
   2   2  19 16.3395 198.837   5
  -2   2  19 343.754 249.717   6
  -2  -2  19 209.227 234.611   6
  -2   2  19 277.786 223.504   8
   2  -2  19-356.059 257.915   5
   2   2  20 10252.4 858.124   5
  -2  -2  20 10808.1 860.593   6
  -2   2  20 10670.1 858.854   6
   2   2  20 10193.8 867.936   8
   2  -2  20 11492.6 868.608   5
  -2   2  20 11162.5 875.164   8
  -2   2  21 880.929 334.519   6
   2   2  21 790.228 322.551   8
  -2   2  21 614.784 267.692   8
  -2  -2  21 851.477 320.973   6
   2  -2  21 980.660 302.712   5
   2   2  21 925.072 357.086   5
  -2  -2  22 11345.2 834.842   6
  -2   2  22 11750.3 851.090   6
   2  -2  22 11751.4 819.387   5
   2   2  22 10777.7 854.785   8
   2  -2  22 10538.3 795.504  17
   2   2  22 10829.4 836.037   5
  -2   2  22 11964.7 853.932   8
  -2  -2  23 44.6202 200.075   6
   2  -2  23 55.2606 197.793   5
   2   2  23 163.356 239.957   5
   2  -2  23-279.433 220.271  17
  -2   2  23-75.2833 193.192   8
   2   2  23-305.138 254.564   8
  -2   2  23 114.559 179.633   5
  -2   2  24 584.486 237.977   5
   2  -2  24 671.916 212.782   5
  -2   2  24 548.399 208.168   8
   2  -2  24 574.872 201.293  17
   2  -2  25 421.012 161.753   5
   2   2  25-93.3480 160.595   5
  -2  -2  25 110.630 186.780   5
   2   2  25 130.113 153.622  12
  -2   2  25-30.5906 160.888   5
  -2   2  25 310.287 166.543   8
  -2   2  26 1241.29 207.424   5
   2   2  26 1298.28 218.066  12
  -2  -2  26 1087.52 207.844   5
  -2   3   0 30449.0 1313.09  16
  -2  -3   0 30485.8 1502.30   1
  -2  -3  -1 417.256 316.312   1
  -2  -3   1 208.988 247.006   1
  -2   3   1 84.6782 227.632  16
  -2   3  -1 45.8088 145.076  16
  -2   3   2 41777.4 1744.21  11
   2   3  -2 41315.6 1949.88  11
  -2  -3  -2 40449.6 1867.19   1
  -2  -3   2 38553.8 1657.13   1
  -2   3  -2 40404.8 1348.02  16
  -2   3   2 39921.9 1705.27  16
  -2  -3  -3 46225.1 2071.79   1
   2   3  -3 45466.6 2031.10  11
  -2   3  -3 47059.6 1412.91  16
  -2   3   3 48474.9 2027.97  16
  -2   3   3 49302.9 1843.74  11
  -2  -3   3 48149.8 1689.40  16
   2   3  -4 25811.8 1545.68  11
  -2   3   4 26835.5 1608.17  16
  -2   3   4 27636.8 1369.77  11
  -2  -3   4 27432.5 1301.30  16
  -2  -3  -4 25225.7 1612.17   1
  -2   3   5 104563. 2598.16  11
   2   3  -5 100930. 3096.28  11
  -2   3   5 100653. 3271.05  16
  -2  -3   5 101372. 2600.72  16
  -2  -3  -5 91915.5 3200.32   1
  -2   3  -5 99490.8 1854.46   1
  -2  -3  -6 4837.30 873.324   1
  -2   3   6 6243.32 661.910  11
  -2   3  -6 6358.60 533.565   1
  -2  -3   6 5607.28 670.789  16
  -2   3   6 4562.81 814.160  16
  -2  -3  -7 3322.42 786.655   1
  -2   3  -7 4342.96 511.164   1
  -2   3   7 3185.50 706.103  16
  -2  -3   7 4422.63 609.140  16
  -2   3   7 4720.30 577.971  11
  -2   3   8 1354.80 335.487  11
  -2  -3   8 1191.78 351.241  16
  -2  -3  -8 702.583 577.475   1
  -2   3   8 1270.34 539.625  16
  -2   3   9 73.8536 337.155  16
  -2  -3  -9 581.031 434.027   1
  -2  -3   9 1044.63 372.816  16
  -2  -3 -10 7918.82 1300.31   1
  -2  -3  10 12383.2 1213.27  16
  -2   3  10 9578.95 1364.84  16
  -2  -3 -11 201.701 450.175   1
  -2   3  11 780.549 452.203  16
  -2  -3 -12-862.420 703.965   1
  -2   3  12 816.519 506.858  16
  -2   3  13 500.287 393.451  16
  -2  -3 -13 56.2507 599.330   1
  -2  -3 -14 1227.88 789.487   1
  -2   3  14 2659.15 880.511  16
  -2   3  15 10472.6 1711.23  16
  -2  -3 -15 8609.67 1676.74   1
   2   3  15 10145.5 806.378   5
  -2   3  15 10403.2 792.401   6
   2   3  15 9897.51 801.346   8
   2  -3 -15 11466.1 1856.23   1
  -2   3  15 9268.62 784.004   8
  -2  -3  16 3870.32 501.374   6
  -2   3  16 3840.69 521.444   6
  -2   3  16 3161.91 509.077   8
   2   3  16 3396.40 497.843   5
   2   3  16 3784.75 517.701   8
   2  -3 -16 4816.46 1291.73   1
  -2  -3 -16 2218.45 906.977   1
   2   3  17-243.092 235.972   5
  -2  -3  17 443.644 255.372   6
   2  -3 -17 451.283 612.362   1
  -2   3  17 59.6743 288.726   8
   2   3  17-100.070 266.898   8
  -2   3  17-72.3022 203.266   6
   2   3  18 221.619 206.240   8
  -2   3  18 242.761 225.421   6
  -2  -3  18-189.078 227.971   6
   2   3  18 133.888 233.837   5
  -2   3  18 252.707 240.061   8
   2  -3  18 280.903 177.782   5
  -2  -3  19 701.601 279.038   6
   2  -3  19 714.223 270.798   5
  -2   3  19 560.878 269.216   8
  -2   3  19 654.414 301.241   6
   2   3  19 73.2400 182.559   5
   2   3  19 465.842 276.744   8
   2  -3  20 2442.52 417.301   5
   2   3  20 2339.48 454.377   5
  -2  -3  20 3354.04 495.666   6
  -2   3  20 2337.17 427.551   6
   2   3  20 2234.74 442.683   8
  -2   3  20 3056.18 478.531   8
   2   3  21 5.41552 198.192   5
  -2  -3  21 319.652 222.388   6
  -2   3  21 335.400 258.458   8
   2  -3  21-50.6649 178.718   5
   2   3  21 114.900 240.937   8
  -2   3  21-70.0045 191.256   5
  -2   3  21 36.0332 249.394   6
   2   3  22 57.7888 266.432   8
   2  -3  22 108.264 246.862  17
   2   3  22-8.69935 207.406   5
   2  -3  22 61.9117 146.684   5
  -2  -3  22-13.6693 177.673   6
  -2   3  22 237.715 247.547   8
  -2   3  22-25.5461 194.286   5
  -2  -3  23 42.6751 199.667   6
   2  -3  23 84.1414 192.807  17
   2  -3  23-231.555 173.088   5
  -2   3  23 52.5204 168.264   8
   2   3  23-6.60947 202.938   5
  -2   3  23 313.378 202.170   5
   2   3  23 140.962 246.037   8
   2   3  24 425.929 202.320  12
   2   3  24 355.393 210.958   5
  -2   3  24 208.711 191.021   8
  -2   3  24 502.164 216.090   5
   2  -3  24 287.855 122.790   5
   2  -3  24-114.997 144.980  17
  -2   3  25 224.943 161.893   8
   2  -3  25 263.642 97.7789   5
  -2  -3  25-134.015 142.112   5
   2   3  25-199.623 138.152  12
   2  -3  25-155.383 108.604  17
  -2   3  25-45.6525 110.205   5
  -2  -3  26 205.202 95.3098   5
  -2   3  26 199.392 115.252   8
  -2   4   0 216394. 3511.33  16
  -2  -4   0 211328. 4198.04   1
   2   4  -1 322.562 392.380  11
  -2   4   1 60.0928 204.059  16
  -2   4  -1 697.357 196.757  16
  -2  -4  -1 117.563 291.420   1
  -2   4   1 427.760 344.307  11
  -2  -4   1 704.676 357.468   1
  -2  -4  -2 77175.4 2765.66   1
  -2   4   2 77225.4 2483.76  16
  -2   4   2 75575.5 2769.43  11
  -2   4  -2 80420.9 1635.92  16
  -2  -4   2 79301.8 2435.52   1
   2   4  -2 73131.2 2940.18  11
  -2   4   3 3387.92 691.006  11
  -2   4   3 3164.91 583.203  16
   2   4  -3 4157.39 802.956  11
  -2  -4   3 3682.48 473.738  16
  -2  -4  -3 3857.60 700.908   1
   2   4  -4 232374. 5315.17  11
  -2   4   4 234311. 4962.44  16
  -2   4   4 245027. 4821.91  11
  -2  -4  -4 229218. 5186.76   1
  -2  -4  -5 58.0272 388.224   1
   2   4  -5 449.331 421.910  11
  -2   4   5 124.686 365.590  11
  -2   4   5 695.112 389.039  16
  -2  -4  -6 9670.43 1200.66   1
  -2   4   6 10943.2 1050.57  11
  -2   4   6 9295.34 1125.93  16
  -2  -4  -7 960.702 501.149   1
  -2   4   7-66.3787 303.031  16
  -2   4   7 866.040 329.920  11
  -2   4   8 650.385 487.215  16
  -2   4   8 745.368 334.997  11
  -2  -4  -8 1083.82 546.157   1
  -2   4   9 6863.22 1169.22  16
  -2  -4  -9 5082.65 1085.07   1
  -2  -4 -10 74942.9 3857.21   1
  -2   4  10 79155.9 3911.24  16
  -2  -4 -11 2972.56 875.913   1
  -2   4  11 2225.38 672.893  16
  -2   4  12 82203.4 4314.18  16
  -2  -4 -12 75553.3 4220.70   1
  -2  -4 -13 608.458 701.741   1
  -2   4  13 506.952 559.942  16
  -2  -4 -14 10944.8 1755.75   1
   2  -4 -14 13008.7 1939.15   1
  -2   4  14 10877.2 829.575   8
   2   4  14 11924.9 860.418   8
   2   4  14 11543.6 841.442   5
  -2   4 -14 11882.3 873.197  13
  -2   4  14 12267.5 1855.20  16
  -2   4 -14 12453.8 865.597  14
   2   4  15-155.538 199.869   8
   2   4  15 244.483 196.261   5
  -2   4 -15 222.229 206.629  14
  -2   4  15 325.708 259.333   6
  -2   4  15 317.295 215.464   8
  -2  -4  15-29.0941 173.641   6
  -2  -4 -15-100.283 459.467   1
   2  -4 -16 2007.15 945.850   1
  -2   4  16-156.159 255.948   8
  -2   4  16 619.569 276.004   6
   2   4  16 372.747 271.308   5
  -2  -4  16 756.333 283.722   6
  -2  -4 -16 1587.69 678.518   1
  -2   4 -16 434.714 222.959  14
   2   4  16 362.646 246.974   8
  -2   4  17-299.924 194.628   6
  -2  -4  17 230.494 205.205   6
  -2   4  17 285.236 263.361   8
   2   4  17 207.313 290.858   8
   2   4  17 135.382 228.379   5
  -2   4 -17 649.586 285.852  14
  -2  -4  18 404.631 175.921   6
   2   4  18 581.314 273.355   5
   2   4  18-38.1432 193.719   8
  -2   4  18 317.491 255.125   6
  -2   4  18 547.669 283.745   8
  -2   4 -18 193.908 138.161  14
   2   4  19 65.0315 246.618   5
  -2  -4  19 536.148 234.097   6
   2   4  19 597.340 319.773   8
  -2   4  19 209.580 183.366   5
  -2   4  19 236.595 197.324   6
  -2   4  19 321.373 261.332   8
  -2   4  20 2927.23 436.324   5
   2   4  20 3190.17 519.254   8
  -2  -4  20 3088.90 444.364   6
   2   4  20 3093.92 496.418   5
  -2   4  20 2789.30 500.767   8
   2   4  21 256.513 247.783   8
   2   4  21 392.172 247.700   5
  -2   4  21-111.363 153.274   5
  -2  -4  21-59.5030 164.510   6
  -2   4  21 303.110 257.426   8
   2   4  22 5409.99 542.447  12
  -2   4  22 5415.93 584.503   8
   2   4  22 5113.67 538.868   5
   2   4  22 4671.30 552.904   8
  -2  -4  22 5718.01 521.949   6
  -2   4  22 5592.62 516.843   5
   2   4  23-106.217 200.048   8
   2  -4  23 214.837 194.076  17
   2   4  23-20.0725 152.772  12
  -2   4  23-30.0031 123.284   5
  -2   4  23 53.9766 184.534   8
   2  -4  24-52.3923 130.697  17
  -2   4  24 71.6043 157.928   8
   2   4  24-245.242 151.586  12
  -2  -4  24-350.569 157.327   5
  -2  -4  25 40.9041 88.0506   5
  -2   4  25 163.816 140.052   8
   2  -4  25 187.965 128.673  17
   2   4  25-173.152 106.881  12
   2   5   0 27591.0 2106.06  11
  -2  -5   0 30159.2 1684.02   1
  -2  -5  -1 10542.0 1081.79   1
   2   5  -1 10686.3 1335.88  11
   2   5   1 8876.47 1242.85  11
  -2  -5   1 9912.41 933.091   1
  -2   5   1 10333.5 842.596  16
  -2   5   1 8108.96 1101.60  11
  -2   5   2 46285.3 1976.30  16
  -2   5   2 42385.5 2409.62  11
  -2  -5  -2 43248.5 2217.50   1
   2   5  -2 38945.0 2448.64  11
  -2  -5  -3 22827.1 1699.80   1
  -2   5   3 24056.3 1555.24  16
  -2   5   3 23774.4 1781.58  11
   2   5  -3 23277.8 1913.41  11
  -2  -5  -4 20808.3 1725.81   1
  -2   5   4 22148.6 1618.14  16
  -2   5   4 21023.8 1692.35  11
   2   5  -4 20115.6 1778.18  11
   2   5  -5 3747.49 933.955  11
  -2  -5  -5 4481.13 848.433   1
  -2   5   5 4838.39 857.421  11
  -2   5   5 3893.89 742.259  16
  -2   5   6 1253.04 480.455  11
  -2   5   6 1604.96 552.779  16
  -2  -5  -6 1709.71 633.965   1
  -2   5   7 10261.5 1217.87  11
  -2  -5  -7 8835.38 1338.15   1
  -2   5   7 8324.37 1183.00  16
  -2  -5  -8 2094.69 777.731   1
  -2   5   8 1425.44 607.274  16
  -2   5   9 735.959 488.700  16
  -2  -5  -9 1455.21 793.854   1
  -2  -5 -10-221.603 496.496   1
  -2   5  10 1141.68 637.488  16
  -2   5  11 2335.68 728.234  16
   2  -5 -11 3255.80 1004.46   1
  -2  -5 -11 2878.71 1064.38   1
  -2   5  12-555.902 241.408  10
   2  -5 -12-163.523 517.227   1
  -2   5  12 94.2424 206.638   8
  -2   5 -12 95.0308 173.403  13
  -2   5  13 649.644 283.300  10
   2   5  13 1425.42 332.185   8
   2   5 -13 762.063 218.516  13
   2  -5 -13 652.253 619.484   1
  -2   5  13 690.260 276.130   8
  -2   5 -13 471.716 272.985  13
   2   5  13 1128.28 299.311   5
  -2   5  14-39.8505 184.055   8
   2   5  14-711.442 270.185   8
   2   5 -14-132.655 176.656  13
  -2  -5 -14 675.379 433.057   1
  -2   5 -14-462.548 284.400  14
  -2   5 -14 482.294 231.672  13
   2   5  14 463.071 189.515   5
  -2   5 -15 831.587 291.878  13
  -2  -5 -15-285.522 428.022   1
   2  -5 -15 226.803 652.720   1
   2   5 -15 744.833 285.853  13
   2   5  15 756.614 272.532   5
  -2   5 -15 595.811 255.493  14
   2   5  15 990.207 315.005   8
  -2   5  15 651.008 295.999   8
   2   5  16-734.409 289.157   5
   2   5  16-528.875 252.272   8
  -2   5  16-124.721 238.132   8
   2   5 -16 352.266 226.512  13
  -2   5 -16-69.0530 194.149  14
   2   5  17 44.5487 207.826   8
   2   5  17 38.1119 171.407  12
  -2   5 -17 178.576 196.502  14
  -2   5  17-59.4701 241.601   8
   2   5  17 62.6910 209.591   5
   2   5  18 1532.95 333.514  12
   2   5  18 1556.11 392.115   8
   2   5  18 803.764 281.872   5
  -2   5  18 1447.98 402.747   8
  -2   5 -18 2035.27 405.102  14
  -2   5  19 268.793 261.003   8
   2   5  19 184.031 225.591   5
   2   5  19 264.484 261.641   8
  -2   5 -19-214.940 219.329  14
   2   5  19 347.616 213.756  12
   2   5  20 1376.92 347.977  12
   2   5  20 1617.23 337.141   5
   2   5  20 1142.47 320.297   8
  -2   5 -20 1747.28 347.415  14
  -2   5  20 1167.25 352.189   8
  -2   5  21-215.080 257.420   8
   2   5  21 16.5409 198.171  12
   2   5  21 212.943 252.433   8
  -2   5  22 799.383 280.778   8
   2   5  22 537.998 218.985   8
   2   5  22 526.505 202.628  12
  -2  -5  23 944.200 197.761   5
   2  -5  23 1003.62 249.608  17
  -2   5  23 721.587 239.563   8
   2   5  23 977.144 202.044  12
   2  -5  24 47.9643 130.044  17
  -2   5  24 107.097 149.007   8
  -2   5  25 93.1989 101.094   8
   2   6   0 42866.3 2878.29  11
   2   6  -1 6316.31 1127.52  11
   2   6   1 6634.32 1255.97  11
   2   6  -2 13905.5 1676.85  11
   2   6   2 15586.0 1835.31  11
  -2   6   2 18702.6 1831.03  11
  -2   6   3 9363.64 1294.38  11
   2   6  -3 9665.34 1390.47  11
   2   6   3 8357.13 1383.42  11
  -2  -6  -3 11232.8 1250.79   1
  -2   6   4 96512.0 4002.97  11
   2   6  -4 83365.6 4039.13  11
  -2  -6  -4 97698.7 3880.63   1
   2   6   4 86741.2 4203.64  11
  -2   6   5 6334.37 1124.23  11
   2   6  -5 5326.93 1104.33  11
  -2  -6  -5 6599.34 1182.88   1
  -2   6   5 5502.05 901.922  16
  -2  -6  -6 38466.2 2657.51   1
  -2   6   6 37648.9 2427.99  16
  -2   6   6 35848.7 2448.69  11
  -2   6   7 68.1296 287.483  11
  -2   6   7 1129.85 444.694  16
  -2  -6  -7 456.713 440.341   1
  -2  -6  -8 22080.0 2139.43   1
   2  -6  -8 28893.4 2378.52   1
  -2  -6  -9-4.97282 507.922   1
   2  -6  -9 1222.80 606.830   1
  -2  -6 -10 64145.7 3998.67   1
  -2   6 -10 68016.1 2043.56  13
  -2   6  10 66478.5 2010.52  10
   2  -6 -11-465.680 508.324   1
  -2   6  11 1074.09 369.097  10
  -2  -6 -11-671.651 714.734   1
  -2   6  11 1035.06 305.448   8
  -2   6 -11 850.479 332.935  13
   2  -6 -12 25576.2 2601.93   1
  -2  -6 -12 32364.6 3035.18   1
  -2   6  12 27064.2 1319.75   8
  -2   6  12 26453.1 1333.46  10
   2   6  12 31749.0 1340.82  15
  -2   6 -12 27234.6 1346.59  13
   2   6 -12 29763.2 1388.53  13
  -2   6 -13-183.325 227.835  13
  -2   6  13 100.086 182.269  10
  -2  -6 -13-114.740 817.670   1
   2   6 -13 405.948 220.621  13
  -2   6  13 112.597 206.911   8
   2   6  13 64.2999 175.507   8
  -2   6 -13-298.517 235.088  14
   2   6  14 908.815 288.626   8
  -2   6 -14 763.221 272.814  14
  -2   6  14 418.251 245.115   8
   2   6  14 401.194 247.848  12
   2   6 -14 1220.93 289.691  13
  -2   6 -14 593.796 303.082  13
   2   6 -15 2949.20 480.825  13
  -2   6  15 3147.19 507.236   8
  -2   6 -15 2747.59 456.566  13
   2   6  15 2902.99 463.660  12
  -2   6 -15 3146.50 501.757  14
   2   6  15 2944.71 483.765   8
  -2   6  16 187.543 227.207   8
   2   6  16 38.5738 199.341   8
  -2   6 -16 400.217 291.418  14
   2   6 -16 404.281 247.587  13
   2   6  16 53.8790 146.781  12
   2   6  17-229.291 225.559  12
   2   6  17-27.0962 183.028   8
   2   6 -17-412.282 202.651  13
  -2   6  17 2.87236 240.526   8
  -2   6 -17 303.417 256.003  14
  -2   6  18 158.674 265.002   8
   2   6  18 647.155 281.809   8
   2   6  18 659.724 236.767  12
  -2   6 -18 801.237 300.847  14
   2   6 -18 1005.39 284.985  13
   2   6  19-52.0445 181.132  12
   2   6  19 197.374 193.793   8
  -2   6  19 71.1925 231.684   8
  -2   6 -19-270.981 174.223  14
   2   6  20 2391.57 343.123  12
  -2   6 -20 2655.79 387.713  14
   2   6  20 2860.34 424.209   8
  -2   6  20 2933.97 465.234   8
  -2   6  21-426.992 245.240   8
   2   6  21-143.031 199.832   8
   2   6 -21-126.694 146.611  14
  -2   6  22 3532.38 410.728   8
   2   6  22 3058.66 371.371   8
  -2   6  23 106.812 146.104   8
   2  -6  23-139.108 150.674  17
   2  -6  24 49.5078 94.8952  17
  -2   6  24 160.032 106.764   8
   2   7   0-571.261 498.741  11
   2   7  -1 779.038 662.706  11
   2   7   1 840.676 634.146  11
   2   7  -2 7186.69 1334.16  11
   2   7   2 6132.60 1243.13  11
   2   7  -3 689.799 233.532  11
   2   7   3 901.088 487.051  11
   2   7  -4 4813.85 1154.35  11
   2   7   4 5149.93 1208.69  11
  -2   7   4 3971.12 970.379  11
  -2   7   5-371.177 440.827  11
   2   7   5-339.584 451.994  11
  -2   7   6 4.46468 473.954  11
   2   7   6 1828.93 891.253  11
  -2   7   7 6496.52 650.927  10
   2   7   7 5872.54 1357.97  11
   2   7   7 6649.22 639.863  15
  -2   7  -7 7639.35 728.450   9
  -2   7  -7 7369.69 696.652  13
  -2   7  -8 162.641 242.511   9
  -2   7   8 5.49921 256.036  10
  -2   7  -8-319.660 237.820  13
   2   7   8-153.658 163.355  15
  -2   7   9 250.493 219.581  10
  -2   7   9-442.920 244.828   8
  -2   7  -9-314.642 211.160   9
  -2  -7  -9-599.599 542.709   1
   2   7   9 170.810 216.244  15
  -2   7  -9-130.720 233.980  13
  -2   7  10 756.053 312.027  10
  -2   7 -10 504.005 261.279   9
  -2  -7 -10 713.298 967.914   1
  -2   7  10 972.651 295.488   8
   2   7  10 845.720 302.522  15
  -2   7 -10 1083.06 330.540  13
  -2  -7 -11 2942.83 1064.82   1
   2   7  11 3196.80 960.317  11
  -2   7  11 1918.19 449.992  10
  -2   7  11 1857.65 407.760   8
   2   7 -11 1850.36 394.391  13
   2   7  11 1868.51 343.556  15
  -2   7 -11 1766.66 394.597  13
   2   7 -12 7.46117 229.651  13
  -2   7  12 314.491 211.006   8
  -2   7  12 181.744 232.869  10
  -2   7 -12-104.879 220.948  13
   2   7  12-28.1897 177.863  15
  -2   7 -12 93.1662 205.770  14
  -2   7  13-131.917 226.156  10
  -2   7  13 378.670 228.968   8
   2   7  13 826.835 271.577  15
   2   7 -13 787.541 312.390  13
  -2   7 -13 492.503 256.210  13
  -2   7 -13 1169.19 338.386  14
   2   7 -14 74.3028 251.195  13
  -2   7 -14 164.691 245.296  14
  -2   7  14 282.962 254.958   8
  -2   7 -14-71.4213 247.295  13
  -2   7 -15 1277.55 374.318  13
  -2   7  15 1187.07 334.140   8
   2   7 -15 1507.63 391.660  13
   2   7  15 1278.72 340.626   8
  -2   7 -15 1284.15 358.942  14
   2   7  16 817.792 284.337   8
  -2   7  16 715.032 287.614   8
  -2   7 -16 716.164 304.187  14
   2   7 -16 931.805 356.092  13
  -2   7  17 2343.28 423.507   8
  -2   7 -17 2468.55 430.394  14
   2   7  17 2916.14 417.985   8
   2   7 -17 2633.88 444.530  13
   2   7 -18 60.0492 151.806  13
  -2   7 -18 263.733 202.048  14
   2   7  18 33.9409 164.954   8
  -2   7  18 198.835 220.102   8
  -2   7  19-78.5253 187.839   8
   2   7  19 208.199 215.210   8
  -2   7 -19 86.1371 201.387  14
   2   7 -19-187.007 175.897  13
  -2   7 -20 1120.87 267.404  14
  -2   7  20 1438.50 304.024   8
   2   7  20 1138.70 259.546   8
   2   7 -20 1072.70 246.689  14
  -2   7 -21-220.101 142.079  14
   2   7 -21 16.4447 117.434  14
  -2   7  21-2.45873 146.383   8
  -2   7  22 67.3889 132.422   8
   2  -7  22 192.631 135.791  17
   2  -7  23 49.0998 79.4379  17
   2   8   0 7014.52 1430.98  11
   2   8   0 9868.32 788.752  15
   2   8  -1 1679.82 842.853  11
   2   8   1 902.980 716.844  11
   2   8   1 1840.84 386.578  15
   2   8  -1 2220.18 422.827  15
  -2   8   1 1762.63 364.880  10
   2   8  -2 6302.49 1443.20  11
   2   8   2 5991.92 1258.05  11
  -2   8   2 6804.17 665.881  10
   2   8  -2 5628.46 592.599  15
   2   8   2 6740.80 671.954  15
  -2   8  -3 793.453 295.297  13
   2   8  -3 1667.57 775.213  11
  -2   8   3 801.502 297.180  10
  -2   8  -3 870.331 296.880   9
   2   8   3 711.143 264.329  15
   2   8  -3 1037.49 272.174  15
   2   8   4 8229.17 1537.94  11
  -2   8  -4 8653.89 753.086  13
  -2   8  -4 8695.04 735.948  14
  -2   8  -4 9110.94 822.285   9
   2   8   4 7601.17 714.915  15
  -2   8   4 7513.87 713.368  10
  -2   8   5 342.449 228.781  10
   2   8   5 699.308 878.733  11
  -2   8  -5 664.320 312.264   9
  -2   8  -5 462.734 244.013  13
   2   8   5 905.543 285.527  15
  -2   8  -5 617.643 256.926  14
   2   8   6 6086.49 1375.46  11
  -2   8  -6 6479.75 711.475   9
   2   8   6 5905.86 652.455  15
  -2   8  -6 7127.48 687.378  14
  -2   8  -6 5896.37 638.433  13
  -2   8   6 6193.65 668.086  10
   2   8   7 3447.43 525.451  15
  -2   8  -7 3663.08 518.524  14
  -2   8  -7 2451.48 482.556   9
   2   8   7 2594.34 1069.22  11
  -2   8   7 2965.42 491.563  10
  -2   8  -7 2840.41 464.080  13
  -2   8  -8 8259.91 819.108   9
   2   8   8 9736.51 808.876  15
  -2   8   8 8125.99 765.355  10
  -2   8  -8 8699.27 781.997  14
   2   8   8 9363.62 1829.11  11
  -2   8  -8 8528.27 787.759  13
   2   8   9-544.799 834.195  11
  -2   8   9-14.7877 287.122  10
   2   8   9-139.120 197.957  15
  -2   8  -9 274.772 236.900  14
   2   8  -9 436.117 265.043  13
  -2   8  -9 52.1844 210.602  13
  -2   8  -9-119.882 219.933   9
  -2   8  10 35554.8 1573.91  10
  -2   8  10 37714.9 1526.64   8
  -2   8 -10 33363.3 1564.61   9
   2   8 -10 32678.0 1514.56  13
  -2   8 -10 33304.0 1539.52  13
  -2   8 -10 33619.5 1519.88  14
   2   8  10 33131.4 1470.87  15
   2   8  11 3594.31 522.347  15
  -2   8  11 3217.22 522.819  10
  -2   8 -11 3541.11 537.326  13
   2   8 -11 3988.98 557.912  13
  -2   8  11 3479.89 500.110   8
  -2   8 -11 3522.18 540.327  14
  -2   8  12 9154.70 821.597  10
   2   8  12 9929.44 794.873  15
  -2   8 -12 8255.20 801.344  13
  -2   8 -12 8454.61 796.100  14
  -2   8  12 10390.5 834.701   8
   2   8 -12 8700.06 810.696  13
   2   8  13 365.257 229.286  15
  -2   8  13 56.4584 199.324  10
  -2   8  13 506.711 257.234   8
   2   8 -13 395.494 247.556  13
  -2   8 -13 177.797 248.199  14
  -2   8 -13 219.205 261.084  13
   2   8 -14 570.283 269.411  13
   2   8  14 1195.57 292.142  15
  -2   8  14 930.439 266.418   8
  -2   8 -14 389.739 308.316  14
  -2   8 -14 631.796 309.849  13
  -2   8 -15 424.838 279.587  14
  -2   8  15 1002.13 300.640   8
   2   8 -15 1044.23 345.682  13
  -2   8 -16 4037.29 544.017  14
  -2   8  16 5526.77 557.228   8
   2   8 -16 4468.81 539.989  13
  -2   8  17 1286.37 286.663   8
  -2   8 -17 694.271 293.053  14
   2   8 -17 644.890 257.364  13
  -2   8  18 1748.25 308.572   8
   2   8 -18 1745.95 332.942  13
  -2   8 -18 1835.11 347.638  14
  -2   8  19 580.301 197.735   8
  -2   8 -19 651.808 230.310  14
   2   8 -19 549.881 222.853  14
  -2   8  20 707.658 197.629   8
  -2   8 -20 759.400 207.655  14
   2   8 -20 1007.51 223.383  14
  -2   8  21-223.730 109.959   8
   2  -8  21 59.6281 120.889  17
   2   9   0 881.142 777.663  11
  -2   9   0 803.047 292.209  10
   2   9   0 1247.47 332.581  15
   2   9  -1 5360.50 1389.02  11
   2   9   1 3627.83 1206.01  11
  -2   9   1 5143.16 627.048  10
   2   9  -1 5044.25 630.056  15
  -2   9  -1 5569.81 670.889   9
   2   9   1 5598.35 635.451  15
   2   9  -2 4003.56 1198.26  11
   2   9   2 2459.48 461.077  15
   2   9   2 3930.81 1276.25  11
  -2   9  -2 2763.08 520.834   9
  -2   9   2 2976.14 528.804  10
   2   9   3-584.072 791.083  11
  -2   9   3 112.442 229.682  10
  -2   9  -3-98.8137 290.091   9
   2   9   3 192.812 233.474  15
  -2   9  -3-132.047 244.063  13
  -2   9  -4 3613.41 519.509  13
  -2   9   4 3312.79 509.346  10
  -2   9  -4 3902.56 511.883  14
   2   9   4 3415.47 530.644  15
  -2   9  -4 3602.65 540.800   9
  -2   9  -5 2369.68 403.843  13
  -2   9   5 2488.75 460.214  10
  -2   9  -5 2967.76 461.330  14
   2   9   5 2114.55 444.994  15
  -2   9  -5 1971.37 445.146   9
  -2   9   6 2272.16 432.989  10
   2   9  -6 2010.03 426.420  13
   2   9   6 1776.62 411.825  15
  -2   9  -6 1925.67 404.639  13
  -2   9  -6 1702.03 397.791   9
  -2   9  -6 2055.75 413.144  14
  -2   9  -7 13.0937 219.981   9
  -2   9  -7 226.692 236.407  14
  -2   9   7-468.761 297.305  10
   2   9  -7 164.668 213.369  13
   2   9   7 156.953 193.467  15
  -2   9  -7 413.473 249.029  13
  -2   9  -8 1200.52 365.735   9
  -2   9   8 1009.16 348.675  10
   2   9   8 1170.23 355.343  15
  -2   9  -8 582.068 276.270  14
   2   9  -8 1346.55 384.806  13
  -2   9  -8 1693.77 416.463  13
   2   9  -9 196.465 275.194  13
  -2   9   9 180.960 278.616  10
  -2   9  -9-49.0490 191.247   9
  -2   9  -9 17.2095 225.660  14
  -2   9  -9 33.8951 250.353  13
   2   9   9 509.389 260.566  15
  -2   9  10 269.963 245.601  10
   2   9 -10 239.067 273.198  13
  -2   9 -10 51.3123 188.536  13
  -2   9 -10-329.647 260.713  14
   2   9  10 52.8156 246.062  15
  -2   9  11 1147.73 363.960  10
   2   9 -11 1140.72 363.264  13
   2   9  11 1311.98 337.869  15
  -2   9 -11 1124.37 361.499  13
  -2   9 -11 1092.78 372.998  14
  -2   9 -12-9.84663 236.275  13
   2   9  12 100.731 205.151  15
  -2   9  12-357.560 253.176  10
  -2   9 -12 145.399 221.237  14
   2   9 -12 153.737 248.341  13
  -2   9 -13 1697.79 409.512  14
   2   9 -13 1585.56 389.429  13
   2   9  13 1194.86 313.319  15
  -2   9  13 1814.90 325.042   8
  -2   9  14 261.957 194.649   8
  -2   9 -14 387.835 261.865  14
   2   9 -14-106.939 241.026  13
  -2   9  15 563.976 215.633   8
  -2   9 -15 158.004 238.587  14
   2   9 -15 420.442 262.381  13
  -2   9  16 0.83979 132.581   8
  -2   9 -16-124.409 215.361  14
   2   9 -16-72.8601 191.647  13
   2   9 -17 96.6102 185.545  14
   2   9 -17-41.0528 163.387  13
  -2   9 -17-281.290 205.585  14
  -2   9  17 306.562 150.694   8
  -2   9  18 291.417 128.240   8
   2   9 -18 424.635 189.057  14
  -2   9 -18 584.394 213.448  14
  -2   9 -19 108.964 117.892  14
   2   9 -19 209.975 154.153  14
  -2  10   0 15118.3 1037.47  10
  -2  10   0 14670.5 1088.73   9
  -2  10  -1 18.0755 241.384   9
  -2  10   1-91.2600 282.114  10
  -2  10  -1-56.0203 249.322  10
  -2  10   1 109.389 294.413   9
   2  10  -1 196.284 260.203  13
  -2  10  -2 4042.57 564.750  10
  -2  10   2 4183.94 571.124  10
  -2  10   2 4025.02 585.644   9
   2  10  -2 4472.61 555.485  13
  -2  10  -2 3813.39 597.278   9
  -2  10   3 977.938 345.449   9
  -2  10   3 1093.06 329.880  10
  -2  10  -3 1235.48 384.848   9
   2  10  -3 1230.95 333.109  13
  -2  10  -4 485.869 246.749  13
   2  10  -4 616.145 308.303  13
  -2  10   4 574.481 323.820  10
  -2  10  -4 470.810 274.579   9
   2  10   4 101.037 268.277  15
  -2  10   4 728.158 338.929   9
   2  10  -5 710.409 265.377  13
  -2  10  -5-141.770 237.734   9
  -2  10   5 363.252 278.781  10
  -2  10   5 157.854 201.816   9
  -2  10  -5 49.0782 196.225  13
   2  10   5 607.873 262.166  15
  -2  10  -5 487.595 238.664  14
   2  10  -6 5007.78 599.673   9
  -2  10  -6 3627.61 562.373   9
  -2  10  -6 3845.30 528.120  13
  -2  10   6 4554.54 587.988   9
  -2  10  -6 3391.74 483.766  14
  -2  10   6 3464.97 501.679  10
   2  10   6 3869.95 561.554  15
   2  10  -6 3468.82 534.679  13
  -2  10  -7 4847.35 633.154   9
   2  10  -7 6306.05 650.279   9
  -2  10   7 5183.97 625.020  10
   2  10   7 4728.97 584.729  15
  -2  10   7 5966.52 672.301   9
  -2  10  -7 5382.01 591.596  14
   2  10  -7 5129.55 609.409  13
  -2  10  -7 5781.64 639.652  13
  -2  10   8 2434.69 455.978  10
  -2  10   8 2858.26 482.367   9
   2  10  -8 2421.54 444.482  13
  -2  10  -8 2309.21 454.173   9
  -2  10  -8 2796.69 448.079  14
   2  10   8 2464.17 459.794  15
  -2  10  -8 2115.07 423.945  13
  -2  10   9 1429.95 345.107   9
   2  10  -9 1258.32 377.894  13
  -2  10   9 1753.81 398.127  10
  -2  10  -9 1086.46 308.402  14
  -2  10  -9 1151.67 341.928  13
  -2  10  10 4904.99 568.287  10
   2  10 -10 4264.87 565.325  13
  -2  10 -10 4193.00 533.112  14
   2  10 -11-223.448 229.351  13
  -2  10  11-277.614 224.714  10
  -2  10 -11 240.576 220.965  14
   2  10 -12 4842.18 576.847  13
  -2  10 -12 4961.96 555.171  14
  -2  10 -13 688.987 256.055  14
   2  10 -13 209.497 254.880  13
  -2  10 -14 2706.39 380.912  14
   2  10 -14 3077.93 429.222  13
   2  10 -15 470.967 222.976  14
   2  10 -15 629.598 230.104  13
  -2  10 -15 454.151 227.932  14
  -2  10 -16 373.154 197.961  14
   2  10 -16 336.695 176.231  13
   2  10 -16 363.775 197.190  14
   2  10 -17-8.32148 146.193  14
  -2  10 -17 10.6285 133.649  14
  -2  10 -18 206.658 108.882  14
   2  10 -18 114.137 98.0116  14
  -2  11   0 2934.03 471.110  10
  -2  11   0 2676.65 490.498   9
  -2  11  -1 549.545 324.621   9
  -2  11   1 431.195 264.924  10
  -2  11  -1 504.708 285.722  10
  -2  11   1 459.149 308.051   9
   2  11  -2 259.526 208.539  13
  -2  11   2 105.204 239.327   9
  -2  11  -2 281.181 271.463   9
  -2  11   2 128.759 222.275  10
  -2  11  -2-27.5726 218.665  10
  -2  11   3-92.3580 216.276  10
  -2  11  -3 59.9223 186.765  10
  -2  11  -3 187.082 268.282   9
  -2  11   3-1.43453 213.288   9
   2  11  -3-290.469 237.777  13
  -2  11   4 316.930 248.956  10
  -2  11  -4-6.42964 192.296  10
  -2  11  -4 757.554 310.198   9
  -2  11   4 430.384 266.726   9
   2  11  -4-4.04850 215.644   9
   2  11  -4 373.307 214.670  13
  -2  11   5 679.204 267.670  10
  -2  11  -5 279.019 245.861  10
  -2  11   5 451.606 251.428   9
   2  11  -5 887.432 308.808   9
  -2  11  -5 276.850 266.047   9
   2  11  -5 815.020 261.280  13
  -2  11  -6 80.6247 167.937  14
  -2  11   6 382.805 218.299  10
  -2  11   6 68.0846 208.593   9
  -2  11  -6-311.818 233.546  10
   2  11  -6-188.196 234.286   9
  -2  11  -6-256.161 235.846   9
   2  11  -6-35.3819 216.615  13
  -2  11   7 630.258 257.567  10
  -2  11  -7 745.920 301.791   9
   2  11  -7 768.300 259.133   9
  -2  11   7 605.618 249.111   9
  -2  11  -7 601.913 240.980  14
   2  11  -7 1052.52 288.875  13
  -2  11   8 191.970 202.318  10
  -2  11   8 64.2473 191.759   9
  -2  11  -8 239.116 181.854  14
   2  11  -8 29.4764 238.229  13
  -2  11   9 484.619 207.250  10
   2  11  -9 385.773 228.643  13
  -2  11   9 41.1807 178.917   9
  -2  11  -9 191.393 197.354  14
  -2  11 -10 254.042 184.199  14
   2  11 -10 425.743 206.237  14
   2  11 -10 100.818 210.662  13
  -2  11 -11 277.973 196.848  14
   2  11 -11 428.004 228.709  13
   2  11 -11 426.520 194.759  14
   2  11 -12 177.981 163.137  14
  -2  11 -12-33.8128 138.454  14
   2  11 -12 42.0592 164.831  13
  -2  11 -13 46.9887 139.474  14
   2  11 -13 163.513 147.146  14
   2  11 -13 192.226 167.984  13
  -2  11 -14 82.2910 135.781  14
   2  11 -14 4.82865 159.583  13
   2  11 -14 82.3233 141.663  14
  -2  11 -15 196.052 120.340  14
   2  11 -15 94.9847 106.475  14
  -2  12   0 1826.25 327.777  10
  -2  12   0 2491.18 424.958   9
  -2  12   1 90.8088 184.149  10
  -2  12  -1 324.213 203.272  10
  -2  12   1 100.877 233.839   9
   2  12  -1 240.402 245.036   9
  -2  12  -1 175.171 251.517   9
  -2  12   2 1063.84 269.320  10
  -2  12  -2 1209.26 301.629  10
  -2  12   2 983.277 304.123   9
   2  12  -2 633.166 256.932   9
  -2  12  -2 1117.81 332.178   9
  -2  12  -3 678.175 290.304   9
   2  12  -3 872.977 263.270   9
  -2  12   3 382.062 230.563   9
  -2  12   3 978.604 264.488  10
  -2  12  -3 655.011 254.415  10
  -2  12   4 2085.88 331.237  10
   2  12  -4 2527.77 366.825   9
  -2  12  -4 2195.78 359.016  10
  -2  12   4 3117.77 440.327   9
  -2  12  -4 2142.04 390.376   9
   2  12  -4 2107.67 303.845  13
  -2  12   5 298.014 180.304  10
   2  12  -5-110.351 145.155   9
  -2  12  -5 137.647 156.470  10
  -2  12  -5 70.9652 186.047   9
  -2  12   5 427.488 224.375   9
   2  12  -5-175.462 167.201  13
  -2  12   6 3607.03 402.509  10
  -2  12  -6 2840.53 378.451  10
   2  12  -6 4033.08 399.019   9
  -2  12   6 3267.06 394.811   9
   2  12  -6 3222.77 372.468  13
   2  12  -7 166.766 148.083  13
  -2  12   7 214.571 171.451  10
  -2  12  -7-42.2315 146.713  10
  -2  12   7 165.350 146.175   9
  -2  12   8 951.960 200.223   9
  -2  12  -8 1193.61 253.943  10
   2  12  -8 1397.32 255.775  13
   2  12  -9 508.244 176.938  13
  -2  12  -9 556.950 183.827  10
   2  12  10 2017.03 267.776   9
  -2  12 -10 2710.92 313.682  10
   2  12 -10 2025.56 263.806  13
  -2  12 -11 167.231 113.345  10
   2  12 -11 142.756 115.394  13
  -2  13   0 46.0671 97.7856  10
  -2  13   0 121.583 149.963   9
   2  13   0 32.4056 118.734   9
  -2  13  -1 105.813 83.1217  10
  -2  13   1 123.217 89.8525  10
   2  13  -1-144.405 151.824   9
   2  13   1 144.937 151.958   9
  -2  13   1 92.2327 149.709   9
  -2  13   2 146.907 141.289   9
  -2  13  -2 401.377 136.254  10
   2  13  -2 89.2550 131.646   9
   2  13   2 240.545 168.530   9
  -2  13  -3 46.9653 93.5417  10
  -2  13   3 136.053 136.018   9
   2  13  -3 247.272 131.866   9
   2  13   3 521.333 171.127   9
  -2  13  -4-6.79125 96.6172  10
  -2  13   4-7.93158 112.651   9
   2  13   4 229.902 154.394   9
   2  13   5 217.924 147.347   9
   2  13   6 201.097 123.249   9
  -3   0   0 99.8780 280.075   1
  -3   0  -1 34.1486 363.900   1
  -3   0   1-217.447 372.778   1
  -3   0  -2 68.0611 320.503   1
  -3   0   2 255.692 278.090  16
  -3   0   3-89.2238 329.129  16
  -3   0  -3-41.8076 276.299   1
  -3   0  -4 54056.3 2209.52   1
  -3   0   4 52044.8 2263.00  16
  -3   0  -5-450.162 340.894   1
  -3   0   5 27.0374 401.598  16
  -3   0   6 10435.5 1130.02  16
  -3   0  -6 10168.8 1083.35   1
  -3   0  -7-335.290 413.629   1
  -3   0   7 842.797 420.745  16
  -3   0   8 525.966 447.860  16
  -3   0  -8 94.8628 367.485   1
  -3   0  -9 775.188 484.739   1
  -3   0   9 603.146 440.564  16
  -3   0  10 21099.9 1871.55  16
  -3   0 -10 19936.8 1771.50   1
  -3   0  11-81.0498 320.229  16
  -3   0 -11-166.490 499.531   1
  -3   0 -12 99.4300 512.318   1
  -3   0  12 884.686 457.609  16
  -3   0  13 138.002 451.785  16
  -3   0 -13-374.591 430.898   1
  -3   0  14-1154.22 689.037  16
  -3   0 -14-318.076 487.746   1
   3   0  15-209.236 186.123   5
  -3   0 -15-695.314 689.573   1
   3   0  15-22.3744 190.929   8
  -3   0  15-514.224 173.545   4
  -3   0  16 4992.02 1181.44  16
   3   0  16 2838.29 440.720   8
  -3   0 -16 3168.52 1025.50   1
  -3   0  16 3008.37 470.903   4
  -3   0  16 3646.10 472.079   8
   3   0  16 2480.78 445.066   5
   3   0  16 3433.28 471.100  17
  -3   0  17 108.046 253.147   6
   3   0  17-309.736 233.683   8
   3   0  17-362.112 213.937   5
  -3   0  17 95.6008 130.675   8
   3   0  17 231.429 215.793  17
  -3   0  17-245.016 447.423  16
  -3   0  18 10648.2 875.923   6
  -3   0  18 10667.9 813.333   8
   3   0  18 10963.8 881.991   5
   3   0  18 10793.1 888.282   8
   3   0  18 11592.3 896.514  17
   3   0  19-67.5670 179.746  17
   3   0  19-396.712 189.773   8
  -3   0  19-42.8253 246.396   6
  -3   0  19 312.709 180.201   8
   3   0  19 8.74076 196.656   5
  -3   0  20 249.236 290.655   6
   3   0  20 521.253 281.330  17
  -3   0  20 626.902 234.393   8
   3   0  20 201.623 244.083   5
   3   0  21 61.5781 222.668   5
   3   0  21 24.2063 187.995  17
  -3   0  21 22.1531 254.401   6
  -3   0  21 4.79385 121.044   8
   3   0  22 1402.52 355.254   5
   3   0  22 1543.80 324.556  17
  -3   0  22 1641.36 308.004   8
  -3   0  22 1541.82 382.143   6
  -3   0  23-390.048 257.435   6
   3   0  23-135.384 213.408   5
  -3   0  24 20.8098 207.583   6
   3   0  24 189.311 202.608   5
  -3   0  25-209.804 163.700   5
  -3   0  26-32.7732 103.780   5
   3   0  26 54.1185 126.631  12
  -3   1   0 170.264 310.176   1
  -3  -1   0 349.550 404.465   1
  -3  -1   1 164189. 3727.33   1
  -3   1   1 167896. 3696.58  16
  -3  -1  -1 166098. 3755.24   1
  -3   1  -1 162773. 3471.59   1
  -3   1  -2 86015.6 2532.96   1
  -3  -1   2 81090.4 2681.85   1
  -3  -1  -2 85725.2 2744.18   1
  -3   1   2 84885.8 2713.32  16
  -3  -1  -3 19756.0 1376.95   1
  -3   1   3 20561.6 1407.05  16
  -3  -1   3 17836.2 1282.51  16
  -3   1  -3 21605.8 1290.09   1
  -3  -1   4 16984.4 1278.00  16
   3   1  -4 18892.1 829.890  11
  -3   1  -4 17244.2 1200.71   1
  -3   1   4 16122.3 1302.70  16
  -3  -1  -4 16226.6 1298.80   1
  -3  -1  -5 64516.0 2649.96   1
  -3   1   5 67699.1 2725.95  16
  -3  -1   5 68316.3 2633.37  16
  -3   1  -5 67335.0 2431.50   1
  -3  -1  -6 63411.1 2729.41   1
  -3   1  -6 65185.2 2499.47   1
  -3   1   6 62989.6 2762.89  16
  -3  -1   6 64430.7 2649.62  16
  -3   1   7 531.168 430.747  16
  -3  -1   7-103.599 238.120  16
  -3   1  -7-181.178 314.912   1
  -3  -1  -7 967.903 510.618   1
  -3   1  -8 49124.6 2395.35   1
  -3  -1   8 50116.9 2551.50  16
  -3  -1  -8 50246.4 2650.94   1
  -3   1   8 49821.5 2682.81  16
  -3   1  -9 150396. 4353.56   1
  -3  -1  -9 143402. 4619.61   1
  -3  -1   9 149536. 4580.69  16
  -3   1   9 140365. 4695.81  16
  -3   1 -10 2466.62 672.861   1
  -3   1  10 2243.80 742.142  16
  -3  -1 -10 2319.99 730.265   1
  -3  -1  10 3013.66 755.742  16
  -3   1 -11 22188.0 1900.90   1
  -3  -1 -11 19832.9 1917.27   1
  -3  -1  11 20030.7 1858.91  16
  -3   1  11 20676.7 1994.96  16
  -3   1 -12 77.5383 467.311   1
  -3  -1 -12 756.692 559.805   1
  -3  -1  12-20.2472 338.427  16
  -3   1  12 346.548 482.099  16
  -3  -1 -13 18095.8 1958.92   1
  -3  -1  13 17596.4 1918.41  16
  -3   1 -13 18762.0 1904.22   1
  -3   1  13 14914.4 1801.00  16
  -3   1 -14 664.355 658.686   1
  -3   1  14 322.755 609.614  16
  -3  -1 -14 491.009 599.353   1
  -3  -1  14 9.52547 279.328  16
  -3   1  15 16503.4 974.893   8
  -3  -1  15 11392.6 1715.84  16
  -3   1 -15 17029.9 2058.02   1
  -3  -1 -15 16275.2 2144.84   1
   3  -1  15 17760.3 1008.72   5
   3   1  15 15795.0 979.318   5
   3   1  15 15434.3 984.375   8
  -3   1  15 15080.4 1990.42  16
  -3  -1  15 16292.0 981.122   4
  -3   1  15 14469.0 943.880   4
   3  -1  15 16301.2 999.560   8
   3  -1  16 261.338 201.222   5
  -3   1  16-260.263 336.976  16
   3  -1  16 654.170 279.488   8
   3   1  16 344.621 259.928  17
   3   1  16 547.851 280.122   5
  -3   1  16 457.709 240.974   4
  -3  -1  16-10.8474 455.010  16
  -3  -1 -16 1036.31 957.447   1
  -3  -1  16 544.964 202.899   4
  -3   1  16 305.867 238.877   8
   3   1  16 440.757 255.735   8
   3   1  17 36074.4 1521.41  17
  -3  -1 -17 40744.8 3449.62   1
   3  -1  17 33974.7 1468.38   5
   3   1  17 31890.8 1456.15   5
   3  -1  17 32343.6 1456.63   8
   3   1  17 32616.2 1486.89   8
  -3   1  17 36686.4 3239.89  16
  -3   1  17 32043.4 1461.72   6
  -3   1  17 33807.1 1460.24   8
  -3  -1  17 40159.0 3241.03  16
  -3   1  18 13505.7 943.658   8
  -3  -1  18 12842.6 958.316   6
  -3   1  18 13232.3 967.769   6
   3   1  18 14589.1 971.146  17
   3  -1  18 12973.5 940.900   5
   3   1  18 12422.0 935.011   8
   3   1  18 13109.6 957.480   5
  -3  -1  19 15152.6 1029.89   6
  -3   1  19 15218.7 1034.13   6
   3   1  19 15965.9 1057.92   5
   3  -1  19 15751.9 1036.67   5
   3   1  19 14841.7 1026.45   8
   3  -1  19 15663.4 1049.74  17
  -3   1  19 15261.3 999.920   8
   3   1  19 16671.0 1031.53  17
   3   1  20 192.246 256.850   5
  -3   1  20 114.703 191.645   8
   3  -1  20 41.5800 250.358  17
   3   1  20-173.506 248.097   8
   3  -1  20 348.979 222.096   5
  -3  -1  20 526.815 297.239   6
  -3   1  20 611.155 308.342   6
   3  -1  21 219.784 219.282   5
  -3   1  21 573.550 299.103   6
  -3  -1  21 374.636 307.371   6
   3  -1  21 386.203 251.612  17
  -3   1  21 561.263 266.354   8
   3   1  21 803.539 317.318   5
  -3   1  22 244.045 244.029   6
  -3  -1  22 390.006 285.364   6
   3  -1  22 46.4437 201.751   5
  -3   1  22-98.9698 198.277   8
   3   1  22 387.411 256.930   5
   3  -1  22 488.993 249.133  17
  -3   1  23 10733.9 719.050   8
  -3  -1  23 10481.2 764.342   6
   3  -1  23 9646.01 712.301   5
   3   1  23 10276.4 770.295   5
  -3   1  23 10525.8 775.398   6
   3  -1  23 11322.5 740.481  17
  -3   1  24 118.313 226.456   6
   3  -1  24 441.770 214.081   5
   3   1  24 40.4438 191.565   5
  -3   1  24-515.468 193.519   8
  -3  -1  24 161.298 208.025   6
  -3   1  25 1741.18 276.422   5
   3   1  25 1566.54 281.502  12
   3  -1  26-53.1580 109.612  12
  -3  -1  26 17.9958 114.208   5
  -3   1  26-68.1020 111.083   5
   3   1  26 42.3478 99.8851  12
  -3  -2   0-102.978 326.143   1
  -3   2   0 365.359 263.544  16
  -3  -2   1 59.3027 294.360   1
  -3   2   1 670.619 343.713  16
  -3  -2  -1 22.2764 390.993   1
  -3  -2  -2 40961.7 2000.67   1
  -3   2   2 39433.1 1905.17  16
  -3   2  -2 38071.6 1660.85   1
  -3  -2   2 38937.1 1900.27   1
   3   2  -3 3043.84 487.690  11
  -3  -2  -3 2674.72 618.700   1
  -3   2   3 2578.53 581.846  16
  -3  -2   3 2651.37 532.314  16
  -3   2  -3 2505.16 509.863   1
   3   2  -4 48743.0 1800.03  11
  -3  -2   4 47695.2 2098.57  16
  -3   2   4 44235.4 2200.92  16
  -3  -2  -4 43428.7 2211.05   1
  -3   2  -4 45923.8 1840.20   1
   3   2  -5 17153.5 1079.90  11
  -3  -2  -5 16143.5 1441.49   1
  -3   2   5 16458.0 1440.08  16
  -3  -2   5 17501.3 1320.82  16
  -3   2  -5 17907.6 1212.16   1
  -3  -2  -6 9422.75 1173.89   1
  -3  -2   6 9349.81 1027.13  16
  -3   2   6 9709.92 1154.81  16
  -3   2  -6 11339.6 983.373   1
  -3  -2  -7 497.748 488.142   1
  -3   2  -7 604.235 311.313   1
  -3   2   7 132.746 443.928  16
  -3  -2   7-302.972 285.236  16
  -3  -2   8 961.914 411.877  16
  -3   2  -8 1122.91 482.513   1
  -3  -2  -8 1227.27 658.361   1
  -3   2   8 1014.45 514.827  16
  -3   2   9 740.342 509.145  16
  -3   2  -9 666.394 423.871   1
  -3  -2  -9 413.443 519.898   1
  -3  -2   9 1257.43 468.162  16
  -3  -2  10 41429.2 2473.79  16
  -3  -2 -10 38340.8 2646.29   1
  -3   2 -10 41647.4 2321.11   1
  -3   2  10 37717.8 2630.74  16
  -3  -2  11 1888.08 599.179  16
  -3  -2 -11 1670.08 781.376   1
  -3   2 -11 2925.05 753.487   1
  -3   2  11 2571.69 861.386  16
  -3   2 -12 2399.77 744.588   1
  -3   2  12 2672.85 841.962  16
  -3  -2  12 4735.08 918.323  16
  -3  -2 -12 2412.93 915.467   1
  -3  -2 -13 2009.82 790.016   1
  -3  -2  13 3038.62 801.946  16
  -3   2  13 2025.27 725.907  16
  -3  -2 -14 4529.18 1194.35   1
  -3  -2  14 5231.46 1025.99  16
  -3   2  14 3630.93 1085.21  16
   3   2  15-33.8571 150.120   5
  -3  -2 -15 226.851 730.919   1
  -3   2  15 111.658 159.537   8
   3  -2  15-174.157 189.301   5
  -3   2  15 296.942 449.129  16
  -3  -2  15 706.834 242.085   4
  -3   2  15-304.122 249.529   4
   3   2  15 188.490 245.936   8
   3   2  16 1650.21 362.802   8
   3   2  16 1612.42 354.629   5
   3  -2  16 1681.76 344.093   5
  -3   2  16 2020.22 402.274   6
  -3  -2 -16 2505.52 1103.64   1
  -3   2  16 2009.69 411.208   4
  -3   2  16 1941.94 983.655  16
  -3   2  16 1940.99 392.222   8
  -3  -2 -17-1369.72 1084.20   1
  -3   2  17 334.549 303.216   6
   3   2  17 39.3445 214.170   5
   3   2  17-51.1210 211.183   8
   3  -2  17-417.159 219.700   5
  -3   2  17 1326.23 865.566  16
  -3   2  17-9.95567 240.911   8
   3   2  18 2327.94 459.421   8
  -3   2  18 3026.41 489.555   6
  -3  -2  18 3266.11 523.842   6
   3  -2  18 3523.18 496.037   5
  -3   2  18 2486.32 451.936   8
   3   2  18 3124.34 512.291   5
   3  -2  19 2054.23 390.078   5
  -3   2  19 1818.54 437.517   8
   3   2  19 1818.00 428.167   5
  -3   2  19 2306.27 426.714   6
  -3  -2  19 1867.86 435.048   6
   3   2  19 1520.63 356.724   8
  -3   2  20 600.433 335.109   6
  -3  -2  20 339.234 266.543   6
   3  -2  20 386.908 227.179   5
   3  -2  20 817.765 306.934  17
   3   2  20 852.850 343.877   8
  -3   2  20 569.098 239.167   8
   3   2  20 382.836 309.775   5
   3   2  21 200.760 267.551   5
  -3   2  21 160.669 237.069   6
   3   2  21 346.309 292.773   8
  -3   2  21-342.877 248.482   8
  -3  -2  21-96.1514 282.757   6
   3  -2  21 55.6689 253.437  17
   3  -2  21-228.454 187.998   5
  -3   2  22 1878.73 376.112   6
  -3  -2  22 2267.85 419.822   6
   3  -2  22 2063.77 377.232   5
  -3   2  22 1909.43 352.252   8
   3   2  22 1729.17 398.145   5
   3  -2  22 1925.97 379.052  17
  -3  -2  23-255.308 240.835   6
   3  -2  23 22.4717 144.750   5
   3  -2  23 300.039 204.725  17
   3   2  23 69.1996 210.003   5
  -3   2  23 7.15629 178.974   8
  -3   2  23-109.601 203.608   6
  -3   2  24 233.961 184.975   5
   3   2  24-138.757 186.187  12
   3  -2  24 97.9073 158.735  17
   3  -2  24-25.4915 117.588   5
  -3   2  24-70.3267 134.756   8
  -3  -2  24 88.1329 171.833   6
  -3   2  25-263.565 140.345   5
   3   2  25 19.4436 134.063  12
   3   2  26-82.8783 106.245  12
   3  -2  26 74.6223 100.714  12
  -3  -2  26-55.5520 104.932   5
  -3   3   0 402.567 275.610  16
  -3  -3   0-219.239 357.196   1
  -3   3  -1 53152.1 2044.58  16
  -3   3   1 52012.6 2166.54  16
  -3  -3   1 51767.8 2268.88   1
  -3  -3  -1 50670.1 2308.08   1
  -3  -3  -2 20482.6 1518.22   1
  -3   3  -2 21076.5 1262.01  16
  -3  -3   2 21181.9 1483.01   1
  -3   3   2 21312.8 1464.43  16
  -3  -3  -3 78431.9 3017.86   1
   3   3  -3 82529.0 2846.09  11
  -3  -3   3 74487.9 2759.61   1
  -3   3   3 77562.9 2871.61  16
  -3  -3   3 79978.3 2675.97  16
  -3   3  -4 2855.58 465.071   1
   3   3  -4 2492.43 546.529  11
  -3  -3  -4 2014.61 615.861   1
  -3   3   4 2564.62 620.967  16
  -3  -3   4 2389.60 520.762  16
   3   3  -5 17893.4 1326.73  11
  -3  -3  -5 16611.5 1550.19   1
  -3  -3   5 16177.1 1281.64  16
  -3   3   5 16562.9 1474.89  16
  -3   3  -5 16911.7 1064.82   1
   3   3  -6 5562.60 821.417  11
  -3  -3  -6 2843.03 781.329   1
  -3  -3   6 5091.58 755.155  16
  -3   3  -6 4139.22 573.408   1
  -3   3   6 3134.25 706.994  16
  -3  -3  -7 154489. 4917.25   1
  -3   3   7 151506. 4790.09  16
  -3  -3   7 173728. 4366.46  16
  -3   3  -7 178693. 3655.78   1
  -3  -3   8 6774.68 890.393  16
  -3   3   8 6706.07 1097.38  16
  -3  -3  -8 5613.11 1102.45   1
  -3  -3  -9 88703.6 4041.45   1
  -3   3   9 98831.6 4223.72  16
  -3  -3 -10 56793.4 3330.10   1
  -3   3  10 53538.9 3254.35  16
  -3  -3 -11 8664.01 1490.19   1
  -3   3  11 9817.65 1463.00  16
  -3  -3  11 10630.8 1322.09  16
  -3   3  12 988.497 536.413  16
  -3  -3 -12 1143.18 718.068   1
  -3  -3 -13 22162.3 2402.79   1
  -3   3  13 21888.6 2340.25  16
   3   3  14 2638.63 423.567   5
  -3   3  14 2018.34 733.590  16
  -3   3  14 2087.29 370.645   8
  -3   3  14 2324.51 416.933   4
  -3  -3 -14 2269.20 957.817   1
   3   3  14 2619.16 414.445   8
  -3   3  15-18.5464 206.732   6
   3   3  15-240.263 240.734   8
  -3  -3 -15 117.367 788.655   1
  -3   3  15-794.581 668.668  16
  -3   3  15-321.270 256.186   8
  -3   3 -15-346.854 229.248  14
   3   3  15 230.142 211.386   5
  -3   3  15-80.1663 200.970   4
  -3  -3 -16 1436.24 912.061   1
  -3   3  16 1514.12 352.634   4
  -3   3  16 1540.35 369.522   6
  -3   3  16 1499.39 357.882   8
   3   3  16 1496.84 380.223   8
  -3   3  16 1319.20 806.059  16
   3   3  16 1744.90 398.984   5
  -3   3  17 142.021 254.043   8
   3   3  17 459.916 294.040   5
  -3   3  17 528.087 232.228   6
  -3  -3  17 248.972 253.196   6
   3  -3  17 901.296 275.199   5
   3   3  17 408.585 245.342   8
  -3  -3  18 3335.73 507.498   6
  -3   3  18 3202.65 509.270   6
   3   3  18 2434.50 488.431   5
   3  -3  18 2963.34 460.768   5
   3   3  18 2445.47 450.383   8
  -3   3  18 2598.52 466.070   8
  -3   3  19 11639.8 872.271   6
  -3  -3  19 12035.5 895.123   6
   3   3  19 12221.2 924.891   5
   3  -3  19 13606.1 895.439   5
   3   3  19 12524.1 948.813   8
  -3   3  19 11433.0 893.020   8
   3  -3  20 1025.17 293.815   5
  -3   3  20 725.327 291.281   6
  -3  -3  20 761.386 296.619   6
   3   3  20 715.142 315.458   8
  -3   3  20 935.964 335.652   8
   3   3  20 687.353 305.129   5
  -3   3  21 5797.13 609.024   6
  -3  -3  21 6866.38 648.242   6
   3   3  21 5070.05 595.420   5
   3  -3  21 6378.82 593.381   5
   3   3  21 5571.68 628.612   8
   3  -3  21 5497.33 614.149  17
  -3   3  21 6106.35 634.109   8
  -3   3  22 49.3477 189.792   6
   3  -3  22 50.2987 162.254   5
  -3  -3  22 384.658 257.842   6
   3   3  22 137.930 223.960   5
   3  -3  22-172.717 216.389  17
  -3   3  22 449.628 198.596   5
  -3   3  22 382.215 251.896   8
   3   3  22 160.033 211.580  12
   3   3  23 3145.54 429.256  12
   3  -3  23 2964.93 345.540   5
  -3   3  23 3029.57 419.469   8
  -3  -3  23 2991.37 404.682   6
  -3   3  23 2704.50 361.782   5
   3  -3  23 3112.68 410.940  17
   3   3  24-151.754 156.038  12
  -3   3  24-68.4355 151.953   8
   3  -3  24 229.199 180.914  17
  -3   3  24-226.947 136.148   5
   3   3  25 1002.21 208.939  12
   3  -3  25 691.267 158.917  17
  -3   3  25 646.917 130.169   5
  -3   3  25 1204.75 210.670   8
  -3  -3  25 1352.65 225.761   5
  -3   4   0-371.098 271.210  16
  -3  -4   0 26.9320 347.665   1
  -3   4   1 44510.8 2043.80  16
  -3   4  -1 42909.0 1825.00  16
  -3  -4   1 42028.7 2178.09   1
  -3  -4  -1 42483.8 2237.63   1
  -3  -4   2 4324.05 735.112   1
  -3   4  -2 5018.19 610.240  16
  -3  -4  -2 3514.57 725.271   1
  -3   4   2 5081.88 738.362  16
   3   4  -2 3905.27 813.107  11
   3   4  -3 6245.31 968.220  11
  -3  -4  -3 5321.88 927.036   1
  -3   4   3 6355.69 884.959  16
  -3   4  -3 6936.00 670.086  16
  -3  -4   3 6827.56 821.268  16
   3   4  -4 40452.1 2286.60  11
  -3  -4   4 42953.9 1980.17  16
  -3   4   4 37391.0 2156.12  16
  -3  -4  -4 36337.7 2285.33   1
   3   4  -5 341.664 386.732  11
  -3   4   5 550.917 373.525  16
  -3  -4  -5 268.453 525.111   1
  -3  -4   5 341.420 250.812  16
   3   4  -6 247.484 399.705  11
  -3  -4  -6 339.709 450.003   1
  -3  -4   6 1073.80 379.122  16
  -3   4   6 582.711 446.212  16
  -3   4   7 4416.98 884.665  16
  -3  -4  -7 6075.50 1125.23   1
  -3  -4  -8 142.241 490.712   1
  -3   4   8 136.435 438.601  16
  -3  -4  -9-232.604 579.198   1
  -3   4   9 402.177 313.230  16
  -3  -4 -10 19159.6 2045.00   1
  -3   4  10 20265.4 2060.37  16
  -3  -4 -11-783.726 632.874   1
  -3   4  11-594.498 579.915  16
  -3   4  12 2496.36 934.142  16
  -3  -4 -12 1709.89 921.308   1
   3   4  13-165.957 211.214   5
  -3   4  13-37.5637 178.370   8
  -3  -4 -13-251.028 726.892   1
  -3   4  13-306.747 449.654  16
   3   4  13-67.5890 195.009   8
  -3   4  13-309.855 212.885   4
  -3   4 -13-5.28403 174.726  14
   3   4  14 278.281 211.537   5
   3   4  14-29.4663 117.974   8
  -3   4  14 133.524 183.622   4
  -3   4  14 264.346 334.056  16
  -3   4  14 599.321 273.507   8
  -3   4 -14 92.6063 161.388  14
  -3   4  15-221.670 182.954   4
  -3   4  15-36.2075 171.480   6
  -3   4 -15 315.697 185.678  14
   3   4  15 57.2295 208.468   8
  -3  -4 -15-261.880 821.424   1
  -3   4  15 328.462 542.562  16
   3   4  15 122.852 222.115   5
  -3   4  15-114.325 201.799   8
  -3   4  16 1053.84 313.410   6
  -3  -4  16 402.464 219.277   6
   3   4  16 780.368 299.692   5
   3   4  16 763.557 314.198   8
  -3   4 -16 104.559 201.992  14
  -3   4  16 1131.13 319.071   8
  -3   4  17 608.997 287.739   6
   3   4  17 744.470 301.351   5
  -3  -4  17 704.285 273.403   6
   3   4  17 248.182 183.806   8
  -3   4 -17 156.299 249.062  14
  -3   4  17 301.804 227.525   8
  -3  -4  18 1731.89 361.033   6
   3   4  18 1784.66 404.178   5
  -3   4 -18 1458.58 318.583  14
   3   4  18 1494.28 363.593   8
  -3   4  18 1500.08 370.490   6
  -3   4  18 1154.44 396.272   8
   3   4  19-134.897 230.690  12
  -3   4  19 38.4828 248.118   8
  -3   4  19 228.273 217.180   6
  -3  -4  19 150.412 222.000   6
   3   4  19 455.585 247.916   5
   3   4  19 310.845 266.948   8
  -3   4  20 432.485 295.450   8
   3   4  20-66.1185 204.934  12
  -3   4  20 60.0950 163.298   6
  -3  -4  20 186.254 233.172   6
   3   4  20 104.230 206.468   5
   3   4  20 1.35027 244.529   8
  -3   4  20 269.263 176.098   5
   3   4  21 54.4803 195.985  12
  -3  -4  21 29.8383 197.053   6
  -3   4  21 161.608 254.531   8
   3   4  21-281.707 259.677   8
  -3   4  21-35.0574 124.919   5
  -3  -4  22 708.503 249.144   6
   3   4  22 516.892 234.644  12
  -3   4  22 598.597 188.997   5
  -3   4  22 972.681 291.761   8
   3  -4  22 810.893 262.887  17
   3   4  23 315.745 195.466  12
  -3   4  23 553.929 202.219   8
   3  -4  23 389.664 209.350  17
   3   4  24 446.832 168.729  12
   3  -4  24 766.118 204.510  17
  -3   4  24 464.246 195.982   8
  -3   4  25 226.489 114.473   8
   3   5   0-569.870 527.133  11
  -3  -5   0 443.454 379.185   1
  -3  -5   1 116552. 3726.33   1
  -3  -5  -1 111278. 3853.51   1
  -3   5   1 115462. 3290.50  16
   3   5  -2-191.649 303.801  11
  -3  -5   2 721.463 337.044   1
  -3   5   2 735.867 289.942  16
  -3  -5  -2 498.420 481.468   1
  -3  -5  -3 100733. 3880.26   1
  -3   5   3 104907. 3543.75  16
   3   5  -3 101116. 4038.07  11
  -3  -5  -4 13.8380 329.900   1
   3   5  -4 14.0850 409.004  11
  -3   5   4 371.629 443.031  16
   3   5  -5 35771.2 2464.98  11
  -3  -5  -5 36211.1 2500.29   1
  -3   5   5 36189.8 2357.81  16
   3   5  -6 3629.47 943.105  11
  -3  -5  -6 3512.09 901.894   1
  -3   5   6 3711.13 783.326  16
  -3   5   7 21885.3 2005.49  16
  -3  -5  -7 18700.0 1979.01   1
  -3   5   8 1944.83 661.366  16
  -3  -5  -8 3004.15 924.568   1
  -3  -5  -9 25823.3 2485.43   1
  -3   5   9 31203.2 2570.55  16
  -3  -5 -10 2434.31 1030.46   1
  -3   5  10 2594.84 819.131  16
  -3   5  11 29569.6 1340.93   8
  -3  -5 -11 27399.6 2697.08   1
  -3   5  11 29114.2 1356.13  10
  -3   5  11 30499.5 2718.49  16
  -3   5 -11 31620.1 1389.60  14
  -3   5 -11 31322.7 1395.06  13
  -3   5  12 15556.9 1017.96  10
  -3   5  12 15674.7 995.374   8
   3   5  12 14729.9 941.361  12
  -3   5  12 14632.9 1960.79  16
   3   5  12 15142.5 954.883   5
  -3  -5 -12 17357.4 2241.80   1
  -3   5 -12 15228.1 990.998  14
  -3   5 -12 14982.2 991.618  13
   3   5  13 26785.6 1295.32   5
   3   5  13 26103.9 1273.18  12
   3   5  13 29130.2 1332.15   8
  -3  -5 -13 29519.0 2973.40   1
  -3   5  13 24227.0 1286.25  10
   3  -5 -13 30526.7 2957.20   1
  -3   5  13 26981.8 2713.65  16
  -3   5  13 28352.7 1304.26   4
  -3   5 -13 25181.9 1298.30  14
  -3   5  13 24770.7 1272.34   8
  -3  -5 -14 2636.67 1070.22   1
   3  -5 -14 2138.20 806.827   1
   3   5  14 2326.46 430.028  12
   3   5  14 2129.71 407.087   5
   3   5  14 2174.58 413.853   8
   3   5 -14 1744.83 355.293  13
  -3   5  14 482.605 588.249  16
  -3   5  14 2478.26 448.994   8
  -3   5 -14 1735.10 393.131  14
   3   5 -15 1958.10 410.050  13
   3   5  15 1954.40 393.090   5
  -3   5 -15 2117.11 427.321  14
  -3   5  15 1294.65 366.107   8
   3   5  15 1335.14 340.457   8
   3   5  15 1302.64 333.993  12
   3   5  16-396.437 245.641  12
   3   5  16-782.121 292.747   5
  -3   5  16-86.5341 201.217   8
   3   5  16 135.715 207.558   8
  -3   5 -16-50.4049 198.501  14
   3   5 -16 34.0695 194.088  13
  -3   5 -17 1123.80 330.585  14
   3   5  17 744.511 279.914   8
  -3   5  17 407.082 288.868   8
   3   5  17 1080.33 336.705  12
   3   5  18 355.449 245.283   8
  -3   5  18 295.212 261.750   8
   3   5  18 163.482 225.204  12
  -3   5 -18-276.288 180.119  14
   3   5  19 518.489 248.254  12
  -3   5 -19 895.910 265.888  14
  -3   5  19 727.646 304.234   8
   3   5  19 819.474 281.832   8
  -3   5  20 129.894 247.993   8
   3   5  20 232.058 226.779   8
  -3   5 -20-8.20865 91.8189  14
   3   5  20 282.336 202.918  12
   3   5  21 2837.67 394.243  12
  -3   5  21 2887.97 438.360   8
   3   5  21 2698.25 429.896   8
   3   5  22-61.2106 134.456  12
  -3   5  22 94.9299 196.050   8
   3  -5  22 241.377 198.126  17
  -3   5  23 765.666 237.045   8
   3  -5  23 1211.89 263.542  17
   3   5  23 1155.95 214.749  12
   3  -5  24-81.5970 106.466  17
  -3   5  24 52.0425 107.308   8
   3   6   0 348.164 528.602  11
   3   6  -1 670.802 588.334  11
   3   6   1 668.451 595.414  11
   3   6  -2 2130.96 815.749  11
   3   6   2 2186.41 762.334  11
  -3  -6  -2 2982.43 808.432   1
   3   6  -3 366.490 508.240  11
  -3  -6  -3-529.298 325.103   1
   3   6  -4 11168.7 1606.25  11
  -3  -6  -4 10137.0 1408.38   1
   3   6  -5 5497.78 1113.11  11
  -3  -6  -5 6568.36 1168.24   1
  -3  -6  -6-4.45457 394.038   1
  -3   6   6 233.768 323.331  16
  -3   6   7 462.066 341.017  16
  -3  -6  -7-309.766 363.691   1
  -3  -6  -8 1775.91 783.041   1
  -3   6   8 3954.87 909.123  16
   3  -6  -9 4022.08 1008.58   1
  -3   6  -9 4004.67 525.584  13
  -3   6  -9 4282.86 584.819   9
  -3  -6  -9 4581.60 1220.59   1
  -3   6   9 3512.39 503.059  10
  -3   6   9 3794.10 900.982  16
  -3   6  -9 4037.05 518.176  14
  -3   6   9 4462.50 521.077   8
   3   6  10 19472.4 1061.25  12
  -3  -6 -10 18909.1 2322.62   1
   3  -6 -10 22849.5 2289.94   1
  -3   6  10 21119.3 2316.33  16
  -3   6  10 18413.3 1095.67  10
  -3   6  10 20730.0 1135.40   8
  -3   6 -10 19138.6 1115.71  14
  -3   6 -10 19169.7 1129.07  13
   3  -6 -11 1161.88 622.650   1
  -3   6  11-141.209 229.974  10
  -3  -6 -11 1069.22 862.316   1
  -3   6  11-98.1725 219.701   8
  -3   6  11-705.573 507.646  16
   3   6  11-158.905 207.375  12
  -3   6 -11-65.1466 246.080  14
  -3   6 -11-161.311 223.162  13
   3  -6 -12-253.976 523.548   1
  -3   6  12 306.780 285.086  10
  -3  -6 -12 977.708 736.935   1
  -3   6 -12 203.241 253.710  14
  -3   6  12-96.8234 202.959   8
  -3   6 -12 476.397 248.335  13
   3   6  12-101.856 199.074  12
   3   6  13 152.221 195.748  12
  -3   6  13 208.542 268.715  10
  -3  -6 -13 1268.48 969.725   1
   3  -6 -13 1226.79 807.797   1
  -3   6  13 411.258 255.209   8
  -3   6 -13 120.893 255.794  14
   3   6 -14 1578.70 375.152  13
   3   6  14 2034.40 385.501  12
   3   6  14 1596.10 343.413   8
  -3   6  14 1481.64 358.655   8
  -3   6 -14 1292.87 353.341  14
   3   6 -15 421.799 266.929  13
   3   6  15 322.897 248.146  12
   3   6  15-361.828 224.521   8
  -3   6 -15-160.424 251.558  14
  -3   6  15-264.584 263.764   8
  -3   6 -16 503.517 274.940  14
   3   6  16 557.661 238.451  12
   3   6 -16 372.314 271.120  13
   3   6  16 234.271 244.839   8
  -3   6  16 731.854 293.800   8
   3   6  17 1039.67 293.745  12
  -3   6  17 531.298 292.505   8
  -3   6 -17 1191.39 349.839  14
   3   6  17 1366.90 327.244   8
   3   6 -17 1515.59 353.200  13
   3   6 -18 1372.33 308.232  13
  -3   6  18 1300.97 365.797   8
  -3   6 -18 1259.54 312.777  14
   3   6  18 1393.91 319.849   8
   3   6  18 1414.34 317.789  12
  -3   6 -19 423.082 212.965  14
  -3   6  19 125.372 217.528   8
   3   6  19 4.54683 160.801   8
   3   6  19 89.9440 160.590  12
   3   6  20 255.973 157.959  12
  -3   6  20 257.064 252.973   8
  -3   6 -20-115.037 138.881  14
   3   6  20 203.053 182.115   8
   3   6  21 179.028 149.201  12
  -3   6 -21 125.626 139.981  14
  -3   6  21 178.097 181.853   8
   3  -6  21 7.04834 213.126  17
   3   6 -21 363.041 130.018  14
  -3   6  22-53.4209 160.706   8
   3  -6  22-169.492 188.293  17
   3  -6  23-226.518 140.434  17
  -3   6  23 38.2103 126.456   8
   3   7   0-248.500 483.168  11
   3   7  -1 46922.6 3341.37  11
   3   7   1 49124.7 3448.60  11
   3   7  -2 1132.22 613.062  11
   3   7   2 2069.05 884.322  11
   3   7  -3 30450.3 2707.33  11
   3   7   3 26271.4 2610.70  11
   3   7  -4-227.499 630.722  11
   3   7   4 151.441 457.544  11
  -3   7  -5 10707.7 884.985   9
   3   7  -5 14768.3 1976.15  11
   3   7   5 12006.2 1797.29  11
  -3   7   5 13750.4 931.120  10
  -3   7   6 302.071 211.699  10
  -3   7  -6 103.562 194.923   9
  -3   7  -6 275.020 238.850  13
  -3   7  -6-168.257 188.961  14
  -3   7   7 19682.2 1143.47  10
  -3   7  -7 19810.2 1180.33   9
   3   7   7 20189.4 2351.02  11
  -3   7  -7 19996.4 1109.63  14
  -3   7   7 22067.1 1145.19   8
  -3   7  -7 20084.1 1142.28  13
  -3  -7  -8 828.481 467.710   1
  -3   7   8 300.454 234.224  10
  -3   7  -8-17.2923 223.397   9
  -3   7   8 131.973 189.741   8
  -3   7  -8-144.716 209.323  14
  -3   7  -8 141.897 215.952  13
  -3   7   9 15371.5 1035.89  10
  -3   7  -9 13183.1 1011.82   9
  -3   7   9 15133.2 978.137   8
  -3   7  -9 13430.7 948.637  14
  -3   7  -9 13604.0 977.321  13
  -3   7  10 8781.83 785.868   8
  -3   7  10 7725.69 765.385  10
   3   7  10 7618.02 708.732  15
  -3   7 -10 6789.65 702.304  14
  -3   7 -10 7947.73 773.564  13
   3   7  11 1083.10 319.135  15
  -3   7  11 795.279 352.013  10
  -3   7  11 486.729 248.786   8
  -3   7 -11 890.865 349.131  14
  -3   7 -11 638.582 279.327  13
  -3   7  12 1741.57 405.868  10
  -3   7  12 1587.06 392.474   8
  -3   7 -12 2354.84 455.549  14
  -3   7 -12 1450.12 409.691  13
   3   7  12 1648.70 382.154  15
  -3   7  13 23922.4 1275.50   8
  -3   7  13 24702.2 1334.56  10
   3   7  13 26614.6 1251.20  12
   3   7  13 26347.0 1288.38  15
   3   7 -13 25676.8 1339.96  13
  -3   7 -13 21861.0 1248.82  14
   3   7 -14 1.45542 214.987  13
   3   7  14 211.715 193.925  12
  -3   7  14-91.7603 238.396   8
   3   7  14 197.439 198.196  15
  -3   7 -14-1.46999 232.518  14
   3   7  15 3108.03 443.874  12
   3   7  15 3729.24 486.174  15
  -3   7  15 3198.25 501.367   8
  -3   7 -15 2599.27 454.321  14
   3   7 -15 3229.78 508.397  13
   3   7  16 594.821 230.096  12
  -3   7  16 301.408 236.365   8
  -3   7 -16 133.022 250.935  14
   3   7 -16 261.542 228.310  13
  -3   7 -17 894.429 294.628  14
  -3   7  17 1044.83 355.462   8
   3   7 -17 1085.31 319.125  13
  -3   7 -18 780.701 267.038  14
  -3   7  18 1037.26 319.663   8
   3   7  18 909.022 230.166   8
   3   7 -18 804.821 245.400  13
   3   7 -19 2673.25 342.172  13
  -3   7  19 3017.39 428.560   8
  -3   7 -19 3523.85 445.633  14
  -3   7  20-60.8704 176.932   8
  -3   7 -20 75.6488 141.934  14
   3  -7  21 924.150 223.435  17
   3   7 -21 795.702 182.440  14
  -3   7  21 861.686 217.972   8
   3  -7  22 132.932 125.549  17
  -3   7  22 85.1456 119.952   8
  -3   8   0 321.848 258.413   9
   3   8   0-83.5361 208.357  15
   3   8  -1 243.653 217.527  15
   3   8  -1 707.576 490.642  11
   3   8   1 102.447 640.372  11
  -3   8   1 341.995 254.215  10
   3   8   1 783.246 270.391  15
  -3   8  -1 804.764 312.031   9
  -3   8   1 768.486 322.480   9
   3   8  -2 1415.37 337.431  15
   3   8   2 1693.31 907.194  11
  -3   8   2 1178.70 337.778  10
  -3   8  -2 893.362 349.496   9
  -3   8   2 1222.50 372.019   9
   3   8   2 1182.93 325.540  15
  -3   8   3 1744.38 384.025   9
   3   8  -3 2079.67 1098.22  11
   3   8   3 1881.34 888.360  11
   3   8  -3 1138.47 298.631  15
  -3   8   3 633.840 290.434  10
  -3   8  -3 1180.32 388.227   9
   3   8   3 561.158 289.114  15
  -3   8  -3 937.732 317.839  13
  -3   8  -3 830.843 275.431  14
   3   8   4 5029.80 611.081  15
  -3   8   4 5207.99 626.627  10
   3   8  -4 4969.66 1277.75  11
   3   8   4 5205.12 1395.67  11
  -3   8  -4 5230.12 662.260   9
  -3   8   4 4724.92 606.373   9
  -3   8  -4 5494.91 609.326  14
   3   8  -4 6707.68 638.142  15
  -3   8  -4 6041.02 624.099  13
   3   8   5 919.853 323.163  15
   3   8   5 885.565 751.505  11
  -3   8   5 1191.66 371.439  10
  -3   8  -5 743.340 325.878   9
  -3   8   5 870.262 305.976   9
  -3   8  -5 1195.09 343.284  14
  -3   8  -5 517.831 251.189  13
  -3   8  -6 1790.50 424.953   9
  -3   8   6 2159.42 430.641   9
   3   8   6 1415.79 349.481  15
   3   8   6 2298.60 1080.11  11
  -3   8   6 1463.55 387.474  10
  -3   8  -6 2345.72 434.743  14
  -3   8  -6 1628.51 376.980  13
   3   8   7 281.126 231.320  15
   3   8   7 504.474 988.377  11
  -3   8  -7 301.895 214.493  14
  -3   8   7 859.855 270.251   8
  -3   8   7 640.034 288.086  10
  -3   8  -7 362.534 269.341   9
  -3   8   7 82.4540 211.133   9
  -3   8  -7 521.912 254.439  13
  -3   8  -8 141.779 281.404   9
  -3   8   8 271.039 244.624   8
  -3   8   8 655.515 275.535  10
  -3   8  -8 554.753 301.840  14
   3   8   8 490.154 276.577  15
  -3   8  -8 526.759 287.491  13
   3   8   9 147.207 219.473  15
  -3   8   9-200.783 212.307   8
  -3   8   9 229.423 287.389  10
  -3   8  -9-16.1294 225.738  14
  -3   8  -9-32.9015 214.973  13
   3   8  10 788.359 316.802  15
  -3   8  10 889.194 310.069   8
  -3   8 -10 1099.73 352.551  14
  -3   8 -10 772.642 311.306  13
  -3   8  10 825.200 333.751  10
   3   8 -11 28.4744 255.682  13
  -3   8  11 245.887 224.358   8
  -3   8  11-117.149 221.129  10
   3   8  11 417.997 254.119  15
  -3   8 -11 89.9269 292.635  14
  -3   8  12 185.327 249.341  10
   3   8  12 143.477 180.000  15
  -3   8  12 344.964 204.516   8
  -3   8 -12 831.360 343.245  14
   3   8 -12 348.230 288.311  13
  -3   8  13 232.898 261.407  10
  -3   8  13 464.593 249.049   8
   3   8 -13 188.058 234.487  13
   3   8  13 107.987 219.329  15
  -3   8 -13 401.761 270.453  14
   3   8 -14 66.0839 271.142  13
   3   8  14 129.283 196.002  15
  -3   8  14 123.632 219.715   8
  -3   8 -14 220.724 270.654  14
   3   8  15-23.7972 154.724  15
  -3   8 -15 390.343 264.804  14
  -3   8  15 274.072 220.114   8
   3   8 -15 329.574 268.543  13
  -3   8  16 102.580 184.380   8
  -3   8 -16-74.4593 236.890  14
   3   8 -16-185.523 229.860  13
  -3   8  17 801.639 263.335   8
   3   8 -17 475.329 228.499  13
  -3   8 -17 709.010 291.860  14
  -3   8 -18 456.372 213.776  14
  -3   8  18 487.350 218.473   8
   3   8 -18 361.623 188.026  13
  -3   8  19 0.77373 141.366   8
  -3   8 -19 77.2264 150.533  14
   3  -8  20-46.7575 131.335  17
  -3   8 -20 167.530 133.403  14
  -3   8  20 103.947 118.709   8
   3   8 -20 185.440 133.360  14
   3  -8  21-60.4686 97.5817  17
  -3   9   0 161.956 227.184  10
  -3   9   0 23.0389 246.727   9
   3   9   0-128.611 182.147  15
  -3   9   1 14225.9 1005.23  10
  -3   9  -1 14822.4 1018.69  10
  -3   9  -1 14992.4 1090.27   9
  -3   9   1 13260.5 1030.71   9
   3   9  -1 14156.1 989.694  15
   3   9   1 14675.9 1022.16  15
   3   9   2 239.113 256.982  15
  -3   9   2 135.335 211.444  10
  -3   9  -2 247.617 283.456   9
   3   9  -2-222.528 207.200  15
  -3   9   2 459.228 310.718   9
  -3   9   3 7741.11 758.061  10
  -3   9  -3 7377.83 786.303   9
  -3   9   3 8352.80 810.040   9
   3   9   3 7730.23 745.318  15
  -3   9  -3 8629.59 729.618  14
  -3   9   4 690.036 305.346  10
  -3   9  -4 754.657 287.984   9
  -3   9   4 882.074 337.321   9
   3   9   4 510.361 294.332  15
  -3   9  -4 525.210 226.055  14
  -3   9   5 4439.90 582.848  10
   3   9   5 4366.83 598.476  15
  -3   9  -5 4194.90 553.974  14
  -3   9  -5 4924.74 644.103   9
  -3   9   5 5232.68 655.566   9
  -3   9  -5 5089.22 613.911  13
   3   9   6 852.233 284.539  15
  -3   9  -6 424.938 254.473  14
  -3   9   6 707.802 335.552  10
  -3   9  -6 409.407 265.337   9
  -3   9   6 401.021 259.876   9
  -3   9  -6 103.325 206.747  13
  -3   9   7 3263.01 539.747  10
  -3   9  -7 3662.20 512.426  14
  -3   9   7 3781.60 558.187   9
  -3   9  -7 2917.12 536.798   9
   3   9   7 3502.80 526.100  15
  -3   9  -7 3904.43 546.516  13
  -3   9   8 109.964 280.281  10
  -3   9  -8-255.727 268.436   9
  -3   9   8 226.383 214.930   9
   3   9   8 52.2344 206.118  15
  -3   9  -8-256.611 251.145  14
  -3   9  -9 7144.75 702.414  14
  -3   9   9 7954.16 768.282  10
   3   9  -9 6901.27 722.316  13
   3   9   9 6466.52 682.162  15
  -3   9 -10 2628.62 457.858  14
   3   9  10 3073.89 483.329  15
  -3   9  10 2865.91 425.420   8
   3   9 -10 3235.93 520.149  13
  -3   9  10 2561.91 469.511  10
  -3   9  11 1714.42 424.666  10
   3   9 -11 1606.74 411.116  13
   3   9  11 2120.92 388.076  15
  -3   9  11 2217.51 394.370   8
  -3   9 -11 1834.97 392.496  14
  -3   9  12 3767.81 557.430  10
   3   9 -12 4264.87 571.934  13
   3   9  12 4332.88 530.906  15
  -3   9 -12 4080.96 544.487  14
  -3   9  12 4902.52 527.803   8
  -3   9 -13 4330.50 563.170  14
  -3   9  13 5101.35 530.091   8
   3   9  13 5253.57 555.143  15
   3   9 -13 5378.74 612.750  13
  -3   9  14 362.216 179.760   8
  -3   9 -14 197.934 236.679  14
   3   9  14 211.827 192.915  15
   3   9 -14 256.087 230.458  13
  -3   9  15 2051.08 319.301   8
  -3   9 -15 1704.03 365.958  14
   3   9 -15 2185.94 378.269  13
   3   9 -16 193.457 172.119  13
  -3   9  16 339.950 179.237   8
  -3   9 -16 379.391 232.299  14
  -3   9 -17 911.118 248.669  14
  -3   9  17 834.144 202.323   8
   3   9 -17 1049.16 235.838  13
   3  -9  18 643.155 175.522  17
  -3   9  18 432.252 132.745   8
  -3   9 -18 371.416 176.799  14
   3   9 -18 744.951 192.589  14
   3   9 -18 601.702 176.716  13
   3  -9  19 364.368 126.668  17
   3   9 -19 592.048 152.445  14
  -3  10   0-30.8560 222.088  10
  -3  10   0-216.810 308.804   9
   3  10   1 1942.13 408.423  15
  -3  10   1 1887.48 406.917  10
  -3  10  -1 2244.82 461.288  10
  -3  10  -1 1987.84 459.750   9
  -3  10   1 1835.16 454.028   9
  -3  10   2-19.0341 228.292  10
  -3  10  -2 238.599 260.429  10
  -3  10  -2-356.092 286.745   9
  -3  10   2 166.496 239.384   9
   3  10   2 95.6857 238.093  15
  -3  10   3 1482.35 392.970  10
  -3  10  -3 1214.47 333.710  10
  -3  10  -3 1153.87 373.607   9
  -3  10   3 1261.71 363.636   9
   3  10   3 1283.97 347.541  15
   3  10   4 1414.14 371.398  15
  -3  10  -4 1490.91 354.284  14
  -3  10   4 1468.03 397.628  10
  -3  10  -4 1506.44 426.753   9
  -3  10   4 2109.91 446.341   9
   3  10  -4 1848.32 401.018  13
   3  10  -5 97.9996 215.677  13
  -3  10   5 1.43003 237.469  10
  -3  10  -5 39.8665 263.163   9
  -3  10   5 476.973 272.451   9
   3  10   5 318.275 234.785  15
  -3  10  -5-113.933 197.277  14
   3  10  -6 188.667 202.159  13
  -3  10  -6 147.155 237.215   9
  -3  10   6 167.578 216.714  10
   3  10   6 111.010 201.489  15
  -3  10   6 341.723 239.279   9
  -3  10  -6 184.750 197.595  14
   3  10  -7 301.659 261.492  13
   3  10   7 377.843 237.533  15
  -3  10   7 370.717 298.690  10
  -3  10  -7 128.023 233.919   9
  -3  10   7 70.7592 211.148   9
  -3  10  -7 201.311 207.913  14
   3  10  -8-133.046 274.050  13
  -3  10   8-322.905 292.015  10
  -3  10   8 84.8484 220.122   9
   3  10   8 41.2889 249.691  15
  -3  10  -8 163.126 218.439  14
  -3  10   9 687.914 313.014  10
   3  10  -9 260.862 244.441  13
   3  10   9 776.441 306.760  15
  -3  10  -9 537.786 266.057  14
   3  10 -10 193.777 252.951  13
  -3  10  10 175.560 220.837  10
   3  10  10 100.121 175.078  15
  -3  10 -10 180.056 233.840  14
   3  10 -11 404.574 268.713  13
  -3  10  11-78.2354 205.005  10
  -3  10 -11 57.5743 190.765  14
   3  10  11 305.521 204.547  15
  -3  10 -12 304.198 253.109  14
   3  10 -12 243.828 221.947  13
  -3  10 -13 598.197 241.439  14
   3  10 -13 418.896 231.385  13
  -3  10 -14-106.714 177.793  14
   3  10 -14 67.6389 194.911  13
  -3  10 -15 32.5113 170.983  14
   3 -10  15 277.181 104.897  17
   3  10 -15-144.764 161.099  13
  -3  10 -16 27.6341 131.056  14
   3  10 -16 60.0797 136.889  14
   3  10 -16-46.4418 135.473  13
  -3  10 -17 119.436 121.318  14
   3  10 -17-38.9483 106.037  14
  -3  11   0-33.5027 217.566  10
  -3  11   0-7.14534 231.071   9
  -3  11   1 525.454 324.840  10
  -3  11  -1 326.887 258.267  10
  -3  11  -1 399.216 342.132   9
  -3  11   1 463.101 290.773   9
   3  11  -2 40.5059 189.434  13
  -3  11   2 34.4152 202.216  10
  -3  11  -2 280.265 267.133  10
  -3  11  -2 107.522 246.668   9
  -3  11   2 174.158 251.279   9
  -3  11   3 3368.69 483.289  10
  -3  11  -3 3067.85 478.416  10
  -3  11   3 3373.94 482.774   9
  -3  11  -3 2889.67 497.893   9
   3  11  -3 3980.82 484.103  13
  -3  11   4 552.828 269.565  10
  -3  11  -4 325.275 265.599  10
   3  11  -4 611.594 270.277  13
  -3  11  -4 26.4759 265.907   9
  -3  11   4 158.894 237.653   9
   3  11  -5 864.392 290.435  13
  -3  11   5 1288.47 364.764  10
  -3  11  -5 1237.49 328.561  10
  -3  11  -5 1122.41 361.768   9
  -3  11   5 1519.61 344.849   9
   3  11  -5 1077.58 297.657   9
  -3  11  -6 304.805 203.709  14
  -3  11  -6 521.802 280.979  10
  -3  11   6 784.030 249.920   9
  -3  11   6 223.380 235.554  10
   3  11  -6 440.600 244.843  13
  -3  11   7 1576.41 346.260  10
  -3  11  -7 1439.58 325.899  10
   3  11  -7 1847.11 354.830  13
  -3  11   7 1934.44 357.201   9
  -3  11  -7 1518.45 298.514  14
  -3  11   8 335.860 219.019  10
  -3  11  -8 43.7185 205.175  10
  -3  11   8 82.2900 135.103   9
  -3  11  -8 40.8773 164.858  14
   3  11  -8 422.365 245.463  13
  -3  11   9 3776.33 448.301  10
  -3  11  -9 4046.54 487.387  10
  -3  11  -9 4355.33 449.720  14
   3  11  -9 3828.60 459.624  13
  -3  11  10 270.620 187.983  10
  -3  11 -10-113.392 150.567  14
   3  11 -10-48.5286 189.618  13
  -3  11 -11 1627.75 284.447  14
   3  11 -11 1601.75 308.700  13
  -3  11 -12 107.044 146.069  10
  -3  11 -12 69.5860 153.714  14
   3  11 -12 52.8910 141.345  14
   3  11 -12-131.932 161.408  13
  -3  11 -13 527.652 177.588  14
  -3  11 -13 706.316 192.331  10
   3  11 -13 635.570 186.187  14
   3  11 -13 708.336 204.086  13
  -3  11 -14 163.323 121.423  14
   3  11 -14 29.1722 105.224  14
   3  11 -14-94.5179 122.278  13
  -3  12   0 18.3257 156.494  10
  -3  12   0-241.494 210.934   9
  -3  12   1 116.702 189.227  10
  -3  12  -1-200.529 184.635  10
  -3  12  -1 179.310 229.168   9
  -3  12   1-29.1796 216.527   9
  -3  12   2 108.201 169.914  10
  -3  12  -2 533.197 215.509  10
  -3  12  -2 161.426 191.405   9
  -3  12   2 274.757 237.909   9
   3  12  -2 320.824 209.553   9
  -3  12   3 163.119 184.847  10
  -3  12  -3 94.8349 175.291  10
  -3  12   3-172.811 181.345   9
   3  12  -3-89.3761 140.668   9
  -3  12   4-121.855 158.231  10
  -3  12  -4-54.9103 196.057  10
  -3  12   4-102.893 172.299   9
   3  12  -4 118.096 109.659   9
   3  12  -4-105.057 143.981  13
  -3  12   5-161.632 164.586  10
  -3  12  -5-110.431 175.738  10
  -3  12   5-0.87799 161.713   9
   3  12  -5-112.004 121.699   9
   3  12  -5 30.9590 144.030  13
  -3  12   6 242.838 169.058  10
  -3  12  -6 296.663 193.531  10
  -3  12   6 227.196 162.253   9
   3  12  -6 345.139 154.655  13
  -3  12  -7-28.5771 147.260  10
  -3  12   7-371.441 167.254  10
   3  12  -7-214.513 156.038  13
  -3  12  -8 281.542 154.562  10
   3  12  -8-20.3690 144.935  13
  -3  12  -9-22.0047 129.496  10
   3  12  -9-82.6127 116.158  13
  -3  12 -10 1493.96 220.319  10
   3  12 -10 1098.09 193.613  13
  -3  12 -11 112.371 106.184  10
   3  12 -11-19.3453 101.048  13
  -3  13   0-161.034 99.6419  10
   3  13   0 260.051 126.762   9
  -3  13   1 625.353 162.718  10
  -3  13  -1 475.564 144.025  10
   3  13  -1 678.031 147.146   9
   3  13   1 925.411 185.553   9
  -3  13   2 250.788 107.571  10
  -3  13  -2 209.464 111.701  10
   3  13   2 5.51161 97.7129   9
  -3  13  -3 530.832 135.834  10
   3  13   3 669.406 182.811   9
   3  13   4 209.132 123.644   9
   3  13   5 159.679 109.249   9
  -4   0   0 216956. 4848.23   1
  -4   0   1 50.8850 446.937   1
  -4   0  -1 106.857 387.175   1
  -4   0   2 207448. 4851.49  16
  -4   0  -2 198588. 4655.73   1
  -4   0  -3-243.521 373.257   1
  -4   0   3 2.57798 398.274  16
  -4   0   4 69279.7 2949.99  16
  -4   0  -4 67376.1 2819.91   1
  -4   0  -5-509.249 399.396   1
  -4   0   5-91.7789 334.575  16
  -4   0  -6 86460.4 3377.63   1
  -4   0   6 87275.2 3508.88  16
  -4   0  -7-804.319 481.804   1
  -4   0   7 525.510 377.218  16
  -4   0   8 26808.1 2142.20  16
  -4   0  -8 23396.8 1912.27   1
  -4   0  -9-226.816 472.900   1
  -4   0   9 60.8495 352.120  16
  -4   0 -10 13551.8 1634.95   1
  -4   0  10 15160.5 1719.41  16
  -4   0 -11 777.405 659.683   1
  -4   0  11-431.156 356.308  16
  -4   0  12 5093.42 1129.49  16
  -4   0 -12 4338.14 1065.53   1
  -4   0 -13 884.276 644.218   1
  -4   0  13 1054.28 621.653  16
  -4   0 -14 25287.1 2528.66   1
   4   0  14 25065.2 1213.99   5
   4   0  14 22864.4 1195.04   8
  -4   0  14 24809.9 2471.96  16
  -4   0  14 24909.4 1213.71   4
   4   0  14 22689.3 1188.47  17
  -4   0 -15-987.143 910.448   1
   4   0  15-83.0606 188.115   5
   4   0  15-203.214 197.320   8
   4   0  15 128.093 194.967  17
  -4   0  15 145.905 239.161   4
  -4   0  15-683.374 463.961  16
  -4   0 -16 22185.4 2668.73   1
   4   0  16 20474.1 1148.91   5
   4   0  16 20066.2 1182.44  17
  -4   0  16 22583.1 2570.71  16
  -4   0  16 20237.5 1154.91   4
   4   0  17-48.5326 211.867   5
   4   0  17-11.9236 246.653  17
  -4   0  17-228.757 194.952   4
   4   0  18 955.608 305.230   5
  -4   0  18 789.508 300.468   6
   4   0  18 1056.28 328.872  17
   4   0  19 123.949 235.527   5
   4   0  19-304.068 215.528  17
  -4   0  19 39.4931 259.348   6
  -4   0  20 9606.01 831.238   6
   4   0  20 10814.2 844.892   5
   4   0  20 11141.8 863.093  17
  -4   0  21-347.689 274.686   6
   4   0  21 238.371 237.295   5
   4   0  21-176.470 201.924  17
  -4   0  22 2706.68 455.316   6
   4   0  22 3084.89 441.923   5
   4   0  22 3045.34 415.087  17
  -4   0  23 101.109 228.174   6
   4   0  23 217.469 197.323   5
  -4   0  24 7042.47 570.708   6
   4   0  24 7236.05 556.921  12
  -4   0  25 27.2915 117.104   5
   4   0  25-47.2150 115.915  12
   4   0  26 1494.56 201.260  12
  -4   0  26 1291.81 184.552   5
  -4  -1   0 12695.3 1247.51   1
  -4   1   0 13781.5 1246.49   1
  -4   1  -1 7238.25 919.724   1
  -4  -1   1 7943.96 1035.23   1
  -4   1   1 7676.14 972.980  16
  -4  -1  -1 7464.09 994.397   1
  -4  -1   2 1269.75 570.154   1
  -4   1  -2 1179.00 499.784   1
  -4   1   2 1849.27 570.285  16
  -4  -1  -2 995.033 520.228   1
  -4  -1   3 161917. 4385.98  16
  -4   1   3 160297. 4414.59  16
  -4   1  -3 162206. 4141.89   1
  -4  -1  -3 157743. 4379.47   1
  -4  -1  -4 21296.8 1682.71   1
   4   1  -4 27595.3 1069.32  11
  -4   1   4 21825.5 1703.83  16
  -4  -1   4 21726.5 1657.22  16
  -4   1  -4 21715.4 1572.77   1
  -4  -1  -5 5960.61 969.960   1
  -4   1   5 5215.56 939.287  16
  -4  -1   5 6681.09 1022.14  16
  -4   1  -5 5156.39 859.589   1
  -4  -1  -6 15558.2 1542.50   1
  -4   1   6 15866.4 1574.03  16
  -4  -1   6 15287.1 1471.31  16
  -4   1  -6 15708.9 1430.53   1
  -4   1  -7 10731.4 1220.01   1
  -4  -1  -7 12824.1 1413.21   1
  -4  -1   7 11253.3 1310.78  16
  -4   1   7 11758.4 1406.57  16
  -4   1  -8 4436.62 860.838   1
  -4   1   8 2475.36 730.053  16
  -4  -1  -8 3842.95 948.604   1
  -4  -1   8 3372.10 812.766  16
  -4  -1   9 2932.40 711.773  16
  -4   1  -9 3723.53 783.152   1
  -4  -1  -9 2839.60 830.312   1
  -4   1   9 3776.98 890.984  16
  -4  -1 -10 8949.31 1367.01   1
  -4   1 -10 7277.37 1158.45   1
  -4   1  10 9356.86 1347.06  16
  -4  -1  10 8338.38 1266.44  16
  -4   1 -11 12580.7 1585.24   1
  -4  -1  11 13254.4 1626.26  16
  -4  -1 -11 12707.4 1686.08   1
  -4   1  11 12670.8 1706.25  16
  -4  -1  12 656.811 419.192  16
  -4   1 -12 596.147 696.848   1
  -4  -1 -12-19.1919 491.122   1
  -4   1  12 153.085 206.856  16
  -4  -1 -13 4814.12 1192.67   1
  -4   1 -13 3624.42 1018.79   1
  -4  -1  13 3271.06 851.546  16
  -4   1  13 6038.16 1241.02  16
   4  -1  14-61.0807 131.824   5
  -4   1 -14 429.246 312.030   1
  -4  -1  14 188.480 168.552   4
   4   1  14 643.272 244.151  17
  -4  -1  14 295.095 271.919  16
  -4   1  14 412.298 214.979   4
   4   1  14 26.6784 142.476   8
  -4   1  14-88.7465 225.354   8
   4   1  14-93.0445 163.463   5
  -4  -1 -15-11.7907 835.960   1
   4  -1  15-210.500 150.842   5
   4   1  15 139.334 207.928  17
  -4   1  15-990.318 550.439  16
  -4  -1  15 485.618 534.935  16
  -4   1  15-593.581 249.111   8
  -4   1  15 284.462 167.809   4
  -4  -1  15-482.850 205.943   4
   4   1  15-251.058 158.326   5
   4   1  15-475.579 230.396   8
   4  -1  16 1876.02 403.458   5
   4   1  16 1555.84 363.662   5
   4  -1  16 1873.75 417.286  17
  -4  -1  16 1513.25 339.696   4
  -4  -1 -16 1709.87 1140.39   1
  -4   1  16 1758.26 378.252   4
   4   1  16 1402.02 373.260  17
  -4  -1  16 2338.94 311.637  16
   4   1  16 1604.45 392.406   8
  -4   1  16 1177.91 268.391   8
   4  -1  17 318.207 243.981   5
   4   1  17-124.632 163.172  17
   4   1  17 131.048 193.514   8
  -4  -1 -17-234.650 786.281   1
  -4   1  17 58.7382 208.712   4
  -4   1  17 163.038 160.299   8
   4  -1  17-42.6164 226.138  17
   4   1  17 36.4269 195.028   5
  -4  -1  17 370.904 225.542   4
  -4   1  18 282.205 242.961   8
  -4   1  18-1.47114 217.302   6
   4  -1  18 226.604 238.968  17
   4  -1  18 250.521 224.634   5
   4   1  18 459.127 292.633   5
   4   1  18 320.636 242.237  17
   4  -1  19 303.351 227.951   5
  -4   1  19 920.535 319.940   8
   4   1  19 466.274 279.409   5
  -4   1  19 534.402 306.082   6
  -4  -1  19 506.082 281.020   6
   4   1  19 817.705 302.617  17
   4  -1  19 486.996 284.250  17
   4  -1  20 1660.08 355.898   5
  -4   1  20 1932.20 372.338   8
   4   1  20 1366.51 360.116   5
  -4   1  20 1824.73 427.184   6
  -4  -1  20 1326.48 363.245   6
   4   1  20 1644.26 362.303  17
   4  -1  20 1417.51 367.566  17
   4  -1  21-86.2349 178.216   5
  -4   1  21-496.598 299.155   6
  -4  -1  21 23.5236 252.570   6
   4   1  21 117.699 262.618   5
  -4   1  21 21.9682 151.872   8
   4  -1  21-14.2225 188.334  17
  -4   1  22 271.652 252.015   6
  -4  -1  22-118.361 244.291   6
   4   1  22 162.693 232.439   5
   4  -1  22 97.4795 185.416   5
   4  -1  22-303.894 200.939  17
  -4   1  22-232.974 164.428   8
  -4   1  23 274.613 140.289   8
   4  -1  23 112.080 150.308  17
  -4   1  23-100.619 184.768   6
  -4  -1  23 70.2721 234.525   6
  -4  -1  24 319.243 210.635   6
  -4   1  24 108.535 206.118   6
   4   1  24 70.2521 160.211  12
   4  -1  24 14.0531 134.764  12
   4   1  25-185.150 153.474  12
   4  -1  25 53.5142 127.414  12
  -4   1  25 3.73699 105.759   5
   4   1  26-13.8423 78.8402  12
  -4  -1  26 159.873 70.1366   5
  -4   2   0 180298. 4490.01  16
  -4  -2   0 184837. 4746.56   1
  -4   2   1 7193.36 965.059  16
  -4  -2   1 7982.93 1091.81   1
  -4  -2  -1 9118.45 1133.34   1
  -4   2  -2 78063.6 2818.42   1
  -4   2   2 77437.2 3070.85  16
  -4  -2   2 78967.6 3127.84   1
  -4  -2  -2 78615.1 3179.99   1
  -4  -2  -3 136.839 392.453   1
  -4   2  -3-537.695 374.938   1
  -4   2   3 367.620 316.455  16
  -4  -2   3-323.533 310.745  16
  -4   2  -4 8723.37 981.552   1
   4   2  -4 8556.97 807.004  11
  -4   2   4 6920.87 1009.66  16
  -4  -2   4 8206.06 1026.88  16
  -4  -2  -4 6846.40 1015.23   1
   4   2  -5 180.204 201.045  11
  -4  -2  -5 552.450 478.219   1
  -4  -2   5 695.131 329.607  16
  -4   2   5 77.9642 391.534  16
  -4   2  -5-197.318 225.397   1
  -4  -2  -6 105359. 4074.77   1
  -4   2   6 106920. 4080.26  16
  -4  -2   6 110472. 3886.03  16
  -4   2  -6 115857. 3613.89   1
  -4   2   7 2558.20 773.532  16
  -4  -2  -7 1804.85 737.426   1
  -4  -2   7 2384.50 655.027  16
  -4   2  -7 3066.96 652.345   1
  -4  -2  -8 4849.47 1031.29   1
  -4   2   8 5708.68 970.850  16
  -4  -2   8 5824.75 992.775  16
  -4   2  -8 6381.29 918.831   1
  -4  -2  -9 25979.5 2272.59   1
  -4   2   9 27397.4 2330.70  16
  -4  -2   9 28422.6 2169.16  16
  -4   2  -9 32623.4 2152.39   1
  -4  -2 -10 58530.6 3470.78   1
  -4   2  10 56431.6 3433.28  16
  -4  -2  10 63478.7 3347.49  16
  -4   2 -10 69660.0 3250.54   1
  -4  -2 -11 3017.53 978.401   1
  -4   2 -11 3657.11 821.289   1
  -4   2  11 2996.90 865.209  16
  -4  -2  11 2957.02 855.437  16
  -4  -2 -12 7312.11 1464.41   1
  -4   2  12 8026.21 1426.17  16
  -4  -2  12 6662.67 1182.88  16
  -4   2  13-260.999 440.709  16
  -4  -2 -13 834.656 833.973   1
  -4  -2  13-199.856 238.504  16
   4   2  14 2054.55 381.758   5
  -4   2  14 1314.65 348.237   8
   4   2  14 1747.10 375.053   8
   4   2  14 1705.26 361.341  17
  -4  -2  14 1669.32 719.274  16
  -4  -2  14 2353.78 365.419   4
  -4   2  14 1859.10 371.422   4
  -4  -2 -14 1787.09 971.489   1
  -4   2  14 3374.48 1064.46  16
  -4  -2  15 680.086 262.734   4
   4  -2  15 1164.38 285.356   5
   4   2  15 1022.14 290.201   8
   4   2  15 1013.44 325.401  17
  -4   2  15 1301.59 337.359   4
  -4  -2 -15 610.290 944.069   1
  -4   2  15 1135.69 333.432   8
   4   2  15 1145.08 311.720   5
  -4   2  15 161.829 433.808  16
  -4   2  16 33490.6 1475.78   8
   4   2  16 35645.7 1517.86  17
   4   2  16 32978.3 1493.48   5
   4  -2  16 37531.8 1501.22   5
   4   2  16 32143.8 1488.01   8
  -4   2  16 37056.4 3324.20  16
  -4  -2  16 36360.4 1505.21   4
  -4   2  16 33409.2 1509.93   4
  -4  -2 -16 40973.8 3476.31   1
   4   2  17 26.5747 232.422   5
   4  -2  17-104.134 214.435   5
  -4   2  17 22.7869 172.592   8
   4   2  17 257.871 246.741   8
  -4   2  17 23.0829 235.744   6
   4   2  17 1.40075 197.045  17
  -4   2  17 226.171 219.578   4
   4   2  18 1021.19 334.277   5
  -4   2  18 1628.17 404.271   6
  -4   2  18 1136.47 315.781   8
   4  -2  18 1333.83 385.893  17
   4   2  18 1113.40 350.087   8
   4  -2  18 1415.42 320.038   5
  -4  -2  19 1140.38 353.304   6
  -4   2  19 1636.42 388.310   8
  -4   2  19 1591.56 417.619   6
   4   2  19 1911.45 425.883   5
   4  -2  19 1165.16 343.575  17
   4  -2  19 1170.58 296.196   5
  -4   2  20 6911.24 671.441   8
  -4   2  20 6096.92 653.551   6
  -4  -2  20 6653.49 679.624   6
   4  -2  20 6355.04 682.089  17
   4   2  20 6399.32 680.946   5
   4  -2  20 6596.19 630.068   5
  -4   2  21 118.592 233.431   6
  -4  -2  21 258.480 230.025   6
   4   2  21 518.717 272.606   5
   4  -2  21 486.300 214.441   5
  -4   2  21 15.5358 178.876   8
   4  -2  21 46.7177 184.954  17
  -4   2  22 4073.47 490.355   6
  -4  -2  22 3534.51 476.603   6
  -4   2  22 4262.28 489.124   8
   4   2  22 4732.72 551.121  12
   4  -2  22 5197.33 502.296   5
   4  -2  22 3965.38 504.098  17
   4   2  23 326.121 193.740  12
  -4   2  23 423.268 245.298   6
  -4  -2  23 404.053 227.906   6
   4  -2  23 383.523 195.116  17
  -4   2  23 201.517 140.987   8
   4  -2  24 1524.53 249.828  12
  -4  -2  24 1385.52 284.387   6
  -4   2  24 1075.66 206.771   8
  -4   2  24 1333.75 251.949   5
   4   2  24 1444.55 277.621  12
   4  -2  24 1512.02 260.103  17
   4  -2  25 58.9974 94.2178  12
  -4   2  25-75.1489 87.4557   5
   4   2  25 135.087 140.224  12
  -4  -3   0 5796.89 951.041   1
  -4   3   0 6079.89 845.007  16
  -4  -3   1 16431.7 1522.59   1
  -4   3   1 15553.2 1388.70  16
  -4   3  -1 14555.8 1306.28  16
  -4  -3  -1 13902.7 1415.26   1
  -4   3   2 642.542 359.016  16
  -4  -3   2-65.9023 294.584   1
  -4   3  -2 428.497 267.466  16
  -4  -3  -2 760.388 484.689   1
   4   3  -3 663.423 378.830  11
  -4   3   3 1852.57 579.266  16
  -4  -3  -3 411.696 529.150   1
  -4  -3   3 739.062 372.839  16
  -4  -3  -4 3092.72 748.973   1
   4   3  -4 3033.23 584.139  11
  -4   3  -4 2672.18 549.979   1
  -4   3   4 3177.67 725.888  16
  -4  -3   4 2541.73 652.311  16
   4   3  -5 2261.30 513.364  11
  -4  -3  -5 1693.72 681.021   1
  -4   3  -5 1911.49 475.904   1
  -4  -3   5 1908.15 549.447  16
  -4   3   5 1090.61 493.126  16
  -4   3   6 35988.6 2439.69  16
  -4  -3  -6 36796.6 2534.81   1
   4   3  -6 45863.6 2163.36  11
  -4   3  -6 43366.3 2095.47   1
  -4  -3   6 41670.7 2388.87  16
  -4  -3  -7 23029.2 2121.10   1
  -4   3   7 20922.9 1928.05  16
  -4  -3   7 26617.2 1952.93  16
  -4  -3  -8 14162.2 1730.36   1
  -4   3   8 13627.1 1595.40  16
  -4  -3   8 17212.9 1620.74  16
  -4  -3   9 299.793 280.957  16
  -4  -3  -9-464.420 523.541   1
  -4   3   9 700.383 460.883  16
  -4   3  10 1410.40 675.064  16
  -4  -3  10 1437.43 521.129  16
  -4  -3 -10 1580.35 923.971   1
  -4  -3 -11 13499.7 1880.80   1
  -4   3  11 12766.0 1755.55  16
  -4   3  12 1071.85 508.861  16
  -4  -3 -12 564.299 774.316   1
  -4   3  13 6702.61 1366.65  16
  -4   3  13 5814.61 601.629   8
   4   3  13 6016.23 633.322   5
   4   3  13 5853.32 609.356   8
  -4  -3 -13 7275.72 1568.36   1
  -4   3  13 5817.20 626.483   4
  -4   3 -13 5935.83 610.734  14
   4   3  14 2774.03 451.866   8
  -4   3  14 3129.89 489.685   8
  -4   3  14 2144.01 825.395  16
  -4   3  14 3148.54 465.722   4
  -4   3 -14 3397.90 458.178  14
   4   3  14 3001.38 461.617   5
  -4  -3 -14 4074.49 1312.34   1
   4   3  15 328.814 233.455   5
  -4   3  15 823.743 279.433   6
  -4  -3 -15 308.344 876.050   1
   4   3  15 496.239 278.298   8
  -4   3  15 564.888 525.677  16
  -4   3  15 530.416 286.681   8
  -4   3  15 242.148 215.008   4
  -4   3 -15 596.153 246.995  14
  -4   3 -16 4766.77 552.210  14
  -4   3  16 4573.49 582.181   6
   4   3  16 4653.06 586.418   5
   4   3  16 4971.03 597.855   8
  -4   3  16 3767.90 516.268   8
  -4   3  16 3459.20 529.700   4
  -4   3  17 380.488 258.694   4
   4   3  17 294.655 258.991   8
  -4   3  17 405.653 198.383   6
   4   3  17 625.738 272.717   5
  -4   3  17 311.228 229.863   8
  -4   3  18-126.440 226.063   6
  -4  -3  18-66.1165 227.952   6
   4   3  18 36.6071 248.110   5
  -4   3  18-33.1013 224.285   8
   4   3  18 211.835 245.510   8
  -4   3  19-158.318 220.271   8
  -4   3  19-125.651 220.050   6
  -4  -3  19 204.852 236.672   6
   4   3  19 123.448 221.402   5
   4   3  19 134.582 203.418   8
   4  -3  19 306.247 261.541  17
   4   3  20 45.3217 218.333  12
  -4   3  20-186.757 223.161   6
  -4  -3  20 78.7979 187.024   6
   4   3  20 155.747 260.164   5
   4  -3  20 102.974 205.360  17
  -4   3  20 148.766 224.229   8
   4  -3  21 986.372 307.044  17
   4   3  21 558.529 263.779  12
  -4   3  21 323.013 220.822   6
  -4  -3  21 591.727 266.368   6
  -4   3  21 1081.64 316.948   8
  -4   3  22-201.475 179.213   6
  -4  -3  22 57.6361 179.267   6
   4   3  22 48.9577 194.942  12
   4  -3  22 79.5405 179.642  17
  -4   3  22 137.069 163.203   5
  -4   3  22-329.845 226.606   8
   4  -3  23 304.054 207.370  17
   4   3  23 203.637 189.205  12
  -4   3  23 10.0824 84.4292   5
  -4   3  23-164.342 165.462   8
  -4  -3  23 44.7207 160.764   6
   4   3  24 342.894 178.228  12
   4  -3  24 392.991 132.277  12
  -4  -3  24 692.641 200.920   6
   4  -3  24 563.499 180.451  17
  -4   3  24 432.981 154.050   8
   4   3  25 139.357 102.426  12
  -4   4   0 182890. 4622.05  16
  -4  -4   0 182426. 5152.20   1
  -4  -4  -1 64.7839 377.843   1
  -4   4   1 18.8491 149.291  16
  -4  -4   1-220.547 445.531   1
  -4   4  -1-161.196 220.942  16
   4   4  -2 73820.4 3250.05  11
  -4   4   2 66581.5 2982.15  16
  -4   4  -2 68665.9 2717.06  16
  -4  -4   2 68207.3 3138.31   1
  -4  -4  -2 67499.0 3225.05   1
   4   4  -3 8791.31 1132.85  11
  -4   4   3 7823.27 1095.33  16
  -4   4  -3 8512.27 923.873  16
  -4  -4   3 8430.97 1063.99  16
  -4  -4  -3 9051.81 1273.84   1
   4   4  -4 23492.0 1813.49  11
  -4   4   4 21893.8 1849.63  16
  -4  -4   4 25143.7 1782.89  16
  -4  -4  -4 21337.0 1950.80   1
   4   4  -5 5699.81 962.740  11
  -4  -4  -5 5309.60 1034.64   1
  -4   4   5 5917.10 989.509  16
  -4  -4   5 6631.30 931.387  16
   4   4  -6 6020.38 964.026  11
  -4  -4  -6 5189.33 1066.20   1
  -4   4   6 5051.32 985.417  16
  -4  -4   6 4809.35 822.463  16
  -4   4   7 11786.8 1498.82  16
  -4  -4  -7 11251.0 1561.38   1
  -4  -4  -8 5723.84 1258.99   1
  -4   4   8 9275.23 1359.17  16
  -4  -4  -9 4032.73 1053.05   1
  -4   4   9 2970.48 887.097  16
  -4  -4 -10 17134.2 2109.48   1
  -4   4  10 18724.0 2143.60  16
  -4  -4 -11 359.108 761.546   1
  -4   4  11-688.071 610.958  16
  -4   4  11 128.286 193.720   8
  -4  -4 -12 20193.2 2421.64   1
  -4   4  12 18851.5 1102.07  10
   4   4  12 21112.7 1137.00  12
   4   4  12 20521.3 1122.00   5
   4   4  12 21579.9 1124.69   8
  -4   4  12 17552.6 2152.48  16
  -4   4  12 20433.1 1102.99   4
  -4   4 -12 20299.7 1127.74  14
  -4   4  12 18999.2 1098.21   8
  -4   4  13 1715.66 914.548  16
   4   4  13 1804.98 363.346   8
  -4  -4 -13 1483.86 864.277   1
   4   4  13 1987.55 416.988   5
   4   4  13 2013.36 367.622  12
  -4   4  13 2478.15 416.224   4
  -4   4  13 2250.42 415.099   8
  -4   4 -13 1890.64 371.612  14
   4   4  14 8898.77 780.779  12
  -4  -4 -14 9845.34 1944.51   1
  -4   4 -14 10304.6 838.605  14
   4   4  14 9427.73 794.539   8
  -4   4  14 9849.40 1731.20  16
  -4   4  14 9333.56 784.025   4
   4   4  14 9503.44 810.475   5
  -4   4  14 7775.39 757.021   8
   4   4  15 660.709 304.058   8
   4   4  15 480.160 235.591  12
  -4   4  15 300.407 225.202   4
  -4   4  15-80.6969 202.506   6
   4   4  15 806.098 307.318   5
  -4   4  15 85.6305 685.812  16
  -4   4  15 185.340 259.384   8
  -4   4 -15 304.242 234.332  14
   4   4  16 18885.1 1154.21  12
  -4   4  16 21181.9 1152.79   6
   4   4  16 19491.7 1156.56   5
   4   4  16 19914.1 1166.25   8
  -4   4  16 19674.5 1161.33   4
  -4   4  16 18039.6 1127.08   8
  -4   4 -16 20636.0 1142.81  14
   4   4  17 1202.63 347.294  12
  -4   4 -17 1104.44 305.479  14
  -4   4  17 756.567 316.188   6
  -4  -4  17 1386.17 341.409   6
  -4   4  17 966.041 354.799   8
   4   4  17 1140.40 358.173   8
  -4   4  18 3680.36 483.215   6
  -4  -4  18 3843.50 523.532   6
  -4   4  18 2844.24 487.216   8
   4   4  18 3612.50 511.722   8
   4   4  18 3233.69 511.280  12
  -4   4 -18 3250.34 465.979  14
   4   4  19 84.5465 231.156  12
  -4   4  19 193.873 198.124   6
  -4  -4  19 122.667 234.707   6
   4   4  19-165.008 230.624   8
  -4   4  19-326.199 291.250   8
  -4   4  20 6372.66 584.498   6
  -4  -4  20 5762.74 579.628   6
   4  -4  20 5076.49 607.576  17
  -4   4  20 4810.13 573.604   8
   4   4  20 5105.06 586.218  12
  -4   4  21-44.7784 181.736   6
  -4   4  21-63.2381 230.927   8
   4  -4  21 168.637 233.399  17
   4   4  21-27.9055 181.205  12
  -4  -4  21 364.255 197.703   6
  -4  -4  22 1094.74 247.271   6
   4   4  22 1290.12 290.880  12
  -4   4  22 1315.47 292.094   8
   4  -4  22 1413.71 332.446  17
  -4  -4  23-103.755 134.229   6
   4   4  23 139.099 138.280  12
   4  -4  23 241.623 184.612  17
  -4   4  23 400.455 191.979   8
   4   4  24 300.806 139.707  12
   4  -4  24 279.191 140.894  17
  -4   4  24 305.609 137.927   8
   4   5   0 8448.76 1308.65  11
  -4  -5   0 8928.64 1251.38   1
   4   5  -1 39456.8 2691.37  11
  -4   5   1 36815.5 2156.66  16
  -4  -5   1 42686.5 2588.14   1
  -4  -5  -1 39321.2 2560.58   1
   4   5  -2 6454.00 1166.62  11
  -4  -5   2 6356.44 986.814   1
  -4   5   2 5815.90 895.419  16
  -4  -5  -2 5860.66 1062.46   1
  -4  -5  -3 629.315 418.536   1
   4   5  -3 2994.54 851.544  11
  -4   5   3 2587.27 638.758  16
  -4   5   4 2171.73 625.427  16
   4   5  -4 2762.77 823.418  11
  -4  -5  -4 1797.65 644.252   1
   4   5  -5 9495.50 1339.10  11
  -4   5   5 10037.1 1294.81  16
  -4  -5  -5 9013.49 1375.35   1
   4   5  -6 3.86286 601.697  11
  -4  -5  -6-251.441 529.484   1
  -4   5   6-85.6876 193.129  16
  -4  -5  -7 25301.6 2427.68   1
  -4   5   7 28410.3 2459.67  16
  -4  -5  -8 826.121 524.544   1
  -4   5   8 891.948 641.388  16
  -4  -5  -9 859.234 635.860   1
  -4   5   9 790.728 668.656  16
   4   5  10 4276.00 544.091  12
  -4   5  10 3036.14 468.826  10
  -4  -5 -10 1871.07 882.983   1
  -4   5  10 4161.34 1045.23  16
  -4   5  10 3611.94 494.245   8
  -4   5 -10 4237.35 537.542  14
   4   5  11 4894.49 571.013  12
  -4   5  11 5072.93 542.602   4
  -4   5  11 3055.01 957.012  16
  -4   5  11 4838.49 571.268   8
  -4   5 -11 4232.21 578.945  14
  -4   5  11 4723.60 595.410  10
   4   5  12-39.8128 193.389  12
  -4   5  12-93.5020 225.981  10
  -4  -5 -12 951.839 729.262   1
  -4   5  12 427.285 174.338   4
  -4   5  12-426.060 241.914  16
  -4   5  12 131.940 150.465   8
  -4   5 -12-509.760 267.408  14
   4   5  13 1749.75 387.932  12
  -4   5  13 1834.72 413.518  10
  -4  -5 -13 547.580 655.736   1
   4   5  13 2220.13 429.479   8
  -4   5  13 2523.00 887.556  16
  -4   5  13 1686.96 317.063   4
  -4   5 -13 1624.78 383.281  14
  -4   5  13 1726.67 374.350   8
   4   5  14 853.009 295.653  12
  -4   5  14 1622.67 385.665   4
   4   5  14 1424.26 371.333   8
  -4   5  14 1070.15 356.041   8
  -4   5 -14 859.189 318.852  14
   4   5 -15 848.521 290.378  13
   4   5  15 688.788 281.327  12
   4   5  15 763.538 265.991   8
  -4   5  15 1056.08 343.339   8
  -4   5  15 768.000 305.972   4
  -4   5 -15 861.650 336.064  14
   4   5  16 76.6991 220.196  12
  -4  -5  16 704.445 212.505   6
   4   5  16 22.1481 186.740   8
  -4   5  16-10.3465 212.007   8
  -4   5 -16 404.969 198.095  14
  -4   5 -17 2388.61 440.452  14
   4   5  17 1672.11 358.534  12
  -4  -5  17 1988.60 371.690   6
   4   5  17 2480.06 472.358   8
  -4   5  17 2239.70 436.544   8
   4   5  18-51.2451 201.733  12
  -4  -5  18 411.599 239.821   6
  -4   5  18-219.858 238.724   8
   4   5  18 241.801 207.617   8
  -4   5 -18 316.541 245.943  14
   4   5  19 1109.46 306.747  12
  -4  -5  19 1277.93 294.768   6
  -4   5  19 1822.37 385.833   8
  -4   5 -19 1239.43 307.065  14
  -4  -5  20 27.0893 160.910   6
  -4   5  20 269.381 253.099   8
   4  -5  20 231.185 230.535  17
   4   5  20 389.325 219.991  12
   4   5  21 239.005 177.173  12
  -4   5  21 429.769 240.603   8
   4  -5  21 317.252 242.136  17
   4   5  22 97.2439 156.962  12
   4  -5  22 487.345 217.576  17
  -4   5  22 506.823 204.094   8
   4   5  23 742.072 153.983  12
  -4   5  23 591.064 189.436   8
   4  -5  23 405.429 173.295  17
   4  -5  24-119.261 97.9971  17
  -4   5  24-188.105 73.4339   8
   4   6   0 73909.2 4039.27  11
   4   6  -1 7600.47 1345.59  11
   4   6   1 4537.18 1125.73  11
  -4  -6  -1 5483.76 1117.59   1
   4   6  -2 24381.8 2293.95  11
   4   6   2 24552.4 2314.60  11
  -4  -6  -2 21250.9 1988.73   1
   4   6  -3 1647.11 840.973  11
  -4  -6  -3 431.687 354.368   1
   4   6  -4 4951.75 1037.02  11
  -4  -6  -4 4849.16 1084.45   1
  -4  -6  -5 1907.85 741.542   1
   4   6  -5 3747.11 928.269  11
  -4  -6  -6 6686.81 1404.10   1
   4   6  -6 9013.98 1416.59  11
  -4  -6  -7-282.128 291.221   1
  -4   6   7 414.820 256.050  10
  -4   6  -7 127.344 207.537   9
  -4   6   7 683.751 584.423  16
  -4   6  -7 915.336 279.810  14
  -4   6   7 431.360 244.057   8
   4   6   8 13122.3 881.672  12
  -4   6   8 14569.1 947.332   8
  -4  -6  -8 14645.6 1979.18   1
  -4   6   8 12301.8 899.019  10
  -4   6   8 12748.7 1738.57  16
  -4   6  -8 13748.0 941.206  14
  -4  -6  -9 2356.60 803.658   1
  -4   6   9 702.414 291.171  10
  -4   6   9 2452.40 797.134  16
  -4   6   9 1048.79 303.395   8
  -4   6  -9 465.929 274.134  14
   4   6  10 17068.9 1039.82  12
  -4  -6 -10 18513.3 2339.38   1
  -4   6  10 17125.5 1080.47  10
  -4   6  10 20726.0 2280.48  16
  -4   6 -10 17051.8 1071.21  14
  -4   6  10 17434.9 1075.01   8
  -4   6  11 6982.99 1385.77  16
  -4   6  11 7675.66 726.025   8
  -4   6  11 7656.73 767.081  10
  -4  -6 -11 10341.7 1858.17   1
  -4   6 -11 7767.50 759.679  14
   4   6  11 8104.28 747.398  12
   4   6  12 5518.48 620.354  12
  -4   6  12 6175.10 700.919  10
  -4  -6 -12 7573.73 1611.52   1
  -4   6 -12 5720.19 666.612  14
  -4   6  12 6065.64 1318.20  16
  -4   6  12 5478.26 634.509   8
  -4   6  13 376.341 266.829   8
  -4   6  13 501.782 283.701  10
  -4   6 -13 676.596 315.697  14
   4   6  13 957.735 296.533  12
   4   6 -14 386.235 242.018  13
   4   6  14 415.300 229.655  12
  -4   6  14 521.901 259.261   8
  -4   6 -14-100.014 231.513  14
   4   6  15 5364.25 601.613  12
  -4   6  15 5485.87 653.818   8
  -4   6 -15 5910.84 671.862  14
   4   6 -15 6477.07 669.765  13
  -4   6  16 10483.6 855.741   8
   4   6  16 10069.2 796.591  12
   4   6  16 12076.6 843.544   8
   4   6  16 11098.5 783.846  15
  -4   6 -16 10610.1 843.782  14
   4   6 -16 10874.1 839.193  13
   4   6  17 522.911 236.998  12
  -4   6 -17 32.0549 235.417  14
  -4   6  17 113.545 215.327   8
   4   6 -17 828.784 261.303  13
   4   6  18 2707.91 422.740  12
  -4   6  18 2954.74 479.624   8
  -4   6 -18 2748.83 422.747  14
   4   6  19-146.666 168.078  12
  -4   6  19 122.019 240.443   8
  -4   6 -19 260.756 211.300  14
   4   6  20 5144.05 475.466  12
  -4   6  20 4775.30 511.028   8
   4  -6  20 4940.71 522.992  17
   4  -6  21 263.373 195.862  17
  -4   6  21 673.862 220.472   8
   4  -6  22 1691.34 276.272  17
  -4   6  22 1910.09 279.891   8
   4  -6  23 73.5952 96.8971  17
  -4   6  23 75.3070 95.5528   8
   4   7   0 805.093 290.260  15
   4   7   0 1223.99 767.135  11
  -4   7   0 633.370 280.142   9
   4   7  -1 6507.51 1346.32  11
   4   7   1 8056.37 1574.42  11
  -4   7   1 5786.19 620.897  10
  -4   7  -1 6340.14 690.370   9
  -4   7   1 7119.18 709.522   9
   4   7   1 7233.78 665.281  15
   4   7  -1 6887.33 642.790  15
   4   7   2-364.400 519.754  11
  -4   7   2 59.6681 210.856  10
  -4   7  -2 50.0537 250.080   9
  -4   7   2 177.625 240.293   9
   4   7  -2-70.4110 148.011  15
   4   7  -3 4304.21 1146.75  11
   4   7   3 3194.07 1114.90  11
  -4   7   3 3152.38 463.235  10
  -4   7  -3 4073.11 603.502   9
  -4   7   3 3772.81 535.973   9
  -4   7  -3 2921.28 430.642  14
  -4   7  -4 228.452 167.139  14
   4   7  -4 143.336 617.505  11
   4   7   4-570.105 732.169  11
  -4   7   4 272.079 249.442  10
  -4   7  -4 485.548 295.010   9
  -4   7   4-239.122 173.304   9
  -4   7   4-253.211 170.580   8
   4   7  -5 812.060 711.774  11
  -4   7   5 903.648 305.907  10
  -4   7   5 656.689 324.967   9
  -4   7  -5 733.944 313.131   9
  -4   7  -5 875.408 286.914  14
  -4   7   5 330.075 271.927   8
   4   7   6 482.140 605.867  11
  -4   7   6 111.677 257.513  10
  -4   7  -6 379.466 282.454   9
  -4   7  -6-10.9561 194.727  14
  -4   7   6 408.277 268.128   8
  -4   7   7 3429.71 509.161  10
  -4   7  -7 3630.18 532.864   9
  -4   7   7 3722.61 516.842   8
  -4   7  -7 3822.22 518.646  14
  -4   7   8-19.2159 201.523  10
  -4  -7  -8 784.042 536.388   1
  -4   7   8 544.832 306.275   8
  -4   7  -8 194.761 220.414  14
  -4   7   9 5193.64 592.517   8
  -4   7   9 4817.32 618.650  10
  -4   7  -9 5375.41 627.788  14
  -4   7  10 57.4593 230.718  10
  -4   7  10-372.987 267.372   8
  -4   7 -10-310.030 295.049  14
  -4   7  11 6488.52 716.930  10
  -4   7  11 6276.18 665.917   8
  -4   7 -11 6048.57 686.165  14
  -4   7  12 537.490 302.106  10
  -4   7 -12 525.181 270.033  14
  -4   7  12 413.929 260.136   8
   4   7 -13 1505.33 378.147  13
  -4   7  13 1317.17 396.150  10
  -4   7  13 1261.95 352.603   8
   4   7  13 1326.63 336.505  15
  -4   7 -13 1345.41 382.949  14
   4   7 -14 2737.20 459.891  13
  -4   7  14 2889.64 481.619   8
   4   7  14 2373.15 434.799  15
  -4   7 -14 2177.70 434.154  14
   4   7 -15 293.120 244.181  13
  -4   7  15-32.5875 201.926   8
   4   7  15 64.0967 177.232  15
  -4   7 -15-51.6010 226.920  14
   4   7  16 935.552 259.808  15
  -4   7 -16 879.657 306.263  14
  -4   7  16 733.818 320.267   8
   4   7 -16 834.783 269.306  13
  -4   7 -17 114.832 230.536  14
  -4   7  17 4.77543 189.091   8
   4   7 -17 49.7742 199.412  13
  -4   7  18 17.3327 194.230   8
  -4   7 -18 62.6025 205.774  14
   4   7 -18 36.0308 124.067  13
   4  -7  19 229.206 190.237  17
  -4   7  19 39.0723 167.063   8
  -4   7 -19 221.208 159.711  14
   4  -7  20-80.8153 161.590  17
  -4   7  20 119.105 162.781   8
   4  -7  21 517.341 162.884  17
  -4   7  21 487.014 165.905   8
   4  -7  22 173.062 91.9024  17
   4   8   0 44835.6 3636.02  11
  -4   8   0 39983.7 1630.95  10
  -4   8   0 39548.2 1712.06   9
   4   8   0 38898.7 1584.19  15
   4   8  -1 3192.22 988.523  11
   4   8   1 2759.09 1224.90  11
  -4   8   1 2380.02 447.248  10
  -4   8  -1 2867.89 525.354   9
  -4   8   1 2460.75 501.659   9
   4   8   1 2505.52 449.832  15
   4   8  -1 2902.25 469.063  15
   4   8  -2 25949.8 2856.70  11
   4   8   2 26697.8 2787.60  11
  -4   8   2 24567.1 1297.56  10
  -4   8  -2 24714.9 1373.76   9
  -4   8   2 26165.2 1386.24   9
   4   8   2 25066.7 1284.83  15
   4   8  -2 25929.7 1282.86  15
  -4   8  -2 30002.8 1317.20  14
   4   8  -3 1202.91 718.694  11
   4   8   3 2310.40 888.100  11
  -4   8   3 1026.91 368.757  10
  -4   8  -3 1159.65 395.048   9
  -4   8   3 1038.02 315.272   9
   4   8   3 1768.21 433.782  15
   4   8  -3 1416.59 322.748  15
  -4   8  -3 1278.45 310.748  14
   4   8  -4 3913.52 1262.71  11
   4   8   4 4157.08 1248.76  11
  -4   8   4 3040.63 521.757  10
  -4   8  -4 3521.83 578.196   9
  -4   8   4 3542.26 552.109   9
   4   8  -4 3757.41 502.769  15
   4   8   4 3324.57 504.506  15
  -4   8  -4 3921.80 542.789  14
  -4   8   4 3807.58 501.244   8
  -4   8   5 463.083 278.403  10
  -4   8  -5-102.393 278.367   9
  -4   8   5 357.874 204.679   9
   4   8   5 311.150 287.722  15
  -4   8  -5 354.285 238.636  14
  -4   8   5 407.728 240.640   8
  -4   8  -6 11185.7 872.041  14
  -4   8   6 12043.7 878.694   8
  -4   8   6 9726.57 840.212  10
  -4   8  -6 9428.09 886.529   9
  -4   8   6 11526.0 900.043   9
   4   8   6 10150.2 846.538  15
  -4   8   7 342.516 218.900   8
  -4   8   7 158.992 216.419  10
  -4   8  -7-166.804 261.242   9
   4   8   7 32.1742 221.550  15
  -4   8  -7 90.3629 197.026  14
  -4   8   8 5516.14 619.116   8
  -4   8   8 5234.59 683.260  10
   4   8   8 5738.06 658.134  15
  -4   8  -8 5472.75 640.495  14
  -4   8   9 979.332 375.073  10
   4   8   9 1847.60 426.909  15
  -4   8  -9 1676.91 399.524  14
  -4   8   9 1853.80 392.119   8
  -4   8  10 14187.2 970.287   8
  -4   8  10 13397.1 992.248  10
   4   8  10 13609.6 962.360  15
  -4   8 -10 14089.4 994.998  14
  -4   8  11 133.628 232.003  10
  -4   8  11 223.094 188.024   8
   4   8  11-159.705 213.333  15
  -4   8 -11 131.844 227.216  14
  -4   8  12 1015.59 357.085  10
   4   8  12 362.636 247.825  15
   4   8 -12 847.982 330.083  13
  -4   8 -12 569.755 285.323  14
  -4   8  12 416.190 253.529   8
   4   8 -13-67.0587 210.551  13
  -4   8  13-153.445 209.965   8
   4   8  13-12.7630 181.590  15
  -4   8 -13 130.020 202.158  14
   4   8 -14-280.157 250.936  13
  -4   8  14 79.2953 213.882   8
   4   8  14-233.481 191.258  15
  -4   8 -14 19.3524 245.958  14
  -4   8 -15 268.201 261.168  14
   4   8 -15 707.426 275.375  13
   4   8  15 903.381 293.597  15
  -4   8  15 660.821 260.924   8
  -4   8  16 6914.93 603.199   8
   4   8  16 7614.54 571.090  15
   4   8 -16 7290.58 624.515  13
  -4   8 -16 7283.56 653.094  14
   4  -8  17 1207.97 276.562  17
  -4   8 -17 888.733 267.421  14
  -4   8  17 1080.32 276.848   8
   4   8 -17 1059.74 232.011  13
  -4   8  18 352.515 188.025   8
  -4   8 -18 960.623 262.626  14
   4  -8  18 670.747 211.073  17
   4   8 -18 505.562 157.752  13
  -4   8  19 106.880 126.238   8
   4  -8  19 98.0717 144.522  17
   4  -8  20 648.348 163.974  17
  -4   8  20 629.576 146.826   8
  -4   9   0 3395.21 523.949  10
  -4   9   0 3638.96 593.035   9
   4   9   0 3930.97 532.739  15
  -4   9   1-150.656 238.534  10
  -4   9  -1-39.0272 241.369  10
   4   9  -1 257.048 207.420  15
  -4   9  -1-64.8452 250.056   9
  -4   9   1 50.6779 203.541   9
   4   9   1-190.249 216.062  15
  -4   9   2 4075.89 581.992  10
  -4   9  -2 3777.21 537.837  10
  -4   9   2 3875.19 601.408   9
  -4   9  -2 3496.08 571.757   9
   4   9   2 4477.34 600.739  15
   4   9  -2 3871.44 538.286  15
   4   9   3 277.506 249.526  15
  -4   9   3 220.084 284.657  10
  -4   9  -3 82.3591 281.235   9
  -4   9  -3 381.940 248.032  14
   4   9  -3 725.894 247.351  15
  -4   9   4 786.256 334.105  10
  -4   9  -4 918.691 354.616   9
  -4   9   4 704.884 331.630   9
   4   9   4 916.460 344.145  15
  -4   9  -4 867.578 315.997  14
  -4   9   5 189.459 230.345  10
  -4   9  -5-231.494 276.299   9
  -4   9   5-278.764 255.683   9
   4   9   5 94.4393 230.437  15
  -4   9  -5-45.5149 182.349  14
  -4   9   6 152.449 262.486  10
  -4   9  -6 329.221 284.250   9
  -4   9   6 360.431 264.394   9
   4   9   6 41.0675 225.991  15
  -4   9  -6 251.891 218.615  14
  -4   9   7 133.294 267.709  10
  -4   9   7 133.517 222.374   9
   4   9   7-143.669 227.015  15
  -4   9   7-95.6684 173.002   8
  -4   9  -7 23.2121 240.303  14
  -4   9  -8 904.700 322.502  14
   4   9   8 419.629 267.934  15
  -4   9   8 682.130 251.695   8
   4   9   9 200.403 216.188  15
  -4   9   9 12.8708 216.729  10
  -4   9   9 388.433 206.615   8
  -4   9  -9 59.3473 219.170  14
  -4   9  10 182.589 276.226  10
   4   9  10-181.257 225.704  15
  -4   9  10-113.797 168.187   8
   4   9 -10-88.9238 259.159  13
  -4   9 -10-88.6479 217.321  14
  -4   9  11 182.981 271.957  10
   4   9 -11 474.191 282.544  13
  -4   9  11 494.878 236.416   8
   4   9  11 297.938 240.181  15
  -4   9 -11 675.862 277.837  14
  -4   9  12 198.779 277.615  10
  -4   9 -12 411.057 280.348  14
   4   9 -12 469.134 247.406  13
   4   9  12 110.057 197.108  15
  -4   9  12 420.608 219.585   8
  -4   9  13 384.477 210.256   8
   4   9 -13 308.245 251.075  13
   4   9  13 234.698 180.271  15
  -4   9 -13 308.472 217.901  14
  -4   9  14-73.1261 176.997   8
  -4   9 -14 492.046 269.854  14
   4   9  14-79.7646 180.493  15
   4   9 -14-36.1170 220.415  13
  -4   9 -15 23.3335 177.443  14
   4   9  15 318.991 175.831  15
  -4   9  15 262.926 171.969   8
   4  -9  15 426.581 155.478  17
   4   9 -15 163.566 193.570  13
  -4   9 -16 324.018 210.389  14
   4  -9  16 418.434 152.924  17
  -4   9  16 186.666 136.321   8
   4   9 -16 196.651 179.582  13
   4  -9  17 39.4026 101.605  17
  -4   9  17-221.852 131.747   8
  -4   9 -17-1.44634 157.714  14
   4   9 -17 213.850 133.321  13
  -4   9 -18 499.644 124.368   2
   4   9 -18 369.482 135.095  14
  -4  10   0 11332.4 941.878   9
   4  10   0 12669.7 925.361  15
  -4  10   0 12128.0 921.559  10
  -4  10   1 225.737 297.917  10
  -4  10  -1 204.021 279.761  10
  -4  10  -1-23.6584 250.366   9
  -4  10   1 416.617 295.673   9
   4  10   1 387.959 266.089  15
  -4  10   2 10293.8 861.621  10
  -4  10  -2 10964.9 868.125  10
  -4  10  -2 10358.6 912.455   9
  -4  10   2 10535.3 895.713   9
   4  10   2 10286.6 848.732  15
  -4  10   3 1014.25 335.976  10
  -4  10  -3 830.044 322.576  10
  -4  10  -3 875.464 380.916   9
  -4  10   3 1143.69 353.844   9
   4  10   3 1098.68 331.166  15
  -4  10   4 193.597 267.684  10
  -4  10  -4-202.999 251.692  10
  -4  10  -4 204.610 295.241   9
  -4  10   4 490.364 307.145   9
   4  10   4 181.819 227.442  15
  -4  10  -4 685.802 242.512  14
  -4  10   5 943.126 352.568  10
  -4  10  -5 714.686 314.327  10
  -4  10   5 719.170 291.169   9
  -4  10  -5 692.248 279.754  14
   4  10   5 1181.29 312.915  15
  -4  10   6 3955.26 547.079  10
  -4  10   6 4044.64 539.245   9
   4  10   6 3759.78 528.357  15
   4  10  -6 4151.87 548.384  13
  -4  10  -6 4246.12 505.743  14
   4  10  -7 73.0266 224.138  13
  -4  10   7 345.201 292.735  10
  -4  10   7-225.715 203.763   9
   4  10   7-355.488 273.173  15
  -4  10  -7 149.505 197.611  14
   4  10  -8 1710.79 397.165  13
  -4  10   8 1437.01 353.139  10
   4  10   8 1607.08 376.954  15
  -4  10  -8 1667.66 335.349  14
   4  10  -9 291.864 277.761  13
  -4  10   9 450.302 289.585  10
  -4  10  -9 246.661 221.657  14
   4  10   9 357.916 214.600  15
   4  10 -10 2453.03 436.319  13
  -4  10  10 1935.45 375.739  10
   4  10  10 1500.10 316.357  15
  -4  10 -10 2058.96 386.778  14
   4  10 -11 179.879 242.744  13
  -4  10  11 294.066 225.628  10
   4  10  11 166.672 162.947  15
  -4  10 -11 214.726 200.757  14
  -4  10 -12 1658.83 324.321  14
   4  10  12 1544.40 291.881  15
   4  10 -12 1615.59 337.470  13
   4  10 -13 277.579 217.567  13
  -4  10 -13 385.962 207.946  14
  -4  10 -14 2708.87 348.422  14
   4  10 -14 2546.38 344.832  13
   4  10 -15-17.7897 128.954  13
   4  10 -16 1726.35 236.476  14
   4  10 -16 1175.27 197.986  13
  -4  11   0-84.9881 216.350  10
  -4  11   0-37.2121 215.356   9
   4  11  -1-285.750 201.139  13
  -4  11   1-140.517 202.744  10
  -4  11  -1 119.808 218.657  10
  -4  11  -1 68.1484 267.029   9
  -4  11   1 38.0071 210.049   9
  -4  11   2 710.326 317.402  10
  -4  11  -2 381.855 263.846  10
  -4  11  -2 130.679 246.738   9
  -4  11   2-35.7816 207.925   9
   4  11  -2 634.870 243.780  13
   4  11  -3 188.553 191.349  13
  -4  11   3-73.4623 251.343  10
  -4  11  -3 45.0095 221.651  10
  -4  11   3-156.805 220.015   9
   4  11  -4 652.264 256.409  13
  -4  11   4 352.958 246.111  10
  -4  11  -4 563.137 273.813  10
  -4  11   4-70.7321 184.364   9
   4  11  -5-60.3977 168.988  13
  -4  11   5 494.566 254.470  10
  -4  11  -5-36.1657 224.279  10
  -4  11   5-238.291 178.259   9
  -4  11   6 1562.03 327.044  10
  -4  11  -6 1493.43 339.051  10
  -4  11   6 1509.68 311.746   9
   4  11  -6 1727.41 356.656  13
   4  11  -7 219.887 202.564  13
  -4  11   7 42.7093 179.324  10
  -4  11  -7 193.476 195.343  10
  -4  11   8 38.4385 179.871  10
  -4  11  -8 199.053 214.143  10
   4  11  -8 54.8571 157.168  13
  -4  11   9 314.522 221.959  10
  -4  11  -9 355.866 220.563  10
   4  11  -9 63.1151 177.803  13
  -4  11 -10-11.9499 175.106  10
   4  11 -10 35.4460 133.236  13
  -4  11 -11 39.2764 154.611  10
   4  11 -11 61.4367 151.165  13
  -4  11 -12-107.353 145.401  10
   4  11 -12 309.473 138.750  14
   4  11 -12-30.6460 140.681  13
  -4  11 -13-28.3256 105.285  10
   4  11 -13-14.7140 112.667  13
  -4  12   0 586.016 223.820  10
  -4  12   1 35.7386 168.448  10
  -4  12  -1-21.0007 154.793  10
  -4  12   2 666.176 220.012  10
  -4  12  -2 477.641 205.498  10
   4  12  -2 257.002 134.978   9
  -4  12   3-118.551 163.023  10
  -4  12  -3 83.7976 161.840  10
   4  12  -3-18.5905 92.9895   9
  -4  12   4 278.044 180.347  10
  -4  12  -4 244.180 184.310  10
   4  12  -4 176.137 127.479  13
  -4  12   5 180.602 168.124  10
  -4  12  -5 90.9270 170.802  10
   4  12  -5 237.403 159.149  13
  -4  12   6 1683.40 264.068  10
  -4  12  -6 1333.69 260.783  10
   4  12  -6 1148.81 221.838  13
  -4  12  -7 11.0039 136.280  10
  -4  12   7 11.8066 143.125  10
   4  12  -7 10.2684 104.711  13
  -4  12  -8-35.6294 123.195  10
   4  12  -8 16.3610 91.8699  13
  -4  12  -9 71.5905 112.780  10
   4  12  -9 233.849 124.069  13
  -4  12 -10 581.629 144.026  10
  -5   0   0 430.944 454.283   1
  -5   0   1 756.570 506.565   1
  -5   0  -1-457.148 479.465   1
  -5   0   2 1596.62 582.911  16
  -5   0  -2 1634.59 622.632   1
  -5   0   3-56.2189 299.199  16
  -5   0  -3 172.166 389.683   1
  -5   0   4 67336.7 3279.34  16
  -5   0  -4 63377.1 3093.19   1
  -5   0   5-14.3546 285.422  16
  -5   0  -5 3.40565 405.700   1
  -5   0   6 8287.73 1261.50  16
  -5   0  -6 6211.99 1098.12   1
  -5   0  -7-477.997 405.769   1
  -5   0   7 299.017 374.569  16
  -5   0  -8 1090.06 604.298   1
  -5   0   8-614.130 450.616  16
  -5   0  -9-428.698 497.153   1
  -5   0   9 341.196 387.308  16
  -5   0 -10 2409.14 823.303   1
  -5   0  10 2539.10 794.517  16
  -5   0 -11 133.693 416.821   1
  -5   0  11 529.287 488.382  16
  -5   0 -12 14477.0 1855.94   1
  -5   0  12 16276.9 1999.34  16
  -5   0 -13 762.011 524.594   1
   5   0  13 257.945 212.511   5
   5   0  13 327.763 241.745  17
  -5   0  13 25.3400 134.155   4
  -5   0 -14 1525.69 895.424   1
  -5   0  14 3174.82 462.470   4
   5   0  14 3797.56 502.168   5
   5   0  14 3556.19 532.328  17
  -5   0  14 4312.72 1081.86  16
   5   0  15 127.191 212.803   5
  -5   0 -15-426.000 789.444   1
   5   0  15 182.023 265.554  17
  -5   0  15 150.224 227.905  16
  -5   0  15 52.6316 186.108   4
   5   0  16 2073.48 415.150   5
  -5   0  16 1987.51 426.925   4
   5   0  16 1471.85 386.633  17
   5   0  17 506.100 257.637   5
  -5   0  17-220.227 243.531   4
   5   0  17-171.101 205.787  17
  -5   0  18 381.706 234.053   4
   5   0  18 134.793 208.710   5
   5   0  18 375.571 268.979  17
  -5   0  19-587.557 329.549   6
   5   0  19-272.543 202.700   5
   5   0  19 336.837 252.932  17
   5   0  20 1302.85 348.219  17
  -5   0  20 1058.36 351.921   6
   5   0  21 187.124 225.138  12
   5   0  21 196.775 209.340  17
  -5   0  21-28.0276 239.377   6
   5   0  22 214.948 196.322  12
  -5   0  22 646.709 268.656   6
   5   0  23-6.22328 176.821  12
  -5   0  23 170.326 187.510   6
   5   0  24 1467.01 252.004  12
  -5   0  24 1302.97 255.419   6
   5   0  25-75.4272 103.756  12
  -5   0  25-204.974 115.629   5
  -5  -1   0-349.552 522.558   1
  -5  -1   1 33040.6 2260.02   1
  -5   1   1 31781.7 2192.98  16
  -5   1  -1 32875.6 2160.87   1
  -5  -1  -1 31330.5 2188.74   1
  -5   1  -2 1039.81 555.612   1
  -5  -1  -2 1449.36 588.538   1
  -5   1   2 1183.78 542.479  16
  -5  -1   2 1280.88 537.160  16
  -5   1  -3 119396. 4105.92   1
  -5   1   3 112476. 4155.36  16
  -5  -1   3 118333. 4251.36  16
  -5  -1  -3 116196. 4236.12   1
  -5  -1   4 1224.73 498.261  16
  -5   1  -4-512.292 476.894   1
  -5   1   4 433.929 371.113  16
  -5  -1  -4 263.980 442.201   1
  -5   1   5 41508.7 2653.55  16
  -5  -1   5 44502.4 2734.31  16
  -5   1  -5 41997.5 2520.29   1
  -5  -1  -5 38850.3 2556.64   1
  -5  -1  -6 3683.58 910.775   1
  -5   1  -6 2504.09 660.880   1
  -5  -1   6 2091.15 678.073  16
  -5   1   6 2954.83 811.087  16
  -5  -1  -7 24019.3 2161.85   1
  -5  -1   7 23711.4 2066.80  16
  -5   1  -7 28923.0 2192.35   1
  -5   1   7 24630.4 2177.33  16
  -5  -1  -8 5165.05 1138.17   1
  -5   1   8 5644.03 1128.60  16
  -5  -1   8 6443.14 1135.19  16
  -5   1  -8 4905.39 949.101   1
  -5  -1  -9 47657.8 3125.15   1
  -5   1   9 44632.1 3078.67  16
  -5  -1   9 44543.5 2989.52  16
  -5   1  -9 48986.9 3030.35   1
  -5   1 -10 1146.33 623.443   1
  -5  -1 -10 2451.90 911.132   1
  -5   1  10 1491.11 661.579  16
  -5  -1  10 1733.32 669.079  16
  -5  -1 -11 13815.5 1812.16   1
  -5   1  11 15516.0 1924.18  16
  -5  -1  11 13769.1 1733.73  16
  -5   1 -11 15490.6 1819.38   1
  -5  -1 -12 1110.49 652.749   1
   5  -1  12-62.4941 152.811  17
  -5   1  12 467.563 516.513  16
  -5  -1  12 973.811 505.797  16
  -5   1 -12 353.379 627.349   1
  -5   1  12 213.119 220.792   4
  -5  -1  13 21063.5 1126.45   4
   5  -1  13 19709.9 1138.00  17
   5   1  13 19874.2 1098.40   5
   5  -1  13 21327.0 1098.55   5
   5   1  13 20403.9 1146.48  17
  -5   1  13 18914.7 2326.49  16
  -5  -1  13 20858.8 2258.20  16
  -5   1  13 19031.5 1093.42   4
  -5  -1 -13 19620.5 2302.48   1
  -5   1  13 21811.7 1114.05   8
  -5   1 -13 20584.2 2315.46   1
   5   1  14 5544.83 644.830  17
  -5  -1 -14 6107.67 1509.90   1
   5   1  14 6330.54 657.950   5
   5  -1  14 6274.66 628.520   5
   5  -1  14 4552.02 579.443  17
  -5   1  14 6103.98 1427.02  16
  -5  -1  14 5281.66 1228.07  16
  -5   1  14 5390.34 603.125   4
  -5  -1  14 5165.78 561.515   4
  -5   1  14 5317.59 585.477   8
   5  -1  15 2487.23 421.761   5
   5  -1  15 1882.13 442.610  17
  -5  -1 -15 1625.50 933.454   1
   5   1  15 2452.46 433.011   5
  -5  -1  15 2467.56 423.679   4
   5   1  15 1947.76 404.599  17
  -5   1  15 725.831 500.711  16
  -5  -1  15 1692.64 830.608  16
  -5   1  15 1524.24 354.463   8
  -5   1  15 2084.39 426.184   4
  -5   1  16 1562.41 372.733   8
   5   1  16 2175.51 427.452   5
   5  -1  16 2827.77 435.327   5
   5   1  16 2163.33 457.611  17
   5  -1  16 1975.86 414.429  17
  -5  -1  16 1559.34 371.283   4
  -5   1  16 2056.42 424.498   4
  -5   1  17 4919.61 590.619   8
   5   1  17 4248.34 570.032  17
   5   1  17 3874.55 536.899   5
   5  -1  17 4851.59 566.426   5
   5  -1  17 4230.59 578.744  17
  -5  -1  17 4202.27 547.911   4
  -5   1  17 4051.95 545.141   4
   5   1  18-39.0530 186.117  17
   5  -1  18-150.365 227.010  17
  -5   1  18-18.2934 160.716   8
  -5   1  18-59.1388 187.472   6
   5   1  18 222.136 214.852   5
   5  -1  18-4.04730 205.749   5
  -5   1  18 251.034 240.744   4
   5  -1  19 4613.77 585.981  17
  -5   1  19 4613.68 579.856   6
  -5  -1  19 4650.52 615.087   6
   5   1  19 4899.32 589.723   5
   5  -1  19 5132.25 567.886   5
   5   1  19 4155.23 568.943  17
  -5   1  19 5097.85 554.507   8
   5   1  20 439.744 245.647  12
  -5   1  20 473.705 272.519   6
  -5  -1  20 821.639 297.571   6
  -5   1  20 967.027 303.423   8
   5  -1  20-34.8943 202.733  17
   5   1  21 1730.42 385.457  12
  -5   1  21 1286.83 360.140   6
  -5  -1  21 1718.43 376.178   6
   5  -1  21 1600.73 370.904  17
  -5   1  21 1416.94 258.610   8
   5   1  22 347.515 208.217  12
   5  -1  22 389.350 213.279  12
   5   1  22 409.414 202.667  18
  -5   1  22 375.737 246.470   6
  -5  -1  22 325.948 270.381   6
   5  -1  22 438.999 218.109  17
   5   1  23 2927.88 383.375  12
   5  -1  23 3772.50 406.321  12
  -5   1  23 3597.82 414.612   6
  -5  -1  23 3325.69 427.364   6
   5   1  24 13.7048 140.784  12
   5  -1  24 268.954 137.478  12
  -5   1  24-143.077 152.301   6
  -5  -1  24 8.63487 148.270   6
   5  -1  24-110.152 131.712  18
   5   1  25 594.091 153.856  12
  -5   2   0 113.640 286.669  16
  -5  -2   0 201.665 402.037   1
  -5   2  -1 64947.7 3053.91  16
  -5   2   1 64676.5 3122.02  16
  -5  -2  -1 63832.7 3215.13   1
  -5  -2   1 64844.5 3233.40   1
  -5   2   2 34000.2 2287.21  16
  -5   2  -2 35200.4 2221.58   1
  -5  -2   2 34115.7 2370.10   1
  -5  -2  -2 31863.0 2311.25   1
  -5   2   3 42798.7 2617.55  16
  -5  -2   3 43372.1 2591.37  16
  -5   2  -3 42807.6 2431.85   1
  -5  -2  -3 42276.5 2660.58   1
  -5   2  -4 6422.96 1013.62   1
  -5  -2   4 5634.91 1029.29  16
  -5   2   4 7725.91 1130.53  16
  -5  -2  -4 7663.51 1212.70   1
  -5  -2  -5 5670.74 1102.92   1
  -5  -2   5 5635.33 1006.93  16
  -5   2  -5 6283.65 983.628   1
  -5   2   5 6218.73 1088.30  16
  -5  -2  -6 13201.8 1637.55   1
  -5   2   6 12345.1 1532.58  16
  -5  -2   6 14508.7 1602.21  16
  -5   2  -6 13927.0 1471.23   1
  -5  -2  -7 2007.30 731.132   1
  -5  -2   7 2032.22 649.462  16
  -5   2   7 2317.93 741.709  16
  -5   2  -7 2523.22 688.171   1
  -5  -2  -8 307.175 498.287   1
  -5   2   8 403.313 491.485  16
  -5  -2   8 1099.39 566.023  16
  -5   2  -8-91.0851 356.095   1
  -5  -2   9 1747.13 681.588  16
  -5  -2  -9 1456.51 739.211   1
  -5   2   9 1579.25 690.006  16
  -5   2  -9 2949.00 735.514   1
  -5  -2 -10 533.980 782.195   1
  -5   2  10 926.523 567.201  16
  -5  -2  10 784.863 417.682  16
  -5   2 -10 1694.74 708.288   1
  -5  -2 -11 1376.79 981.606   1
  -5  -2  11 995.425 598.798  16
  -5   2  11 1371.95 628.299  16
   5   2  12 26.8868 203.956  17
  -5  -2  12 1739.54 633.557  16
  -5  -2 -12 1304.75 618.649   1
   5   2  12 260.816 173.347   5
  -5   2  12-642.435 619.411  16
  -5   2  12 402.733 185.800   8
  -5   2  12 237.765 157.302   4
   5  -2  13 4554.92 571.750  17
  -5  -2 -13 4908.33 1232.11   1
  -5   2  13 5068.70 592.710   4
   5   2  13 5191.61 598.370   5
  -5  -2  13 3894.41 1044.05  16
  -5   2  13 4810.97 577.829   8
  -5   2  13 4568.42 1126.31  16
  -5  -2  13 5005.64 545.633   4
  -5   2 -13 5032.38 566.060  14
   5   2  13 4929.93 580.447  17
  -5   2  14 7554.68 723.399   8
   5  -2  14 7081.76 714.767  17
  -5  -2 -14 7926.50 1620.44   1
   5   2  14 6920.28 704.147   5
  -5  -2  14 8506.70 734.054   4
  -5   2  14 7541.07 1467.67  16
  -5  -2  14 6563.67 1377.56  16
  -5   2  14 7009.03 696.046   4
   5   2  14 7917.94 734.184  17
   5   2  15 1204.32 336.024  17
  -5  -2 -15 1570.18 865.413   1
  -5   2  15 557.293 276.907   8
   5   2  15 543.560 277.752   5
   5  -2  15 1242.81 300.489   5
   5  -2  15 1199.06 355.151  17
  -5   2  15 821.917 310.511   4
  -5   2  15 1366.67 773.385  16
  -5  -2  15 1188.54 305.039   4
  -5   2  16 7044.80 691.922   8
   5   2  16 6016.91 673.217   5
   5  -2  16 7334.07 671.800   5
   5  -2  16 6293.24 698.053  17
  -5  -2  16 6210.86 639.465   4
  -5   2  16 6044.36 673.674   4
  -5   2  17 121.374 228.847   6
   5   2  17 93.9575 252.092   5
   5  -2  17-36.1833 200.250   5
   5  -2  17 126.627 223.024  17
  -5  -2  17 551.292 223.760   4
  -5   2  17-110.765 222.736   4
  -5   2  17-521.217 273.549   8
   5   2  18 414.049 231.381  12
  -5   2  18 108.205 212.828   4
  -5   2  18 704.774 274.733   6
   5  -2  18-95.5636 191.479   5
   5  -2  18 214.018 235.988  17
  -5   2  18 373.215 228.135   8
   5   2  19-223.642 244.534  12
  -5   2  19-119.840 226.268   6
  -5  -2  19 24.6105 231.538   6
   5  -2  19 78.9926 248.724  17
  -5   2  19 93.8633 189.162   8
   5   2  20 468.234 246.660  12
  -5   2  20 313.979 270.318   6
  -5  -2  20 253.588 260.293   6
  -5   2  20 468.619 240.803   8
   5  -2  20 455.758 258.557  17
   5   2  20 521.234 233.573  18
   5   2  21 2546.45 437.249  12
   5   2  21 2812.60 375.375  18
  -5  -2  21 2821.63 462.181   6
  -5   2  21 2715.92 441.599   6
   5  -2  21 2397.24 403.069  17
  -5   2  21 3251.72 423.297   8
   5   2  22 124.150 199.574  12
   5  -2  22 670.675 214.037  12
  -5   2  22 234.583 212.993   6
  -5  -2  22 178.844 226.195   6
  -5   2  22 119.215 127.840   8
   5  -2  22 45.3386 175.901  17
   5   2  23 272.361 174.744  12
   5  -2  23 350.589 138.512  12
  -5   2  23 427.533 212.972   6
  -5  -2  23 252.781 170.583   6
  -5   2  23 541.949 164.144   5
  -5   2  23 238.885 125.085   8
   5  -2  23 219.219 181.529  17
   5   2  24 199.201 136.187  12
   5  -2  24 78.8400 103.331  12
  -5  -2  24 3.87620 133.368   6
  -5   2  24-228.405 107.715   5
   5   2  25 73.1309 84.9086  12
  -5  -3   0-76.9038 454.955   1
  -5   3   0-3.22748 328.087  16
  -5   3   1 50014.6 2779.34  16
  -5  -3   1 47038.6 2817.18   1
  -5   3  -1 51028.9 2740.90  16
  -5  -3  -1 50471.8 2948.55   1
  -5   3  -2 225.520 277.012  16
  -5  -3   2-128.102 520.163   1
  -5  -3  -2-15.1110 447.219   1
  -5   3   2 317.915 353.773  16
  -5   3  -3 96721.8 3762.61  16
  -5   3   3 96026.6 3981.27  16
  -5  -3   3 103433. 4071.27  16
  -5  -3  -3 93566.4 4095.10   1
   5   3  -4 776.752 462.495  11
  -5   3   4 596.151 367.222  16
  -5  -3   4 244.887 318.616  16
  -5  -3  -4 1263.18 658.546   1
  -5   3   5 50406.9 3075.01  16
  -5   3  -5 61656.8 2845.91   1
  -5  -3   5 61410.8 3183.77  16
  -5  -3  -5 50330.9 3147.78   1
  -5  -3  -6 15245.5 1828.01   1
  -5   3   6 14572.0 1674.94  16
  -5  -3   6 16795.4 1708.12  16
  -5   3  -6 18047.4 1586.69   1
  -5  -3  -7 11347.0 1580.58   1
  -5   3   7 10654.2 1526.45  16
  -5  -3   7 11615.9 1435.31  16
  -5  -3  -8 127.018 561.768   1
  -5   3   8 751.934 523.184  16
  -5  -3   8-273.655 253.459  16
  -5  -3  -9 31906.2 2809.25   1
  -5   3   9 30454.0 2663.20  16
  -5  -3   9 33435.1 2550.37  16
  -5  -3 -10 305.840 713.254   1
  -5  -3  10 1560.08 560.889  16
  -5   3  10 1423.15 628.045  16
   5   3  11 5295.86 589.210  12
  -5   3  11 3781.77 487.263   8
  -5  -3 -11 5996.59 1417.19   1
  -5  -3  11 6057.77 1120.88  16
  -5   3  11 6031.59 1317.10  16
  -5   3  11 4668.60 545.590   4
  -5   3 -11 5355.14 582.423  14
   5   3  12 747.741 267.143  12
  -5   3 -12 407.753 246.773  14
  -5   3  12-34.9850 177.679   8
  -5   3  12 641.410 504.225  16
  -5   3  12-52.9998 204.378   4
   5   3  13 65454.6 2047.93  12
  -5  -3 -13 70547.7 4533.93   1
  -5   3  13 63429.8 2006.43   8
  -5   3  13 63861.0 4289.88  16
  -5   3  13 61472.2 1986.03   4
  -5   3 -13 65761.0 2016.77  14
  -5   3  14 4122.08 541.492   8
   5   3  14 3419.08 519.264  12
  -5  -3 -14 4774.31 1265.14   1
  -5   3  14 4438.18 1199.45  16
  -5   3  14 3772.22 514.314   4
  -5   3 -14 3302.72 487.219  14
   5   3  15 1230.74 375.887  12
  -5   3  15 2436.13 466.815   8
  -5   3  15 1178.58 338.400   4
  -5   3 -15 1907.04 371.451  14
   5   3  16 1660.60 410.534  12
  -5   3 -16 1631.42 368.654  14
  -5   3  16 1466.17 358.297   6
   5   3  16 2062.62 392.928  18
   5  -3  16 1375.60 371.480  17
  -5   3  16 988.858 328.805   4
  -5   3  16 1925.94 393.748   8
   5   3  17 976.767 315.731  18
   5   3  17 1193.77 369.868  12
  -5   3  17 961.890 317.531   6
   5  -3  17 1380.96 382.545  17
  -5   3  17 1327.05 357.921   4
  -5   3  17 1229.81 337.286   8
   5   3  18-36.7708 202.246  12
  -5   3  18 24.7612 201.976   6
   5   3  18 60.9798 205.381  18
   5  -3  18-41.5624 236.073  17
  -5   3  18 168.702 217.384   8
   5   3  19 4681.38 591.001  12
  -5   3  19 5504.35 595.576   8
  -5   3  19 5522.06 600.377   6
  -5  -3  19 5817.04 618.740   6
   5  -3  19 5040.89 616.205  17
  -5   3  20 51.8466 196.315   8
   5   3  20 99.2854 205.291  12
  -5   3  20 380.554 246.527   6
  -5  -3  20 75.6946 236.212   6
   5  -3  20 374.750 271.571  17
   5   3  21 1106.69 311.093  12
   5  -3  21 1568.02 274.453  12
  -5   3  21 1123.46 284.108   6
  -5  -3  21 1319.45 327.933   6
   5  -3  21 1132.22 332.555  17
  -5   3  21 946.662 267.611   8
   5   3  22 48.1912 170.293  12
  -5   3  22 98.2314 162.813   6
  -5  -3  22 147.676 197.121   6
   5  -3  22 164.239 190.158  17
  -5   3  22 126.887 153.845   8
   5  -3  22 281.598 140.748  12
   5   3  23 400.913 192.900  12
   5  -3  23 576.913 198.848  17
  -5  -3  23 531.899 192.189   6
  -5   3 -23 715.620 153.660   2
  -5   3  23 887.386 201.031   8
   5   3  24 123.006 121.703  12
  -5  -3  24 45.5894 110.551   6
  -5  -4   0-495.539 454.100   1
  -5   4   0 1264.07 459.509  16
  -5   4   1 513.146 283.761  16
  -5  -4   1 541.352 479.650   1
  -5  -4  -1 469.009 498.786   1
  -5   4  -1 102.345 241.555  16
   5   4  -2 11987.8 1402.79  11
  -5   4   2 11173.1 1410.00  16
  -5   4  -2 11087.0 1229.45  16
  -5  -4   2 12296.7 1405.78  16
  -5  -4   2 10754.1 1417.59   1
  -5  -4  -2 10167.2 1454.71   1
   5   4  -3 894.401 445.972  11
  -5   4   3 903.786 438.327  16
  -5  -4   3 454.977 327.248  16
  -5   4  -3 492.649 292.345  16
  -5  -4  -3 1426.51 614.921   1
   5   4  -4 7022.40 1050.77  11
  -5  -4   4 6350.27 1032.40  16
  -5   4   4 4236.20 930.935  16
  -5  -4  -4 5327.73 1075.34   1
  -5   4   5 1056.43 427.788  16
  -5  -4   5 453.093 391.245  16
  -5  -4  -5-322.240 398.351   1
  -5   4   6 759.405 463.381  16
  -5  -4  -6 2391.97 773.708   1
  -5  -4   6 2689.29 736.271  16
  -5  -4  -7 499.678 516.641   1
  -5   4   7 773.326 444.597  16
  -5  -4  -8 5849.09 1217.57   1
  -5   4   8 4481.48 1047.27  16
  -5  -4  -9 5401.67 1255.74   1
  -5   4   9 3147.02 949.888  16
   5   4  10-136.012 193.249  12
  -5  -4 -10 628.911 628.732   1
  -5   4  10-201.462 218.194  10
  -5   4  10-889.703 486.326  16
   5   4  10-20.4662 154.886  18
  -5   4 -10 307.826 228.068  14
  -5   4  10 160.769 185.079   8
  -5   4  10-508.048 218.728   4
   5   4  11 3454.15 503.786  12
  -5   4  11 3299.61 477.255   4
  -5   4  11 3793.88 522.859  10
  -5  -4 -11 4203.27 1177.18   1
  -5   4 -11 3780.54 532.808  14
  -5   4  11 4105.80 1059.28  16
  -5   4  11 2913.93 458.894   8
   5   4  11 3775.03 526.979  18
   5   4  12 2296.50 413.843  12
  -5  -4 -12 2971.60 1110.41   1
  -5   4  12 1722.92 728.173  16
  -5   4  12 2219.22 441.496   8
  -5   4 -12 1966.71 398.876  14
  -5   4  12 1980.24 394.747   4
   5   4  12 2017.05 418.499  18
   5   4  13 18597.3 1083.18  18
  -5  -4 -13 21562.5 2560.90   1
   5   4  13 18621.9 1132.10  12
  -5   4  13 19726.2 1160.67   8
  -5   4  13 17846.7 2373.97  16
  -5   4  13 19159.5 1123.45   4
  -5   4 -13 19147.8 1130.07  14
   5   4  14-386.181 237.091  12
  -5   4  14-33.6578 225.003   8
   5   4  14-10.8276 241.902  18
  -5   4  14-51.5541 261.958   4
  -5   4 -14 432.624 222.133  14
  -5   4  15 280.055 269.874   8
   5   4  15-127.851 196.546  12
  -5   4 -15-266.936 243.159  14
  -5   4  15 131.302 151.680   4
   5   4  15 442.647 190.356  18
   5   4  16 17.4717 208.383  12
  -5   4  16 230.033 192.039   6
   5   4  16 394.669 250.529  18
  -5   4  16 489.077 237.039   4
  -5   4 -16 571.506 249.668  14
  -5   4  16 310.538 286.391   8
   5   4  17 1585.65 387.997  12
  -5   4  17 2077.61 380.289   6
  -5   4 -17 2334.98 409.776  14
   5  -4  17 1290.03 354.734  17
  -5   4  17 1687.43 385.908   4
  -5   4  17 1195.82 341.934   8
   5   4  18 131.320 229.554  12
  -5   4  18-151.938 196.804   6
  -5  -4  18 218.009 186.980   6
   5  -4  18 337.411 263.213  17
  -5   4  18 266.571 243.139   8
   5   4  19 374.901 240.881  12
  -5   4  19 140.126 204.477   6
  -5  -4  19-62.6565 170.336   6
  -5   4  19-1.25020 218.415   8
   5  -4  19-227.085 272.689  17
   5   4  20 1031.59 298.823  12
  -5   4  20 807.223 238.948   6
  -5  -4  20 1285.70 299.812   6
   5  -4  20 1370.00 333.960  17
  -5   4  20 1160.53 311.310   8
   5   4  21 833.370 264.109  12
   5  -4  21 711.330 288.097  17
  -5  -4  21 541.532 220.049   6
  -5   4  21 571.183 236.421   8
   5   4  22 10.1235 205.004  12
   5  -4  22-6.16729 148.699  17
  -5  -4  22-96.9526 116.241   6
  -5   4  22 290.984 157.299   8
   5   4  23 0.65652 135.345  12
   5  -4  23 231.300 143.757  17
  -5  -4  23-120.094 91.7032   6
  -5   4  23 92.3061 124.243   8
  -5   4 -23-134.492 102.367   2
  -5  -5   0-523.941 440.684   1
   5   5  -1 2570.16 855.171  11
  -5  -5  -1 3768.01 942.121   1
  -5  -5   1 3395.47 873.987   1
  -5   5   2 1553.28 523.365  16
   5   5  -2 3825.88 902.423  11
  -5  -5  -2 2450.25 817.103   1
  -5  -5   2 2613.43 757.964  16
   5   5  -3 13577.1 1615.59  11
  -5   5   3 11764.0 1441.11  16
  -5  -5  -3 13191.1 1743.61   1
   5   5  -4 683.718 531.958  11
  -5  -5  -4 19.4248 390.903   1
  -5   5   4 232.424 404.328  16
  -5   5   5 15815.2 1818.25  16
  -5  -5  -5 14233.5 1834.93   1
  -5   5   6 541.238 379.271  16
  -5  -5  -6 2181.91 911.246   1
  -5  -5  -7-109.876 742.184   1
  -5   5   7 1288.85 635.360  16
  -5   5  -7 504.253 231.014  14
  -5   5   7-59.6088 196.148   8
   5   5   8 260.355 239.465  12
  -5  -5  -8 810.762 642.033   1
  -5   5   8 710.806 249.352  10
  -5   5   8 190.467 374.782  16
  -5   5  -8 624.385 280.255  14
  -5   5   8 405.796 219.317   8
   5   5   9 13524.2 925.149  12
   5   5   9 13533.2 905.628  18
  -5  -5  -9 11807.9 1846.56   1
  -5   5   9 14372.6 978.772  10
  -5   5   9 12964.6 929.748   8
  -5   5   9 15344.3 935.450   4
  -5   5   9 14215.2 1887.27  16
  -5   5  -9 13575.7 948.969  14
   5   5  10 244.941 246.414  18
   5   5  10 915.245 304.792  12
  -5  -5 -10-950.372 841.018   1
  -5   5  10 1144.05 372.473  10
  -5   5  10 340.532 455.170  16
  -5   5 -10 992.300 322.211  14
  -5   5  10 1646.50 365.188   8
  -5   5  10 132.917 191.191   4
   5   5  11 6050.98 653.689  12
   5   5  11 6083.98 651.197  18
  -5  -5 -11 5323.13 1465.04   1
  -5   5  11 6250.98 682.582  10
  -5   5  11 6094.61 1321.08  16
  -5   5  11 6594.67 647.593   4
  -5   5  11 6550.79 670.397   8
  -5   5 -11 6144.62 683.165  14
  -5   5  12-5.85429 198.097   8
   5   5  12 292.840 238.431  12
  -5  -5 -12-122.369 662.277   1
  -5   5  12 70.3468 240.578  10
   5   5  12-293.018 254.505  18
  -5   5  12-639.246 437.221  16
  -5   5  12-456.588 237.470   4
  -5   5 -12-42.0805 238.337  14
   5   5  13 32011.5 1478.92  12
  -5   5 -13 31780.6 1479.17  14
   5   5  13 31871.7 1393.16  18
  -5   5  13 35973.5 1518.18   4
  -5   5  13 31572.0 1473.82   8
  -5   5 -14 82.2711 217.006  14
  -5   5  14-45.8708 213.364   8
   5   5  14 64.1459 193.788  12
  -5   5  14 44.3409 140.327   4
   5   5 -15 1553.42 328.367  13
   5   5  15 1532.16 385.536  12
  -5   5 -15 1913.88 423.475  14
  -5   5  15 1403.80 389.565   8
  -5   5  15 1484.92 347.311   4
   5   5  16 596.548 291.872  12
  -5   5  16 998.715 338.053   8
  -5   5 -16 390.769 279.928  14
   5   5  17 4805.95 586.228  12
   5  -5  17 5263.22 626.256  17
  -5  -5  17 5965.70 604.662   6
  -5   5  17 5015.51 594.898   8
  -5   5 -17 6288.90 637.504  14
   5   5  18 686.591 276.130  12
  -5   5  18 737.336 305.015   8
  -5  -5  18 1162.95 271.809   6
   5  -5  18 756.783 306.788  17
   5   5  19 5514.20 571.203  12
  -5   5  19 5813.42 609.349   8
  -5  -5  19 6477.57 550.956   6
   5  -5  19 6035.05 611.171  17
   5   5  20 229.083 179.464  12
  -5  -5  20 324.469 184.425   6
   5  -5  20 39.6418 190.870  17
  -5   5  20 214.677 242.047   8
   5   5  21 3015.22 371.382  12
   5  -5  21 2859.56 393.501  17
  -5   5  21 3396.36 392.599   8
   5  -5  22 156.404 153.099  17
  -5   5  22-137.993 156.812   8
  -5   5  23 1565.85 202.719   8
   5  -5  23 1781.85 233.254  17
   5   6   0 462.981 625.746  11
   5   6   1-1091.48 649.330  11
  -5  -6  -1-511.214 341.736   1
   5   6  -2 631.393 598.663  11
   5   6   2 2124.23 851.801  11
  -5  -6  -2 235.303 523.786   1
  -5  -6  -3 2070.01 878.471   1
   5   6  -3 1991.93 781.958  11
  -5   6   3 3599.59 511.244  10
  -5   6  -3 4093.93 576.094   9
  -5   6   4-147.583 201.085  10
  -5   6  -4-145.858 234.267   9
  -5  -6  -4 226.018 428.514   1
  -5   6  -4-141.958 196.517  14
  -5   6   4 462.978 273.814   8
  -5   6   5 2328.88 419.018  10
  -5   6  -5 2748.97 453.402  14
  -5  -6  -5 2459.25 779.198   1
  -5   6   5 2859.34 454.412   8
  -5   6  -6 10215.2 804.295  14
  -5   6   6 9666.74 809.989  10
  -5   6   6 10967.8 856.264   8
  -5  -6  -6 10833.7 1828.72   1
  -5   6   7 426.330 235.927  10
  -5   6  -7 242.088 237.660  14
  -5   6   7 60.1141 172.858   8
  -5   6   8 20611.7 1187.79  10
  -5   6   8 20948.9 1168.49   8
  -5   6  -8 18429.9 1103.37  14
  -5  -6  -9 1404.26 784.911   1
   5   6   9 2190.13 414.033  12
  -5   6   9 2489.94 472.946  10
  -5   6  -9 2094.91 431.656  14
  -5   6   9 2538.08 462.216   8
   5   6  10 549.500 245.289  12
  -5   6  10 415.843 305.774  10
  -5   6 -10 23.3946 196.749  14
  -5   6  10 474.706 256.166   8
   5   6  11 1108.41 340.248  12
  -5   6  11 1104.80 357.652  10
  -5   6  11 1812.44 404.602   8
  -5   6 -11 1474.76 395.185  14
   5   6  12 2526.31 453.882  12
  -5   6  12 2279.87 446.438  10
  -5   6  12 2370.81 437.376   8
  -5   6 -12 2023.52 431.966  14
   5   6  13 436.453 240.211  12
  -5   6  13 918.020 323.632   4
  -5   6  13 864.938 325.954   8
  -5   6 -13 851.552 338.062  14
  -5   6  14 163.395 279.365   8
   5   6  14 197.885 209.858  12
  -5   6 -14-82.3907 222.320  14
  -5   6  14 136.242 183.768   4
   5   6 -15-18.1102 150.120  13
   5   6  15 10.7658 222.905  12
  -5   6  15-219.044 238.448   8
  -5   6 -15-211.537 239.490  14
   5   6 -16 2801.67 412.513  13
   5   6  16 2187.34 409.045  12
   5  -6  16 2217.94 417.331  17
  -5   6  16 2279.41 427.080   8
  -5   6 -16 2589.60 456.124  14
   5   6  17 212.718 222.421  12
   5  -6  17 233.259 235.145  17
  -5   6 -17 176.618 196.455  14
  -5   6  17 231.690 241.284   8
   5   6  17 255.384 179.562  15
   5   6  18 181.326 201.947  12
   5  -6  18 147.085 230.481  17
  -5   6  18 66.3908 239.224   8
  -5   6  19-101.819 212.863   8
   5  -6  19-199.334 202.526  17
   5  -6  20 770.892 254.398  17
  -5   6  20 600.571 246.303   8
   5  -6  21-18.8015 152.213  17
  -5   6  21-189.800 164.668   8
   5  -6  22 413.447 137.441  17
  -5   6  22 235.169 124.315   8
  -5   6 -22 350.112 116.876   2
  -5   7   0-124.150 96.0028   8
   5   7   0 53.1697 181.742  15
  -5   7   0 18.1599 158.096  10
  -5   7   0-321.027 273.433   9
   5   7  -1 1284.76 715.837  11
   5   7   1 2003.71 805.669  11
   5   7  -1 1366.92 337.796  15
  -5   7   1 1846.66 411.743  10
  -5   7  -1 1565.57 335.837  10
  -5   7  -1 1266.45 389.281   9
  -5   7   1 1181.68 328.771   9
  -5   7  -1 1420.53 334.863  14
  -5   7   1 1802.83 385.086   8
   5   7  -2 959.439 799.269  11
   5   7   2-645.202 844.993  11
  -5   7   2 309.554 235.844  10
  -5   7  -2 178.099 229.423   9
  -5   7   2 435.052 285.327   9
  -5   7  -2-76.0712 217.214  14
   5   7  -2-357.703 163.827  15
  -5   7   2-374.802 241.606   8
  -5   7   3 5919.02 630.061   8
   5   7  -3 6237.41 1500.13  11
   5   7   3 7481.75 1568.60  11
  -5   7   3 5542.63 618.696  10
  -5   7  -3 5336.81 657.516   9
  -5   7   3 6313.76 683.127   9
  -5   7  -3 5983.38 647.477  14
   5   7   4 1096.52 653.789  11
  -5   7   4 1180.36 354.545  10
  -5   7  -4 1068.17 375.144   9
  -5   7   4 1648.49 408.776   9
  -5   7  -4 1231.86 333.709  14
  -5   7   4 946.452 308.890   8
   5   7   5 3161.85 1037.94  11
  -5   7   5 3526.45 524.314  10
  -5   7   5 4468.65 575.981   9
  -5   7  -5 4043.56 542.365  14
  -5   7   5 4507.35 591.382   8
  -5   7   6-66.3136 294.629  10
  -5   7  -6 173.254 234.865  14
  -5   7   6-95.0663 190.355   8
  -5   7   7 9005.11 783.734   8
  -5   7   7 8487.41 796.766  10
  -5   7  -7 8808.76 788.669  14
  -5   7   8 1002.75 322.663  10
  -5   7  -8 1323.46 377.100  14
  -5   7   8 1184.65 366.155   8
  -5   7   9 10405.3 863.909   8
  -5   7   9 10677.1 887.884  10
  -5   7  -9 10664.4 869.796  14
  -5   7  10 244.661 304.719  10
  -5   7  10-343.646 262.270   8
  -5   7 -10 294.323 244.242  14
  -5   7  11-251.132 273.725  10
  -5   7  11 112.534 206.457   8
  -5   7 -11 129.594 263.658  14
  -5   7  12-235.881 227.698   8
  -5   7  12 155.988 296.026  10
  -5   7 -12-17.1544 252.741  14
  -5   7 -13 8613.71 778.889  14
  -5   7  13 8253.64 749.588   8
   5   7 -14 79.7862 219.496  13
  -5   7  14 48.2702 231.275   8
   5   7  14-26.4656 172.311  15
  -5   7 -14 71.9826 212.942  14
   5   7 -15 415.836 250.665  13
   5  -7  15 494.105 257.558  17
  -5   7  15 355.002 265.669   8
   5   7  15 512.089 256.011  15
  -5   7 -15 231.027 257.788  14
  -5   7 -16 347.821 223.259  14
   5  -7  16 180.493 206.145  17
  -5   7  16 11.8222 222.739   8
   5   7  16 48.9852 174.274  15
   5   7 -16-98.8814 177.192  13
   5   7  17 1686.24 285.744  15
  -5   7 -17 1910.49 356.076  14
  -5   7  17 1847.25 375.634   8
   5  -7  17 1683.02 349.519  17
   5   7 -17 1785.49 296.919  13
   5  -7  18-3.73146 180.364  17
  -5   7  18-171.623 194.624   8
   5  -7  19 5357.68 466.532  17
  -5   7  19 5498.67 479.989   8
   5  -7  20 64.6842 122.392  17
  -5   7  20-9.19915 129.240   8
  -5   7  21 2240.41 231.388   8
   5  -7  21 1801.94 209.344  17
  -5   7 -21 1516.48 189.545   2
  -5   8   0 333.967 260.206  10
  -5   8   0-50.9773 289.808   9
   5   8   0-284.762 227.253  15
  -5   8   0 70.8882 200.452   8
  -5   8   1-492.411 259.556  10
  -5   8  -1-188.670 258.351  10
  -5   8  -1 69.7048 271.901   9
  -5   8   1 267.726 259.939   9
   5   8  -1-400.095 179.684  15
   5   8   1 147.429 231.949  15
  -5   8   1-110.791 197.180   8
  -5   8   2 1179.88 358.920  10
  -5   8  -2 764.843 274.557  10
  -5   8  -2 574.701 300.617   9
  -5   8   2 1220.16 356.187   9
  -5   8  -2 1553.45 372.315  14
   5   8  -2 1619.32 340.723  15
   5   8   2 1306.93 330.481  15
  -5   8   2 1351.08 333.897   8
  -5   8   3 1614.21 397.426  10
  -5   8  -3 1432.74 408.198   9
  -5   8   3 1179.85 389.503   9
   5   8  -3 2444.50 392.229  15
   5   8   3 1546.54 370.939  15
  -5   8  -3 1953.31 370.097  14
  -5   8   3 1663.96 373.342   8
  -5   8   4 321.073 299.980  10
  -5   8  -4 350.543 279.092   9
  -5   8   4 422.658 256.831   9
   5   8   4 74.5264 202.513  15
  -5   8  -4-73.6310 207.603  14
  -5   8   4-125.367 210.805   8
  -5   8   5 127.878 247.796  10
  -5   8   5 787.706 315.098   9
   5   8   5 504.875 249.258  15
  -5   8  -5 225.790 236.913  14
  -5   8   5 6.91417 146.733   8
  -5   8   6 7699.03 722.404   8
  -5   8   6 6995.54 732.819  10
   5   8   6 6384.17 693.787  15
  -5   8  -6 7181.20 697.098  14
  -5   8   7 154.756 206.698  10
   5   8   7-77.6907 264.742  15
  -5   8  -7 374.337 270.454  14
  -5   8   7 194.209 193.545   8
  -5   8   8 4276.71 595.515  10
   5   8   8 5100.99 624.318  15
  -5   8  -8 4763.38 602.224  14
  -5   8   8 5545.51 615.129   8
  -5   8   9 112.261 256.115  10
  -5   8   9 402.549 251.294   8
   5   8   9 262.333 242.938  15
  -5   8  -9 312.467 286.507  14
  -5   8  10 330.311 295.572  10
   5   8  10 404.737 263.229  15
  -5   8  10 97.3721 183.759   8
  -5   8 -10 572.369 301.700  14
  -5   8  11 1703.00 417.930  10
   5   8  11 1209.42 350.845  15
  -5   8  11 884.209 271.268   8
  -5   8 -11 1552.78 388.110  14
  -5   8  12 79.3186 207.952   8
  -5   8  12 221.105 275.421  10
   5  -8  12 562.199 179.720  17
   5   8  12 241.964 231.107  15
  -5   8 -12-283.352 278.065  14
   5   8 -13-64.3257 227.472  13
   5  -8  13 335.622 189.416  17
  -5   8  13-9.75862 235.242   8
   5   8  13 25.4243 188.573  15
  -5   8 -13-192.646 278.043  14
   5   8 -14 669.882 302.485  13
  -5   8 -14 436.209 289.366  14
   5  -8  14 552.074 205.643  17
   5   8  14 495.593 256.845  15
  -5   8  14 371.945 250.631   8
  -5   8  15 14.7238 174.768   8
   5  -8  15-0.96519 180.426  17
   5   8  15 45.4715 187.307  15
  -5   8 -15 9.68991 193.917  14
   5   8 -15 38.6271 181.296  13
  -5   8 -16 130.792 215.244  14
   5  -8  16 119.131 136.370  17
  -5   8  16 120.099 194.776   8
   5   8  16-45.4180 148.739  15
   5   8 -16-36.6786 150.420  13
  -5   8  17 132.865 152.325   8
   5   8 -17-127.244 148.416  13
   5  -8  18 292.933 136.537  17
  -5   8  18 340.613 164.845   8
  -5   8 -19 115.262 101.977   2
   5  -8  19-74.5702 88.9124  17
  -5   9   0-102.949 269.189  10
  -5   9   0-256.408 210.396   9
   5   9   0 429.891 239.833  15
  -5   9   1 13020.6 972.654  10
  -5   9  -1 14865.9 1032.98  10
  -5   9  -1 12655.4 1002.26   9
  -5   9   1 13858.0 1020.09   9
   5   9  -1 15472.2 1010.77  15
   5   9   1 14997.8 1004.66  15
  -5   9   2 1453.44 406.116  10
  -5   9  -2 1179.35 366.009  10
  -5   9  -2 1540.87 449.030   9
  -5   9   2 708.098 265.217   9
   5   9  -2 1817.18 385.493  15
   5   9   2 1140.09 339.484  15
  -5   9   3 9337.20 838.349  10
  -5   9  -3 8650.07 789.980  10
  -5   9   3 8850.12 805.444   9
   5   9  -3 10955.0 822.683  15
   5   9   3 8395.24 750.762  15
  -5   9   4-16.1259 239.857  10
  -5   9  -4 129.311 245.202  10
   5   9   4 213.285 243.502  15
  -5   9   4-252.231 191.117   9
  -5   9  -4 129.482 208.237  14
  -5   9   4 288.014 179.822   8
  -5   9   5 4775.17 522.339   8
  -5   9   5 3064.13 505.502  10
  -5   9   5 3442.65 506.509   9
   5   9   5 3162.03 523.971  15
  -5   9  -5 3653.88 512.168  14
  -5   9   6 277.743 298.853  10
  -5   9   6 2.71580 203.022   9
   5   9   6-7.10449 256.251  15
  -5   9  -6-154.168 213.989  14
  -5   9   6-144.311 156.021   8
  -5   9   7 2930.37 449.660   8
  -5   9   7 2911.91 524.336  10
   5   9   7 2641.85 457.440  15
  -5   9  -7 3103.23 472.120  14
  -5   9   8 864.860 349.552  10
   5   9   8 711.766 319.376  15
  -5   9   8 844.311 220.301   8
  -5   9  -8 1304.25 318.840  14
  -5   9  -9 4578.80 546.319  14
  -5   9   9 5027.18 624.065  10
   5   9   9 4723.73 578.802  15
  -5   9   9 5071.41 554.429   8
  -5   9  10 1664.91 395.530  10
  -5   9 -10 2286.93 341.070   2
   5   9  10 1607.16 393.593  15
  -5   9  10 1771.32 337.363   8
  -5   9 -10 1474.89 353.885  14
   5   9 -11 2549.37 443.692  13
   5   9  11 1947.81 362.029  15
  -5   9  11 2963.70 425.161   8
  -5   9  11 2389.23 441.656  10
  -5   9 -11 2754.91 379.079   2
  -5   9 -11 2128.35 397.266  14
   5   9 -12 547.161 276.912  13
   5   9  12 738.690 256.367  15
  -5   9  12 381.684 198.022   8
  -5   9 -12 589.728 290.734  14
   5   9 -13 3036.53 440.144  13
  -5   9 -13 3338.18 400.317   2
   5   9  13 2549.29 390.939  15
  -5   9 -13 2882.04 400.909  14
  -5   9  13 3112.63 388.528   8
  -5   9  14 137.813 153.790   8
  -5   9 -14-6.38300 143.541   2
   5   9  14 233.727 171.766  15
  -5   9 -14 73.1069 190.189  14
   5   9 -14-6.60431 189.720  13
  -5   9  15 1190.34 247.055   8
  -5   9 -15 1278.89 231.021   2
   5   9  15 923.499 207.149  15
   5   9 -15 1372.25 273.343  13
  -5   9 -16-49.9709 100.053   2
  -5   9  16 48.6690 109.307   8
   5   9 -16-121.735 131.514  13
  -5   9 -17 403.311 111.786  10
  -5   9  17 852.603 147.932   8
  -5  10   0-9.38690 207.022  10
   5  10   0 839.373 280.339  15
  -5  10   1-79.1527 245.613  10
  -5  10  -1 112.261 245.406  10
  -5  10   1-275.082 225.818   9
   5  10   1 89.1541 213.655  15
  -5  10   2 882.221 336.458  10
  -5  10  -2 401.648 303.001  10
  -5  10   2 733.112 265.936   9
   5  10   2 346.052 246.041  15
  -5  10   3-225.456 252.385  10
  -5  10  -3 176.799 263.901  10
  -5  10   3-106.206 240.078   9
   5  10   3-9.11125 189.291  15
  -5  10   4-219.917 281.134  10
  -5  10  -4-77.3310 274.778  10
   5  10   4 2.58422 214.951  15
  -5  10   5 443.614 293.084  10
  -5  10  -5 35.2982 218.294  10
   5  10   5-101.970 206.774  15
  -5  10   6 130.466 238.146  10
  -5  10  -6-116.372 226.024  10
   5  10   6 142.202 232.231  15
  -5  10   7 444.910 287.131  10
  -5  10  -7 9.45069 213.635  10
   5  10   7 227.412 244.070  15
   5  10  -8-119.794 198.838  13
  -5  10   8 138.165 236.711  10
  -5  10  -8-55.3840 222.114  10
   5  10   8 120.683 200.094  15
   5  10  -9 1079.22 311.643  13
  -5  10   9 1157.69 330.511  10
  -5  10  -9 1459.24 313.777  10
   5  10   9 1662.17 343.730  15
   5  10 -10-12.5830 178.886  13
  -5  10  10 44.0794 207.765  10
  -5  10 -10-175.769 218.548  10
   5  10  10 193.498 195.413  15
   5  10 -11 298.994 225.648  13
  -5  10 -11 458.743 210.375  10
   5  10  11 245.361 183.101  15
  -5  10 -12 951.788 231.593  10
   5  10  12 859.399 199.280  15
   5  10 -12 942.389 260.501  13
  -5  10 -13-51.0915 157.310  10
   5  10 -13 77.6279 154.880  13
  -5  10 -14 192.708 123.800  10
   5  10 -14-30.5364 135.634  13
   5  10 -15 197.622 107.919  13
  -5  11   0-140.507 211.354  10
   5  11  -1 1756.27 297.088  13
  -5  11   1 1671.93 352.382  10
  -5  11  -1 1685.08 364.037  10
   5  11  -2 1106.37 271.510  13
  -5  11   2 1097.34 314.419  10
  -5  11  -2 1341.88 328.130  10
  -5  11   3 3437.98 456.228  10
  -5  11  -3 3222.61 451.388  10
   5  11  -3 3711.09 432.960  13
   5  11  -4 168.232 183.968  13
  -5  11   4 163.631 230.364  10
  -5  11  -4 521.188 265.698  10
   5  11  -5 1565.06 317.074  13
  -5  11   5 1648.38 339.929  10
  -5  11  -5 1361.99 313.371  10
   5  11  -6 431.372 226.644  13
  -5  11   6 362.292 219.235  10
  -5  11  -6 311.432 228.434  10
   5  11  -7 1209.54 266.848  13
  -5  11   7 1095.36 290.231  10
  -5  11  -7 1073.05 272.119  10
  -5  11   8 91.9194 176.163  10
  -5  11  -8 350.605 188.494  10
   5  11  -8 123.086 152.388  13
  -5  11   9 3301.05 373.249  10
  -5  11  -9 3247.36 365.223  10
   5  11  -9 3021.68 369.764  13
  -5  11 -10 465.778 185.793  10
   5  11 -10 367.245 163.057  13
  -5  11 -11 1026.24 201.803  10
   5  11 -11 1093.99 211.120  13
  -5  11 -12 955.413 169.276  10
   5  11 -12 697.621 162.089  13
  -5  12   0 179.667 168.387  10
  -5  12   1 280.375 183.196  10
  -5  12  -1 106.904 137.078  10
   5  12  -1 152.641 128.635   9
  -5  12   2 275.479 169.262  10
  -5  12  -2 361.081 186.300  10
  -5  12   3 54.5243 146.382  10
  -5  12  -3 1.39597 146.552  10
  -5  12   4 240.276 143.714  10
  -5  12  -4 66.8258 151.224  10
  -5  12   5-13.2488 132.129  10
  -5  12  -5 0.62916 134.747  10
   5  12  -5-12.4336 98.3384  13
  -5  12   6-124.227 126.666  10
  -5  12  -6 161.248 129.511  10
  -5  12  -7 286.393 121.338  10
  -6   0   0 151093. 5261.73   1
  -6   0  -1-197.671 531.212   1
  -6   0   1-91.6127 346.941  16
  -6   0   2 4183.28 985.339  16
  -6   0  -2 3954.17 963.727   1
  -6   0  -3 36.2266 418.085   1
  -6   0   3-752.642 525.294  16
  -6   0   4 10865.9 1515.53  16
  -6   0  -4 13950.7 1658.19   1
  -6   0   5 123.447 402.342  16
  -6   0  -5 244.917 559.300   1
  -6   0   6 15607.4 1848.92  16
  -6   0  -6 14366.1 1759.28   1
  -6   0   7 291.996 523.363  16
  -6   0  -7-480.269 633.986   1
  -6   0   8 9818.12 1514.81  16
  -6   0  -8 10117.1 1541.28   1
  -6   0   9-635.509 533.863  16
  -6   0  -9 592.625 413.446   1
  -6   0  10 35668.6 2972.04  16
  -6   0 -10 32347.0 2757.14   1
   6   0  11 509.644 248.569  17
  -6   0  11 283.662 226.275   7
   6   0  11-295.781 164.920  12
  -6   0  11 440.892 358.445  16
  -6   0 -11 432.627 501.117   1
   6   0  12 23266.5 1238.23  17
  -6   0  12 22503.4 1218.30   7
   6   0  12 23943.6 1192.37  12
  -6   0  12 24157.3 2647.53  16
  -6   0  12 23120.7 1209.96   4
  -6   0 -12 21336.4 2446.39   1
   6   0  13-51.0139 169.444  12
   6   0  13-106.985 178.186  17
  -6   0  13-411.577 281.002   4
  -6   0 -13 149.576 637.824   1
   6   0  14 7602.02 768.927  17
   6   0  14 7493.56 710.800  12
  -6   0  14 11047.0 1767.90  16
  -6   0  14 7687.13 736.977   4
  -6   0 -14 8171.56 1587.38   1
   6   0  15 304.655 192.945  12
  -6   0  15-202.316 185.042   4
   6   0  15-84.3967 208.126  17
   6   0  16 17498.9 1065.42  12
   6   0  16 16545.9 1097.73  17
  -6   0  16 16906.1 1085.09   4
   6   0  17-145.793 210.503  12
  -6   0  17 29.9281 203.787   4
   6   0  17-130.153 244.517  17
   6   0  18 3925.52 530.059  12
  -6   0  18 4102.15 537.823   4
   6   0  18 4331.64 594.599  17
   6   0  19-193.309 199.650  12
   6   0  19-140.562 237.310  17
  -6   0  19 141.536 243.168   6
   6   0  20 2059.14 374.634  12
  -6   0  20 2009.06 405.092   6
   6   0  21-258.000 208.883  12
  -6   0  21 44.7621 224.403   6
   6   0  22 369.378 183.835  12
   6   0  22 319.611 166.041  18
  -6   0  22 559.039 258.461   6
   6   0  23 93.8290 129.329  12
  -6   0  23-173.413 179.779   6
   6   0  23-2.43064 123.021  18
   6   0  24 51.0374 78.5691  12
  -6   0  24-171.100 126.304   6
  -6  -1   0-380.162 535.576   1
  -6   1   0 209.115 349.628  16
  -6   1   1 14811.3 1693.47  16
  -6   1  -1 14131.7 1631.87   1
  -6  -1   1 13024.2 1621.21   1
  -6  -1  -1 13835.3 1685.43   1
  -6   1  -2 963.900 577.854   1
  -6   1   2 447.638 412.022  16
  -6  -1  -2 474.944 507.400   1
  -6  -1   2-510.694 506.953  16
  -6  -1  -3 3825.35 962.110   1
  -6   1   3 4851.50 971.177  16
  -6  -1   3 4746.61 1008.36  16
  -6   1  -3 5033.84 971.323   1
  -6   1  -4 67.4320 458.878   1
  -6  -1  -4 601.606 500.988   1
  -6  -1   4 660.375 373.034  16
  -6   1   4-129.473 308.955  16
  -6   1  -5 540.429 481.730   1
  -6  -1   5 470.111 464.897  16
  -6  -1  -5-574.225 439.388   1
  -6   1   5-438.608 444.183  16
  -6   1  -6 188.971 541.648   1
  -6   1   6 737.785 472.931  16
  -6  -1  -6-568.585 630.216   1
  -6  -1   6 564.603 498.164  16
  -6   1  -7 1524.59 660.910   1
  -6   1   7 806.138 650.539  16
  -6  -1   7 1005.57 617.613  16
  -6  -1  -7 1259.02 741.327   1
  -6   1   8 12005.7 1707.60  16
  -6  -1   8 13979.5 1799.19  16
  -6   1  -8 12455.8 1699.01   1
  -6  -1  -8 8799.51 1510.29   1
  -6   1   9 14713.7 1959.93  16
  -6  -1   9 13677.8 1834.98  16
  -6   1  -9 16709.7 1910.44   1
  -6  -1  -9 16198.8 1976.29   1
  -6   1  10 1023.98 512.772  16
  -6  -1  10 379.734 258.548   7
   6  -1  10 631.994 258.811  17
   6   1  10 340.112 256.030  17
  -6   1 -10 192.630 473.184   1
  -6  -1 -10 993.504 705.540   1
  -6  -1  10 406.114 481.011  16
  -6  -1  11 483.063 201.736   7
  -6   1  11 236.631 258.864   7
   6   1  11-79.7767 256.292  17
   6   1  11 365.312 234.703  12
  -6   1 -11 715.152 515.795   1
  -6  -1  11-33.7406 291.761  16
   6  -1  11 19.5964 190.068  17
  -6   1  11 58.6773 307.351  16
  -6   1  11 380.490 206.177   8
  -6  -1 -12-126.301 545.864   1
  -6   1  12 430.546 272.219   7
   6   1  12 354.491 237.046  12
   6   1  12 427.931 256.693  17
   6  -1  12 506.421 274.562  17
  -6  -1  12 41.0918 155.949  16
  -6   1  12 2224.28 793.921  16
  -6   1 -12 2345.59 909.877   1
  -6  -1  12 290.325 215.294   4
  -6   1  12 517.746 288.843   4
  -6   1  12 263.027 173.349   8
  -6  -1 -13 852.858 604.630   1
   6   1  13 2406.85 415.500  12
   6   1  13 1974.17 411.632  17
   6  -1  13 2342.37 457.760  17
  -6   1  13 153.418 390.126  16
  -6  -1  13 2933.64 992.022  16
  -6   1  13 2127.57 364.986   8
  -6  -1  13 1865.43 385.739   4
  -6   1  13 1625.68 384.317   4
   6   1  14-385.394 245.422  12
   6   1  14 13.6028 202.749  17
   6  -1  14 89.9906 268.169  17
  -6  -1  14 335.316 455.197  16
  -6   1  14 263.044 196.258   8
  -6  -1  14 73.5100 190.892   4
  -6   1  14 333.987 230.059   4
   6   1  15 236.651 228.525  12
   6  -1  15 110.965 226.776  17
  -6   1  15-616.339 241.655   8
   6   1  15 371.283 230.143  17
  -6  -1  15 130.757 216.250   4
  -6   1  15-449.652 272.812   4
   6   1  16 720.381 278.528  12
   6   1  16 200.855 229.079  17
   6  -1  16-5.37962 178.765  12
   6  -1  16 270.106 254.064  17
  -6   1  16-158.133 146.743   8
  -6  -1  16 213.498 193.116   4
  -6   1  16-120.222 248.968   4
   6   1  17 1014.46 323.110  12
   6  -1  17 1077.25 295.854  12
  -6   1  17 826.358 287.736   8
  -6  -1  17 962.174 290.209   4
  -6   1  17 1269.00 373.252   4
   6  -1  17 999.004 338.887  17
  -6   1  18 450.272 269.103   4
   6   1  18 845.192 296.347  12
   6  -1  18 558.989 260.269  12
   6  -1  18 853.390 302.432  17
  -6  -1  18 855.878 270.756   4
  -6   1  18 669.996 247.213   8
   6   1  19 1158.38 331.784  12
   6  -1  19 1104.38 283.889  12
  -6   1  19 1141.98 340.594   6
  -6  -1  19 1008.45 357.779   6
  -6   1 -19 1734.94 324.472   2
   6  -1  19 1174.03 340.284  17
   6   1  20-128.262 210.462  12
   6  -1  20 594.795 240.077  12
   6  -1  20 86.8710 211.781  17
  -6   1  20 180.649 240.941   6
  -6  -1  20 154.019 250.588   6
   6   1  21 327.516 230.649  12
   6  -1  21 17.7432 156.227  12
  -6   1  21 268.195 194.747   6
  -6  -1  21 95.2390 233.649   6
   6   1  21-157.858 183.906  18
   6   1  22 160.106 173.787  12
   6  -1  22-215.210 116.954  12
  -6   1  22 36.4033 194.498   6
  -6  -1  22 68.4277 214.479   6
   6   1  22 253.671 154.240  18
   6   1  23-52.2041 130.717  12
   6  -1  23 64.6368 101.595  12
  -6   1  23 216.602 148.221   6
  -6  -1  23-34.0343 149.031   6
   6  -1  23 147.860 134.107  18
   6   1  24 182.599 101.925  12
  -6  -1  24-19.5408 94.1604   6
  -6   2   0 29843.0 2374.98  16
  -6  -2   0 25302.1 2267.46   1
  -6  -2  -1 6542.75 1196.56   1
  -6   2  -1 8065.94 1273.82  16
  -6   2   1 6984.01 1176.24  16
  -6  -2   1 9882.71 1449.04   1
  -6   2   2 34219.8 2544.23  16
  -6  -2   2 34815.7 2603.88  16
  -6   2  -2 34214.1 2494.44  16
  -6  -2  -2 36251.2 2697.84   1
  -6  -2   3 3724.63 936.680  16
  -6  -2  -3 4081.03 971.440   1
  -6   2   3 4155.50 887.983  16
  -6   2   4 59747.2 3496.07  16
  -6  -2   4 64774.2 3572.31  16
  -6   2  -4 66863.9 3464.60   1
  -6  -2  -4 61133.1 3582.70   1
  -6  -2   5 8526.82 1337.48  16
  -6   2  -5 10559.0 1418.37   1
  -6   2   5 9254.12 1479.08  16
  -6  -2  -5 8326.11 1374.57   1
  -6   2   6 57810.2 3600.31  16
  -6  -2   6 64572.6 3671.97  16
  -6   2  -6 64233.6 3441.36   1
  -6  -2  -6 59769.1 3649.34   1
  -6   2   7 19284.6 2122.48  16
  -6  -2   7 21481.9 2182.53  16
  -6   2  -7 22395.0 2063.68   1
  -6  -2  -7 17370.4 2077.23   1
  -6   2   8 28970.5 2654.55  16
  -6  -2   8 32972.4 2738.72  16
  -6   2  -8 36809.5 2719.12   1
  -6  -2  -8 30201.9 2742.08   1
  -6   2   9 17376.2 2055.08  16
  -6  -2   9 18241.0 2037.69  16
  -6   2  -9 18549.7 2031.64   1
  -6  -2  -9 17092.7 2185.34   1
  -6  -2  10 40792.6 1564.36   7
  -6   2  10 43454.9 1615.10   7
   6   2  10 43513.6 1607.09  12
  -6   2  10 44584.9 1607.41   8
  -6   2  10 40465.8 3263.93  16
  -6  -2  10 37486.3 3039.18  16
   6  -2  10 40174.6 1581.72  17
  -6  -2 -10 42120.9 3371.50   1
  -6  -2  11 4321.37 533.486   7
  -6   2  11 4145.30 556.762   7
   6   2  11 3838.47 503.948  12
  -6  -2 -11 5394.19 1393.52   1
  -6   2  11 4733.51 1198.45  16
   6  -2  11 4355.20 578.310  17
  -6  -2  11 4012.48 1072.21  16
  -6  -2  11 4401.27 506.278   4
  -6   2  11 4362.66 530.636   8
  -6   2  12 14648.4 989.070   7
   6   2  12 14929.6 989.222  12
   6  -2  12 15026.3 1031.76  17
  -6   2  12 15455.3 2164.84  16
  -6  -2  12 15260.1 2042.87  16
  -6   2  12 16026.7 1030.17   4
  -6  -2  12 14614.8 948.168   4
  -6   2  12 15476.9 977.239   8
  -6  -2 -12 17655.7 2347.85   1
   6   2  13 15452.4 1018.47  12
   6  -2  13 14958.0 1037.52  17
  -6   2  13 18952.4 2442.34  16
  -6  -2  13 15008.9 2042.66  16
  -6  -2  13 16579.0 1015.66   4
  -6   2  13 16975.2 1076.85   4
  -6   2  13 16054.9 1021.64   8
  -6  -2 -13 18797.4 2418.45   1
   6   2  14 233.508 271.666  12
   6  -2  14 285.414 235.726  17
  -6   2  14 573.145 274.524   8
  -6  -2  14 1.36572 205.739   4
  -6   2  14 538.614 301.211   4
   6   2  15 1823.25 411.095  12
   6  -2  15 1818.67 419.264  17
  -6   2  15 1926.11 426.119   4
  -6  -2  15 2158.79 429.709   4
  -6   2  15 2018.95 413.852   8
   6  -2  16 3545.68 542.698  17
   6   2  16 3259.13 523.390  12
   6  -2  16 3772.06 487.546  12
  -6   2  16 4337.82 544.347   8
  -6  -2  16 3385.78 481.463   4
  -6   2  16 3151.75 508.614   4
   6   2  17 1370.84 372.534  12
   6  -2  17 1899.97 378.003  12
   6  -2  17 1255.85 371.738  17
  -6  -2  17 1411.76 339.826   4
  -6   2  17 1612.02 347.114   8
  -6   2  17 811.674 343.445   4
   6   2  18 787.673 296.290  12
   6  -2  18 703.914 232.633  12
   6   2  18 796.723 286.106  18
  -6   2  18 463.361 274.025   6
   6  -2  18 453.724 298.731  17
  -6   2  18 681.209 321.880   4
  -6   2  18 1113.88 290.548   8
   6   2  19 1589.63 358.089  12
   6  -2  19 1820.09 335.235  12
  -6   2  19 1555.69 351.660   6
  -6  -2  19 1438.03 354.129   6
   6  -2  19 1592.94 366.023  17
  -6   2  19 1634.91 342.794   8
   6   2  19 1234.21 318.425  18
   6   2  20 3351.88 425.486  18
   6   2  20 2903.84 432.217  12
   6  -2  20 3983.03 436.381  12
  -6   2  20 2988.37 436.067   6
  -6  -2  20 3435.43 487.277   6
  -6   2 -20 3332.30 409.030   2
  -6   2  20 3216.18 414.431   8
   6  -2  20 3730.40 504.959  17
   6   2  21-30.4913 176.825  12
   6  -2  21 184.093 148.321  12
   6   2  21-48.3562 147.117  18
   6  -2  21-97.3602 197.812  17
  -6   2  21-72.8493 173.790   6
  -6  -2  21 94.1092 225.978   6
  -6   2  21-130.455 143.287   8
  -6   2 -21-191.270 180.783   2
   6   2  22 474.354 195.166  12
   6  -2  22 98.2246 103.174  12
  -6   2  22 321.910 174.050   6
  -6  -2  22 44.5368 175.380   6
   6   2  23 197.833 150.288  12
  -6   2  23 69.1860 125.862   6
  -6  -2  23 40.1757 172.850   6
   6   2  24-34.4580 86.6911  12
  -6  -2  24 86.7887 110.018   6
  -6   3   0 10257.8 1374.70  16
  -6  -3   0 7975.24 1364.81   1
  -6  -3   1 1030.49 578.669   1
  -6   3   1 341.529 379.203  16
  -6  -3  -1 397.398 490.959   1
  -6  -3  -2-176.566 468.807   1
  -6   3   2-633.012 508.352  16
  -6   3  -2 741.447 376.023  16
  -6  -3   2-121.151 206.122  16
  -6   3   3 3242.46 798.959  16
  -6  -3  -3 2862.68 946.711   1
  -6  -3   3 2672.69 873.601  16
  -6   3  -3 3766.87 861.251  16
  -6   3  -4 1836.16 603.931  16
  -6   3   4 1589.36 693.303  16
  -6  -3   4 2122.49 842.094  16
  -6  -3  -4 2452.04 903.025   1
  -6   3   5 3599.69 1005.27  16
  -6   3  -5 4272.76 887.058  16
  -6  -3   5 4887.25 1039.19  16
  -6  -3  -5 5356.01 1183.12   1
  -6   3   6 8675.50 1421.55  16
  -6  -3  -6 7364.64 1370.04   1
  -6  -3   6 9370.25 1399.00  16
  -6   3   7-282.314 327.684  16
  -6  -3   7-428.340 311.064  16
  -6  -3  -7-1001.96 682.207   1
  -6   3   8-1109.74 604.794  16
  -6  -3  -8 78.9602 623.124   1
  -6  -3   9 17372.7 1009.07   7
   6   3   9 17218.4 1024.56  12
  -6   3   9 16459.9 1001.77   8
   6   3   9 15951.9 990.501  18
  -6   3  -9 19276.7 1090.93  14
   6  -3   9 16698.4 1008.57  17
  -6   3   9 14953.4 2000.95  16
  -6  -3   9 13448.4 1785.25  16
  -6  -3  -9 15758.4 2108.23   1
  -6  -3  10 7161.72 672.754   7
  -6   3  10 7763.52 703.836   7
  -6  -3 -10 8019.66 1586.79   1
   6   3  10 8065.10 726.893  12
   6   3  10 7459.11 690.131  18
  -6   3  10 7010.05 672.547   8
  -6   3 -10 7148.25 690.955  14
  -6   3  10 5505.25 1200.95  16
  -6  -3  10 7597.24 1382.39  16
   6  -3  10 7090.37 682.912  17
  -6  -3 -11 280.499 766.879   1
  -6   3  11 738.544 264.769   7
   6   3  11 423.334 231.682  12
   6   3  11 560.163 242.080  18
   6  -3  11 731.718 276.333  17
  -6   3  11 855.508 645.119  16
  -6   3 -11 628.224 299.057  14
  -6   3  11 472.466 245.123   8
  -6  -3 -12-72.7969 255.939   1
   6   3  12 81.5966 191.521  12
   6   3  12 166.512 218.237  18
   6  -3  12 154.069 164.269  17
  -6   3  12 340.422 218.418   8
  -6   3  12 12.8938 147.099   4
   6   3  13 4781.32 602.726  12
   6   3  13 5158.53 608.682  18
   6  -3  13 5124.19 635.254  17
  -6   3  13 6991.59 1532.15  16
  -6   3  13 4727.37 588.302   4
  -6   3  13 5271.78 635.479   8
   6   3  14 2004.37 445.096  12
   6   3  14 2160.66 402.201  18
   6  -3  14 2128.64 448.081  17
  -6   3  14 1982.99 410.729   8
  -6   3  14 2199.54 433.708   4
   6   3  15-2.93295 212.515  12
   6  -3  15-202.080 227.427  17
  -6  -3  15-188.396 140.713   4
  -6   3  15 203.704 221.367   8
  -6   3  15 112.397 190.264   4
   6   3  15 323.849 224.840  18
   6   3  16 1438.91 346.520  12
  -6   3  16 2154.34 419.100   6
   6   3  16 2041.07 405.289  18
   6  -3  16 1474.87 380.754  17
  -6  -3  16 2002.68 353.655   4
  -6   3  16 1903.88 394.789   8
  -6   3  16 2031.95 438.845   4
   6   3  17 87.7760 246.107  12
  -6   3  17-232.072 213.590   6
   6  -3  17-242.495 259.233  17
  -6   3  17 186.889 252.982   4
  -6   3  17-234.995 236.729   8
   6   3  17-303.070 235.970  18
   6   3  18 663.045 286.611  18
   6   3  18 398.962 269.661  12
  -6   3  18-10.5971 181.524   6
   6  -3  18 435.297 311.364  17
  -6   3  18 274.313 232.407   8
  -6   3  18-70.4434 220.351   4
   6   3  19 2479.86 430.531  12
  -6   3  19 2647.55 414.131   8
  -6   3  19 2450.85 404.730   6
  -6  -3  19 2640.67 417.228   6
   6  -3  19 2782.00 444.272  17
   6   3  19 2907.95 418.451  18
   6   3  20 665.761 220.870  18
   6   3  20 974.883 302.530  12
  -6   3  20 956.887 254.000   6
  -6  -3  20 802.838 273.542   6
   6  -3  20 840.231 318.679  17
  -6   3  20 702.437 241.462   8
   6   3  21 233.384 184.531  12
  -6   3 -21 270.078 143.447   2
  -6   3  21 399.194 204.858   6
  -6  -3  21 143.788 171.556   6
   6  -3  21 209.295 204.878  17
  -6   3  21 459.316 184.331   8
   6   3  22-218.346 158.987  12
  -6   3  22 100.744 114.034   6
  -6  -3  22-97.4459 160.083   6
   6  -3  22-46.7399 141.529  17
  -6   3 -22 214.577 120.070   2
  -6   3  22-333.685 145.750   8
   6   3  23 230.340 124.974  12
  -6  -3  23-177.841 120.191   6
  -6  -4   0 217.809 516.982   1
  -6   4   0-28.9812 79.3622  16
  -6  -4   1-889.193 495.742   1
  -6  -4  -1-582.638 698.143   1
  -6   4   1 627.925 596.476  16
  -6   4  -1-230.963 318.583  16
   6   4  -2 29308.6 2327.82  11
  -6   4   2 25590.6 2301.47  16
  -6   4  -2 26695.0 2212.06  16
  -6  -4   2 23456.4 2190.17  16
  -6  -4  -2 25514.3 2411.82   1
  -6  -4  -3 96.9146 694.322   1
  -6   4   3 689.057 486.147  16
  -6  -4   3-382.692 314.631  16
  -6   4   4 23987.9 2314.62  16
  -6  -4   4 19936.6 2005.64  16
  -6  -4  -4 23905.0 2449.97   1
  -6   4   5 3871.83 975.225  16
  -6  -4   5 3460.04 902.144  16
  -6  -4  -5 2090.72 952.791   1
  -6   4   6 71642.8 4131.93  16
  -6  -4  -6 67904.0 4211.88   1
   6   4   7 4002.49 520.391  12
  -6   4   7 3743.82 517.810   8
   6   4   7 3664.46 502.106  18
  -6   4   7 1658.67 668.153  16
  -6   4  -7 3293.52 489.472  14
  -6  -4  -7 2211.94 946.607   1
   6   4   8 3623.69 511.780  12
  -6   4   8 4504.21 541.847  10
   6   4   8 4040.49 513.332  18
  -6   4   8 3782.79 531.849   8
   6  -4   8 3952.39 498.619  17
  -6   4   8 3514.70 950.723  16
  -6   4  -8 3329.46 508.384  14
  -6  -4  -8 3440.13 1233.71   1
   6   4   9 439.098 237.174  12
  -6   4   9 503.046 201.724  10
   6  -4   9 906.196 257.355  17
  -6   4   9 683.094 440.383  16
   6   4   9-169.936 209.136  18
  -6   4  -9 605.124 267.001  14
  -6   4   9 359.061 237.325   8
  -6  -4  -9 675.812 646.876   1
  -6   4  10 27823.8 1280.58   7
   6   4  10 23382.2 1254.02  12
   6  -4  10 25534.9 1283.38  17
  -6   4 -10 23811.5 1259.38  14
   6   4  10 22961.7 1216.13  18
  -6   4  10 23625.8 1241.12  10
  -6   4  10 24512.5 2673.05  16
  -6   4  10 22958.0 1231.00   8
  -6  -4 -10 26685.8 2851.38   1
  -6  -4 -11 4104.21 1165.86   1
   6   4  11 3749.94 548.486  12
   6   4  11 3438.08 520.395  18
   6  -4  11 3927.85 534.750  17
  -6   4  11 1530.67 682.542  16
  -6   4 -11 3517.38 511.455  14
  -6   4  11 3007.89 491.497   8
  -6   4  11 2876.66 471.478   4
   6   4  12 15108.2 1039.89  12
  -6   4  12 15757.9 1046.53   8
   6  -4  12 14562.3 1010.00  17
  -6   4  12 15734.7 1030.50   4
   6   4  12 14854.6 1006.90  18
  -6   4 -12 15096.4 1023.39  14
   6   4  13 235.003 306.523  12
   6  -4  13 4.50849 206.656  17
  -6   4 -13 201.124 240.194  14
  -6   4  13-165.184 241.109   8
  -6   4  13 21.5939 165.033   4
   6   4  13 63.7914 205.629  18
   6   4  14 347.818 284.056  12
   6  -4  14 247.081 220.264  17
  -6   4  14 413.757 251.784   8
  -6   4  14 1038.93 306.409   4
   6   4  14 320.759 239.953  18
   6   4  15 452.790 263.504  12
   6   4  15 429.621 237.870  18
   6  -4  15 419.663 239.590  17
  -6   4  15 238.031 242.788   4
  -6   4  15 554.390 294.620   8
   6   4  16 1287.68 352.524  12
   6  -4  16 1522.42 385.250  17
  -6   4  16 2673.82 455.957   4
  -6   4  16 1750.10 415.147   8
   6   4  16 1650.36 372.555  18
   6   4  17 1594.59 399.494  12
   6   4  17 1261.39 310.839  18
   6  -4  17 1447.09 397.789  17
  -6   4  17 1100.46 331.953   4
  -6   4  17 1158.62 349.343   8
   6   4  18 298.689 288.316  12
  -6  -4  18 111.829 209.805   6
   6  -4  18 127.432 258.179  17
  -6   4  18 153.532 224.715   8
   6   4  18 54.0821 189.509  18
   6   4  19 380.178 243.823  12
  -6  -4  19 173.184 207.918   6
   6  -4  19 339.312 277.234  17
  -6   4  19 309.671 214.318   8
   6   4  20 5311.81 529.268  12
  -6  -4  20 4696.57 458.014   6
  -6   4  20 4823.34 486.377   8
   6  -4  20 5357.91 547.583  17
   6   4  21 230.942 179.965  12
  -6  -4  21-68.0081 156.250   6
   6  -4  21-30.6210 171.748  17
  -6   4 -21 112.929 151.604   2
  -6   4  21 196.949 174.952   8
  -6  -4  22 1002.17 177.309   6
   6  -4  22 759.514 199.675  17
  -6   4  22 695.644 174.090   8
  -6   4 -22 666.000 168.378   2
   6   5   0 1968.50 753.967  11
  -6  -5   0 1927.22 694.849   1
   6   5  -1 458.162 491.904  11
  -6  -5   1 260.278 479.035   1
  -6  -5   1 70.4607 433.027  16
   6   5  -2 2209.49 872.697  11
  -6  -5  -2 1848.40 822.480   1
  -6  -5  -3 1094.66 576.225   1
  -6   5   3 2981.18 876.586  16
  -6   5   4 543.381 289.502   8
  -6   5   4 165.558 114.392  10
  -6  -5  -4-146.596 367.250   1
  -6   5  -4 490.592 276.002  14
  -6   5   5-369.383 162.714  10
  -6   5   5 86.8150 352.768  16
  -6   5  -5 424.319 268.109  14
   6   5   5 193.252 208.710  18
  -6   5   5 126.780 246.305   8
  -6   5   6 1004.35 305.912  10
  -6   5   6 742.296 519.353  16
   6   5   6 909.743 277.196  18
  -6  -5  -6 982.917 841.546   1
  -6   5  -6 1270.38 356.922  14
  -6   5   6 926.632 313.075   8
  -6   5   7-265.698 253.696  10
   6   5   7 172.317 221.235  18
  -6   5  -7-135.929 224.296  14
  -6   5   7-115.322 173.721   8
   6   5   8 528.644 252.737  12
   6   5   8 380.368 221.093  18
  -6   5   8 205.843 190.676  10
   6  -5   8 568.596 192.029  17
  -6   5   8 64.5039 259.410  16
  -6   5  -8 491.982 286.718  14
  -6  -5  -8 192.294 520.774   1
  -6   5   8 693.903 284.962   8
   6   5   9 3365.58 514.842  12
   6   5   9 3416.73 516.348  18
  -6   5   9 2978.52 471.238  10
   6  -5   9 3782.53 520.589  17
  -6   5   9 3817.64 1162.23  16
  -6   5  -9 3085.37 492.891  14
  -6   5   9 3148.12 517.356   8
  -6  -5  -9 3050.76 1133.02   1
  -6   5   9 4074.44 519.739   4
   6   5  10 1047.31 327.091  12
   6   5  10 1222.43 365.503  18
  -6   5  10 1219.83 343.407  10
   6  -5  10 1684.89 360.650  17
  -6   5  10 348.069 594.731  16
  -6   5 -10 1031.31 336.844  14
  -6   5  10 1058.28 355.944   8
  -6   5  10 1125.51 300.994   4
  -6  -5 -10 1062.77 768.437   1
   6   5  11 1351.71 350.635  12
  -6   5  11 1661.36 395.134  10
   6  -5  11 1045.73 328.549  17
  -6   5 -11 1805.97 435.133  14
  -6   5  11 1985.92 407.561   8
  -6   5  11 1529.13 367.010   4
   6   5  11 1447.16 384.866  18
   6   5  12 492.601 243.882  12
  -6   5 -12 721.411 332.892  14
   6   5  12 148.228 217.915  18
   6  -5  12 1090.03 314.689  17
  -6   5  12 198.856 129.204   4
  -6   5  12 520.511 295.399   8
   6   5  13 1380.60 372.496  18
   6   5  13 979.731 317.541  12
   6  -5  13 1081.21 315.234  17
  -6   5  13 1050.42 343.070   4
  -6   5  13 707.955 306.299   8
  -6   5 -13 1173.75 362.481  14
   6   5  14 1100.85 344.387  12
   6   5  14 934.233 280.316  18
  -6   5 -14 1276.82 369.572  14
   6  -5  14 1206.66 344.152  17
  -6   5  14 1162.52 280.881   4
  -6   5  14 1461.68 390.525   8
   6   5  15 3349.43 470.109  18
   6   5  15 2632.25 452.608  12
  -6   5  15 3158.13 499.724   8
   6  -5  15 3632.01 533.208  17
  -6   5  15 3428.34 487.630   4
   6   5  16 26.4159 216.342  12
  -6   5  16 66.2674 172.536   4
   6  -5  16 322.620 220.775  17
  -6   5  16 133.745 226.885   8
   6   5  17 681.450 316.567  12
  -6  -5  17 502.074 234.462   6
   6  -5  17 340.185 266.252  17
  -6   5  17 153.042 246.805   8
   6   5  18 76.1985 202.575  12
  -6   5  18-95.2690 229.826   8
  -6  -5  18 33.2698 164.244   6
   6  -5  18 65.7106 229.049  17
   6   5  19 4636.67 490.018  12
   6  -5  19 4578.92 496.206  17
  -6   5  19 3883.92 452.407   8
  -6  -5  19 3360.15 367.476   6
  -6  -5  20 114.940 117.351   6
   6  -5  20-19.4048 180.491  17
  -6   5  20 376.654 194.116   8
  -6   5 -20 22.8801 170.570   2
   6  -5  21 17.9859 133.884  17
  -6   5  21 452.613 178.558   8
  -6   5 -21 122.456 116.943   2
  -6   5  22 91.2126 86.4986   8
   6   6   0 2425.80 949.261  11
  -6   6   0 2519.79 403.234  10
   6   6  -1 472.037 407.747  11
   6   6   1-354.466 561.582  11
  -6   6   1 429.464 237.323  10
  -6   6  -1 6.63307 108.402  10
  -6  -6  -1 127.675 193.932   1
  -6   6   2 1326.64 332.280   8
   6   6   2 657.838 636.235  11
  -6   6   2 1206.96 350.941  10
  -6   6  -2 1694.90 335.788  10
  -6   6  -2 1462.20 287.091   2
  -6   6   3 300.170 226.154  10
  -6  -6  -3-606.590 689.802   1
  -6   6  -3-341.002 220.073   2
  -6   6   3 70.7251 176.465   8
  -6   6   4 911.808 312.468  10
  -6   6  -4 1167.16 318.641   2
  -6   6  -4 1469.40 347.059  14
  -6   6   4 656.416 284.439   8
  -6   6   5 218.269 213.824  10
  -6   6  -5 275.536 266.934  14
  -6   6   5 505.946 250.881   8
  -6  -6  -5 73.9942 511.856   1
  -6   6   6 11714.6 900.002  10
  -6   6   6 11549.4 897.867   8
  -6   6  -6 10975.2 868.162  14
  -6   6   7 75.2590 183.174  10
  -6  -6  -7-227.917 395.167   1
  -6   6  -7-31.5922 208.622  14
  -6   6   7-266.989 251.229   8
  -6   6   8 777.284 294.243  10
  -6   6  -8 788.911 325.879  14
  -6   6   8 307.998 245.993   8
  -6   6   9 1539.36 393.146  10
  -6   6  -9 1036.37 341.538  14
  -6   6   9 980.654 316.826   8
  -6   6  10 8594.54 788.850  10
  -6   6  10 9916.45 842.040   8
   6  -6  10 10426.4 830.335  17
  -6   6 -10 9112.20 816.997  14
  -6   6  11 314.745 256.477  10
   6  -6  11 534.369 250.434  17
  -6   6  11 704.526 272.986   4
  -6   6 -11 354.307 286.873  14
  -6   6  11 368.834 268.748   8
  -6   6  12 9960.91 843.691   8
   6  -6  12 12010.9 876.194  17
  -6   6  12 12492.1 863.827   4
  -6   6 -12 10354.9 858.288  14
  -6   6 -13 2038.90 420.959  14
   6  -6  13 1686.82 374.561  17
  -6   6  13 2203.88 367.338   4
  -6   6  13 1712.45 408.276   8
   6  -6  14 5320.01 590.172  17
  -6   6  14 5150.52 553.714   4
  -6   6 -14 5171.40 599.719  14
  -6   6  14 5809.27 661.681   8
   6   6 -15-92.7183 195.257  13
   6  -6  15 246.669 220.312  17
  -6   6  15 22.0521 234.782   8
  -6   6  16 6614.32 642.436   8
   6  -6  16 6979.62 641.641  17
   6   6  17-141.578 166.604  15
   6  -6  17 222.293 183.255  17
  -6   6  17 352.876 236.039   8
   6  -6  18 1182.32 281.086  17
  -6   6  18 844.814 264.813   8
  -6   6  19 204.021 191.653   8
   6  -6  19 172.218 157.560  17
  -6   6  20 4359.23 388.037   8
   6  -6  20 4071.50 371.626  17
  -6   6 -20 4675.28 404.003   2
   6  -6  21-28.9733 92.8121  17
  -6   6 -21 27.8672 87.4253   2
  -6   6  21 116.685 100.042   8
  -6   7   0 2391.89 431.732   8
   6   7   0 2793.25 923.119  11
  -6   7   0 1928.29 385.997  10
   6   7   0 1599.87 333.969  15
  -6   7   1 565.568 273.688  10
  -6   7  -1 316.348 246.393  10
   6   7  -1 392.835 243.472  15
  -6   7   1 570.155 272.978   8
  -6   7   2 619.228 257.183  10
  -6   7  -2 776.337 298.637  10
   6   7  -2 897.478 265.409  15
  -6   7   2 1273.93 345.469   8
  -6   7   3 980.003 336.446  10
  -6   7  -3-131.163 202.326  10
  -6   7   3 721.301 302.471   8
  -6   7   4 3327.98 503.764  10
  -6   7  -4 4202.36 491.272   2
  -6   7   4 2861.64 472.653   8
  -6   7   5-149.852 204.165  10
  -6   7  -5 161.665 172.013   2
  -6   7  -5-214.636 240.858  14
  -6   7   5 178.157 207.637   8
  -6   7   6 712.832 295.936  10
  -6   7  -6 582.600 272.550   2
  -6   7  -6 1019.14 319.355  14
  -6   7   6 1096.13 325.420   8
  -6   7   7 131.616 256.356  10
  -6   7  -7 330.854 258.235  14
  -6   7   7 440.354 283.733   8
  -6   7   8 685.353 305.545  10
  -6   7  -8 322.925 286.514  14
  -6   7   8 1142.99 340.961   8
  -6   7   9 2003.32 447.884  10
  -6   7  -9 2167.23 445.868  14
  -6   7   9 1971.98 406.233   8
  -6   7  10-132.384 247.262  10
  -6   7 -10 274.108 256.587  14
  -6   7  10 326.253 275.643   8
  -6   7  11 335.855 271.444  10
   6  -7  11 149.830 150.873  17
  -6   7  11-101.392 224.797   8
  -6   7 -11 289.473 286.146  14
   6  -7  12-140.446 176.414  17
  -6   7  12-44.4122 230.633   8
  -6   7 -12-39.0743 282.684  14
   6  -7  13 1353.90 333.153  17
  -6   7  13 1030.89 337.504   8
  -6   7 -13 1030.23 337.693  14
   6   7 -14-390.203 238.616  13
   6  -7  14 384.214 234.314  17
  -6   7  14-15.8988 221.007   8
   6   7  14-72.2237 209.366  15
   6   7 -15 341.802 218.991  13
   6  -7  15 562.018 218.704  17
  -6   7  15 176.100 230.663   8
   6   7  15 489.333 224.500  15
   6  -7  16 240.281 180.337  17
   6   7  16 60.4709 161.427  15
  -6   7  16 42.2604 199.985   8
   6   7 -16 287.562 168.924  13
   6   7  17-107.351 132.042  15
   6  -7  17 187.504 169.246  17
  -6   7  17 359.300 210.608   8
   6  -7  18 116.058 118.603  17
  -6   7  18 371.569 191.781   8
  -6   7 -18-153.256 158.670   2
   6  -7  19 606.381 163.654  17
  -6   7  19 537.511 164.775   8
  -6   7 -19 477.700 175.271   2
  -6   7 -20 288.878 110.296   2
  -6   7  20 48.2537 69.2203   8
  -6   8   0 1246.79 383.589  10
   6   8   0 1485.99 361.186  15
  -6   8   0 1370.57 348.631   8
  -6   8   1-176.164 249.765  10
  -6   8  -1-14.4562 211.077  10
   6   8  -1-218.816 200.428  15
   6   8   1 70.6886 207.218  15
  -6   8   1 409.183 237.609   8
  -6   8  -1-55.6930 192.096   8
  -6   8   2 1904.29 392.114  10
  -6   8  -2 1844.97 414.168  10
   6   8  -2 1997.44 390.192  15
   6   8   2 1479.88 375.790  15
  -6   8   2 1452.94 349.750   8
  -6   8  -2 2109.90 384.715   8
  -6   8  -3 39.6778 181.544   8
  -6   8   3 437.234 297.403  10
  -6   8  -3-208.395 247.229  10
   6   8   3 51.6804 175.356  15
  -6   8   3-258.855 212.393   8
  -6   8   4 4410.54 575.066  10
  -6   8  -4 4467.56 576.139  10
  -6   8  -4 4257.87 518.643   8
   6   8   4 4636.29 604.107  15
  -6   8   4 4513.73 559.506   8
  -6   8   5 354.103 281.187  10
  -6   8  -5 411.614 223.032  10
   6   8   5 98.1179 243.702  15
  -6   8   5 261.471 240.745   8
  -6   8   6 4962.37 594.623   8
  -6   8   6 4586.75 593.701  10
  -6   8  -6 4894.91 530.673   2
   6   8   6 4165.66 542.245  15
  -6   8   7-114.708 281.772  10
  -6   8  -7 38.3558 168.920   2
   6   8   7 336.538 231.979  15
  -6   8  -7 387.872 256.011  14
  -6   8   7 302.750 269.322   8
  -6   8   8 1916.96 415.296  10
  -6   8  -8 1825.99 349.916   2
   6   8   8 1319.03 378.897  15
  -6   8  -8 2017.03 398.810  14
  -6   8   8 1781.46 377.481   8
  -6   8   9 326.722 269.412  10
  -6   8  -9 295.702 207.968   2
   6   8   9 121.678 222.509  15
  -6   8  -9 42.4606 215.868  14
  -6   8   9 225.361 215.112   8
  -6   8  10 3882.93 544.554  10
  -6   8 -10 5124.74 551.875   2
   6   8  10 4021.49 542.540  15
  -6   8 -10 4346.54 568.542  14
  -6   8  10 4432.91 563.347   8
  -6   8  11 245.003 273.454  10
  -6   8 -11-49.7691 193.958   2
   6   8  11-5.04950 233.081  15
  -6   8  11-73.3797 213.107   8
  -6   8 -11 389.951 296.110  14
  -6   8 -12 3375.51 439.691   2
  -6   8  12 3083.97 455.474   8
   6   8  12 2309.75 391.007  15
   6   8 -13 308.403 234.144  13
  -6   8 -13-55.0355 187.074   2
  -6   8  13 358.292 228.347   8
   6   8  13-185.418 212.357  15
  -6   8  14 2913.37 401.155   8
  -6   8 -14 2763.38 379.209   2
   6   8  14 2042.85 348.512  15
   6   8 -14 3204.42 425.827  13
  -6   8  15 120.182 181.352   8
   6  -8  15-71.5471 106.883  17
  -6   8 -15 207.171 179.568   2
   6   8  15-41.6554 146.544  15
   6   8 -15-48.7804 138.001  13
   6  -8  16 2883.75 297.169  17
  -6   8 -16 3572.59 374.100   2
   6   8  16 3110.31 324.892  15
  -6   8  16 3391.98 380.406   8
   6   8 -16 3276.37 343.070  13
  -6   8 -17 51.6577 116.842   2
  -6   8  17 231.208 133.614   8
  -6   8 -18 826.677 156.193   2
  -6   8  18 822.383 164.747   8
  -6   9   0 390.060 267.437  10
  -6   9   0-167.600 160.164   8
   6   9   0 470.975 258.577  15
  -6   9   1 820.680 310.350  10
  -6   9  -1 325.180 257.339  10
   6   9  -1 577.845 252.092  15
   6   9   1 380.350 242.549  15
  -6   9   1 535.642 240.691   8
  -6   9   2 283.286 261.720  10
  -6   9  -2 103.454 242.627  10
   6   9  -2 76.4636 151.414  15
  -6   9   2-16.7175 178.663   8
  -6   9   3 138.852 252.117  10
  -6   9  -3-328.349 255.676  10
   6   9   3 338.719 257.097  15
  -6   9   3 560.827 220.857   8
  -6   9   4 991.002 351.086  10
  -6   9  -4 1397.51 349.610  10
   6   9   4 1202.40 341.951  15
  -6   9   4 835.555 267.033   8
  -6   9   5 59.2407 233.447  10
  -6   9  -5 202.465 236.563  10
   6   9   5 132.887 214.934  15
  -6   9   5 622.026 240.406   8
  -6   9   6-105.767 261.974  10
  -6   9  -6-264.155 236.555  10
   6   9   6-104.516 234.812  15
  -6   9   6 80.4040 200.462   8
  -6   9   7 27.1071 227.707  10
  -6   9  -7-61.1036 207.682  10
   6   9   7 138.437 245.048  15
  -6   9   7-345.829 193.191   8
  -6   9   8 37.6269 215.582  10
  -6   9  -8-134.853 204.968  10
   6   9   8-3.76110 215.112  15
  -6   9   8-27.6939 163.408   8
  -6   9   9 403.909 284.341  10
  -6   9  -9 900.580 267.152  10
   6   9   9 598.369 258.499  15
  -6   9   9 395.584 200.076   8
  -6   9  10 172.391 260.754  10
  -6   9 -10-194.878 201.345  10
  -6   9 -10 328.699 173.958   2
   6   9  10 465.795 229.912  15
  -6   9  10 235.571 210.391   8
   6   9 -11 173.746 221.242  13
  -6   9 -11-47.9845 149.973  10
  -6   9 -11-372.035 154.871   2
  -6   9  11 322.168 185.194   8
   6   9  11-191.209 196.432  15
   6   9 -12-2.94094 183.262  13
  -6   9 -12-182.421 142.862  10
  -6   9 -12-62.5928 108.846   2
  -6   9  12-313.128 170.100   8
   6   9  12-387.133 207.951  15
   6   9 -13 109.862 167.158  13
  -6   9 -13-401.759 154.747  10
  -6   9 -13 188.807 116.944   2
  -6   9  13-10.9805 140.061   8
   6   9  13 12.6889 149.551  15
  -6   9  14 1.36348 108.977   8
  -6   9 -14 94.9318 124.496  10
  -6   9 -14-100.575 128.028   2
   6   9  14 192.391 132.763  15
   6   9 -14 112.723 138.249  13
  -6   9  15-54.1024 98.1598   8
  -6   9 -15 174.565 100.039   2
   6   9  15 133.805 102.509  15
   6   9 -15-143.125 117.563  13
  -6  10   0 5590.83 594.110  10
   6  10   0 5593.07 554.543  15
  -6  10   1-179.056 223.138  10
  -6  10  -1-77.0000 210.451  10
   6  10   1-151.732 189.682  15
  -6  10   2 1558.23 351.835  10
  -6  10  -2 1598.47 366.465  10
   6  10   2 1642.51 332.484  15
  -6  10   3-91.6712 208.957  10
  -6  10  -3-661.263 286.508  10
   6  10   3-448.909 253.752  15
  -6  10   4 4794.63 549.313  10
  -6  10  -4 5136.45 544.474  10
   6  10   4 5143.77 563.816  15
  -6  10   5 355.406 238.150  10
  -6  10  -5 714.788 265.587  10
   6  10   5 790.028 256.786  15
  -6  10   6 6753.29 631.194  10
  -6  10  -6 8009.46 644.425  10
   6  10   6 6153.27 603.450  15
  -6  10   7 111.606 209.523  10
  -6  10  -7 9.93276 179.932  10
   6  10   7 12.6842 190.584  15
  -6  10   8 3496.85 353.355   8
  -6  10   8 3790.89 461.363  10
  -6  10  -8 4163.63 452.621  10
   6  10   8 3027.04 422.755  15
   6  10  -8 3996.55 474.788  13
   6  10  -9 1388.71 311.174  13
  -6  10   9 939.707 277.989  10
  -6  10  -9 1111.14 272.660  10
  -6  10   9 634.727 173.447   8
   6  10   9 968.193 254.948  15
  -6  10 -10 3000.78 364.310  10
   6  10  10 1986.01 316.201  15
   6  10 -10 2900.11 374.454  13
  -6  10  10 2985.11 311.357   8
   6  10 -11 381.634 198.758  13
  -6  10 -11-105.192 126.821  10
  -6  10  11 167.177 105.768   8
   6  10  11 71.5883 143.621  15
  -6  10 -12 1405.08 211.907  10
   6  10  12 1643.23 257.018  15
   6  10 -12 1896.87 281.555  13
   6  10 -13-86.7785 104.626  13
   6  11   0 342.044 158.095  13
  -6  11   0 460.414 219.995  10
   6  11  -1 77.7764 140.608  13
  -6  11   1 105.793 180.122  10
  -6  11  -1-208.215 192.744  10
   6  11  -2 316.059 164.921  13
  -6  11   2 111.924 190.229  10
  -6  11  -2-251.622 202.706  10
   6  11  -3 695.628 209.882  13
  -6  11   3 145.852 155.611  10
  -6  11  -3 666.596 248.096  10
   6  11  -4 120.329 152.438  13
  -6  11   4 284.336 203.411  10
  -6  11  -4 477.856 221.711  10
   6  11  -5 149.588 176.792  13
  -6  11   5 305.326 202.418  10
  -6  11  -5 222.899 181.919  10
   6  11  -6 337.091 176.391  13
  -6  11   6-3.12651 169.005  10
  -6  11  -6-2.21609 134.522  10
   6  11  -7-108.161 155.013  13
  -6  11   7-50.5388 144.644  10
  -6  11  -7 267.802 155.092  10
  -6  11  -8 326.552 142.992  10
   6  11  -8 69.5078 138.866  13
  -6  11  -9 422.807 133.959  10
   6  11  -9 250.316 136.450  13
   6  11 -10 134.249 119.680  13
  -6  12   0 479.724 141.461  10
  -6  12   1 269.515 115.162  10
  -6  12  -1-1.56431 99.8906  10
  -6  12   2 957.472 176.177  10
  -6  12  -2 907.004 165.117  10
  -6  12   3-12.8854 85.5965  10
  -6  12  -3 142.957 97.5359  10
  -6  12   4 925.613 167.682  10
  -7   0   0-790.038 477.111  16
  -7   0  -1 292.748 350.991   1
  -7   0   1 9.82205 451.513  16
  -7   0   2 11373.2 1599.67  16
  -7   0  -2 11774.3 1752.00   1
  -7   0   3 277.555 389.962  16
  -7   0  -3 49.4553 427.720   1
  -7   0   4 9308.38 1509.08  16
  -7   0  -4 8948.04 1475.69   1
  -7   0   5-317.606 501.860  16
  -7   0  -5-404.348 357.090   1
  -7   0  -6 3081.85 958.693   1
  -7   0   6 2329.04 767.743  16
  -7   0   7-175.470 184.062   7
  -7   0  -7 730.202 700.169   1
  -7   0   8 1629.77 348.086   7
   7   0   8 1826.54 390.828  17
  -7   0  -8 1155.66 286.840   2
  -7   0  -8 1217.84 690.231   1
  -7   0   8 309.300 440.573  16
   7   0   9-578.332 237.011  12
   7   0   9-249.905 234.576  17
  -7   0   9 44.2782 229.046   7
  -7   0  -9-182.559 164.695   2
  -7   0  -9-385.847 687.363   1
  -7   0   9 222.957 348.218  16
  -7   0  10 4355.46 566.395   7
   7   0  10 3927.84 500.629  12
  -7   0 -10 4371.60 560.593   2
  -7   0  10 3963.35 1069.11  16
  -7   0 -10 4409.04 1285.65   1
   7   0  10 4687.41 581.117  17
   7   0  11-347.922 206.784  12
  -7   0  11 81.0329 151.746   7
  -7   0 -11-301.079 188.799   2
  -7   0  11 312.166 460.152  16
  -7   0 -11 55.2041 429.991   1
   7   0  11 59.5980 206.544  17
  -7   0  12 220.919 193.854   7
   7   0  12-1.34103 189.082  12
   7   0  12 279.491 246.708  17
  -7   0 -12-31.8324 135.939   2
  -7   0  12-268.804 568.249  16
   7   0  13-301.629 213.582  12
   7   0  13 405.588 260.684  17
  -7   0 -13 171.059 121.978   2
  -7   0  13-68.5191 159.824   4
   7   0  14 104.576 235.061  17
   7   0  14-19.0660 163.192  12
  -7   0 -14-185.778 207.820   2
  -7   0  14-133.976 225.367   4
   7   0  15 222.183 234.070  12
   7   0  15 186.969 284.626  17
  -7   0 -15-617.236 249.683   2
  -7   0  15-339.398 235.296   4
   7   0  16 1139.19 319.622  12
  -7   0  16 1606.36 370.218   4
   7   0  17 37.4425 190.892  12
  -7   0  17 57.0468 183.211   4
   7   0  18 1080.66 297.574  12
  -7   0  18 956.390 304.384   4
   7   0  19 90.6424 204.898  12
  -7   0  19 147.888 234.660   6
   7   0  20-327.610 201.822  12
  -7   0  20-95.2703 230.367   6
   7   0  20 69.8463 167.478  18
   7   0  21-24.4098 192.016  18
   7   0  21-102.217 148.991  12
  -7   0  21 215.332 225.025   6
   7   0  22 568.898 168.501  12
  -7   0  22 831.691 219.570   6
   7   0  22 879.401 204.978  18
  -7   0  23-55.7228 118.776   6
  -7  -1   0-225.813 522.816   1
  -7   1   0 160.742 205.540  16
  -7  -1   0-712.204 468.402  16
  -7  -1  -1 7320.06 1381.50   1
  -7   1   1 9363.14 1579.85  16
  -7  -1   1 8256.72 1446.02  16
  -7   1  -1 7019.61 1224.37  16
  -7  -1  -2 5101.87 1176.68   1
  -7   1   2 5830.35 1271.71  16
  -7  -1   2 4281.35 1022.50  16
  -7   1  -2 3757.59 1041.88  16
  -7   1   3 15625.8 1927.11  16
  -7  -1   3 12636.4 1764.81  16
  -7   1  -3 16508.3 1985.49   1
  -7  -1  -3 13062.8 1783.32   1
  -7   1  -4 497.157 555.239   1
  -7  -1  -4-880.105 701.600   1
  -7   1   4 166.440 284.780  16
  -7  -1   4-1136.23 595.745  16
  -7   1  -5 5060.10 1166.41   1
  -7   1   5 5195.28 1111.78  16
  -7  -1   5 6079.50 1246.00  16
  -7  -1  -5 8364.14 1497.97   1
  -7   1  -6 3773.21 996.096   1
  -7  -1  -6 4147.34 1320.92   1
  -7   1   6 5048.31 1185.10  16
  -7  -1   6 6830.81 1343.80  16
  -7  -1   7 40312.5 1556.46   7
  -7   1   7 41581.2 1583.11   7
  -7   1  -7 42048.9 1590.59   2
   7  -1   7 39856.0 1543.87  17
  -7   1   7 37252.5 3122.36  16
  -7  -1   7 39163.8 3181.24  16
  -7   1  -7 46134.5 3279.70   1
  -7  -1  -7 38364.7 3152.82   1
  -7   1   7 41092.6 1557.14   3
   7   1   8 444.320 178.914  12
  -7  -1   8 950.140 312.464   7
  -7   1   8 965.733 301.638   7
   7  -1   8 932.598 304.623  17
  -7   1  -8 2096.83 771.879   1
  -7  -1   8 1481.65 576.338  16
  -7   1  -8 674.547 241.460   2
  -7   1   8 508.246 467.206  16
  -7  -1  -8 1120.71 590.524   1
  -7  -1  -8 664.604 219.834   2
   7   1   9 31578.6 1374.10  12
  -7  -1   9 31127.0 1424.43   7
  -7   1   9 31558.1 1414.74   7
  -7  -1  -9 32696.4 1391.34   2
  -7   1  -9 31012.5 1405.85   2
  -7   1   9 35721.9 1428.07   8
   7  -1   9 32170.2 1439.96  17
  -7   1   9 26913.3 2746.70  16
  -7  -1   9 33476.6 3040.02  16
  -7   1  -9 33638.1 2981.97   1
  -7  -1  -9 32281.6 3047.07   1
   7   1  10 785.693 271.360  12
  -7  -1  10 975.233 370.921   7
  -7   1  10 1234.27 348.616   7
   7  -1  10 908.784 293.646  17
  -7  -1 -10 1153.42 265.102   2
  -7   1 -10-938.223 830.414   1
  -7   1  10 1237.38 685.210  16
  -7  -1  10 55.2952 516.495  16
  -7   1 -10 1044.18 298.210   2
  -7  -1 -10 731.018 829.316   1
  -7   1  10 978.186 293.245   8
  -7  -1  11 310.737 259.043   7
   7   1  11 333.975 238.442  12
  -7   1  11 377.260 266.286   7
   7  -1  11 298.505 263.388  17
  -7   1  11 1503.99 667.463  16
  -7  -1 -11 504.950 485.073   1
  -7   1  11 1088.58 301.030   8
  -7   1 -11-207.291 231.237   2
  -7   1  12 1111.52 329.938   7
   7   1  12 1288.41 330.536  12
   7  -1  12 1336.50 284.859  12
   7  -1  12 917.926 330.523  17
  -7   1  12 1397.60 758.573  16
  -7   1 -12 828.355 300.167   2
  -7  -1 -12 2516.12 1145.75   1
  -7   1  12 998.634 304.992   8
  -7  -1  12 1118.92 307.857   4
   7   1  13 9750.06 815.111  12
   7  -1  13 11873.0 844.640  12
  -7   1 -13 10078.7 831.430   2
  -7   1  13 12142.4 856.633   8
   7  -1  13 9439.04 844.675  17
  -7  -1  13 10112.0 835.998   4
  -7   1  13 8767.80 798.565   4
   7   1  14 642.083 279.509  12
   7  -1  14 182.209 184.719  12
   7  -1  14 607.416 294.026  17
  -7   1 -14 1282.11 323.941   2
  -7   1  14 420.292 227.500   8
  -7  -1  14 973.626 287.365   4
  -7   1  14 649.408 293.038   4
   7   1  15 6337.03 661.026  12
   7  -1  15 7566.21 672.006  12
  -7   1 -15 8138.67 727.538   2
   7  -1  15 7386.88 758.911  17
  -7  -1  15 6871.38 684.405   4
  -7   1  15 7596.39 715.450   4
   7   1  16 193.456 250.046  12
   7  -1  16-134.398 166.359  12
   7  -1  16 101.620 245.166  17
  -7   1 -16 69.4582 168.469   2
  -7  -1  16 298.715 193.508   4
  -7   1  16-262.175 243.987   4
   7   1  17 8220.05 726.457  12
   7  -1  17 9041.26 702.845  12
  -7   1 -17 9522.73 741.374   2
   7  -1  17 7871.39 753.057  17
  -7  -1  17 7540.51 695.471   4
  -7   1  17 7649.89 734.659   4
   7   1  18 428.798 241.203  12
   7  -1  18 253.293 185.295  12
  -7   1  18 337.555 264.138   6
   7   1  18-7.48481 197.441  18
  -7   1 -18 126.795 165.821   2
  -7  -1  18-28.2565 206.560   4
  -7   1  18 143.366 250.462   4
   7   1  19 1824.74 348.581  12
   7  -1  19 1713.90 316.232  12
  -7   1  19 1731.38 377.103   6
  -7  -1  19 2094.57 396.443   6
   7   1  19 1626.11 342.938  18
   7   1  20-482.403 219.236  12
   7  -1  20-125.722 119.391  12
   7   1  20 238.351 202.299  18
  -7   1  20 244.832 221.903   6
  -7  -1  20-5.05198 209.240   6
   7  -1  21 362.216 143.112  12
   7   1  21 197.687 161.845  12
   7   1  21 490.888 201.464  18
  -7   1  21 370.548 202.219   6
  -7  -1  21 415.689 229.755   6
   7   1  22 483.324 161.018  12
   7  -1  22 342.063 172.265  18
  -7   1  22 268.365 154.051   6
  -7  -1  22 387.977 174.074   6
   7   1  22 466.086 152.691  18
  -7  -1  23 1791.30 226.505   6
  -7  -2   0 619.525 566.578   1
  -7   2   0-431.556 406.179  16
  -7   2   1 33092.9 2748.94  16
  -7   2  -1 34408.3 2781.39  16
  -7  -2   1 31437.6 2703.89  16
  -7  -2  -1 32560.6 2831.04   1
  -7   2   2 11874.0 1664.13  16
  -7  -2   2 11359.5 1655.89  16
  -7   2  -2 11753.5 1652.12  16
  -7  -2  -2 11169.0 1676.72   1
  -7   2   3 14009.0 1816.98  16
  -7  -2   3 12071.6 1690.71  16
  -7   2  -3 13068.6 1722.68  16
  -7  -2  -3 11924.0 1754.44   1
  -7  -2  -4-212.864 527.250   1
  -7   2   4-1216.26 662.829  16
  -7  -2   4-962.109 644.817  16
  -7   2  -4-819.609 492.027  16
  -7  -2  -5 1252.31 792.118   1
  -7   2   5 775.409 567.185  16
  -7  -2   5 683.609 412.422  16
   7   2   6 344.284 240.025  18
  -7   2  -6 941.343 663.807   1
  -7   2  -6 241.767 213.864   2
  -7   2   6 412.298 595.719  16
  -7  -2   6-371.174 416.852  16
  -7  -2  -6 584.236 687.138   1
   7   2   7 3833.70 492.120  12
  -7  -2   7 4516.83 554.237   7
  -7   2   7 4751.07 566.522   7
  -7   2  -7 4135.86 523.731   2
  -7   2  -7 5690.11 1186.01   1
   7   2   7 4538.98 563.637  18
   7  -2   7 4175.70 531.689  17
  -7   2   7 3928.21 519.576   8
  -7   2   7 3818.38 1021.73  16
  -7  -2   7 4667.41 1184.36  16
  -7  -2  -7 3393.74 1184.23   1
  -7   2   7 4351.50 529.690   3
   7   2   8 6230.25 630.374  12
  -7  -2   8 5591.93 609.155   7
  -7   2   8 7169.55 691.900   7
  -7   2  -8 7067.99 675.493   2
   7   2   8 6609.45 666.090  18
   7  -2   8 6157.94 640.698  17
  -7   2   8 6897.05 678.592   8
  -7   2   8 6645.60 1343.58  16
  -7  -2   8 7702.33 1487.50  16
  -7  -2  -8 6270.71 1403.85   1
   7   2   9 209.558 193.205  12
  -7  -2   9-497.380 261.249   7
  -7   2   9-44.4565 201.567   7
   7   2   9 621.608 278.441  18
   7  -2   9 371.425 189.164  17
  -7   2   9-559.709 394.586  16
  -7  -2   9 1194.20 568.864  16
  -7   2  -9 107.114 185.292   2
  -7  -2  -9 1403.51 723.319   1
  -7   2   9 293.627 189.308   8
   7   2  10 2950.71 458.941  12
  -7  -2  10 2495.46 465.681   7
  -7   2  10 2781.38 461.049   7
   7   2  10 3170.27 492.622  18
   7  -2  10 3635.46 519.149  17
  -7   2  10 2782.90 925.961  16
  -7  -2  10 4828.41 1189.89  16
  -7  -2 -10 2829.98 907.137   1
  -7   2  10 3069.29 462.048   8
  -7  -2  11 385.849 256.973   7
   7   2  11 280.888 222.433  12
  -7   2  11 201.163 252.774   7
   7   2  11 708.869 326.260  18
   7  -2  11 518.141 319.594  17
  -7  -2 -11 899.936 619.539   1
  -7   2  11 726.306 271.448   8
  -7   2  12 4681.72 613.510   7
   7   2  12 4906.91 605.715  18
   7   2  12 4762.84 589.318  12
   7  -2  12 4496.26 615.093  17
  -7   2  12 4861.65 591.317   8
  -7  -2  12 5350.54 594.216   4
  -7   2  12 4604.71 586.052   4
   7   2  13 125.815 202.355  12
   7   2  13 514.276 313.913  18
   7  -2  13 217.266 230.630  17
  -7   2  13-456.430 222.812   8
  -7  -2  13 142.786 228.852   4
  -7   2  13-104.985 236.659   4
   7   2  14 1183.87 343.762  12
   7   2  14 885.023 327.397  18
   7  -2  14 847.391 339.256  17
  -7   2  14 1491.79 344.599   8
  -7  -2  14 844.573 283.719   4
  -7   2  14 556.847 270.558   4
   7   2  15 94.9487 212.253  18
   7   2  15-171.054 232.559  12
   7  -2  15-144.743 259.696  17
  -7   2 -15 285.880 199.951   2
  -7   2  15-353.287 230.696   8
  -7  -2  15 372.496 197.108   4
  -7   2  15 38.7945 208.861   4
   7   2  16 50.5721 210.277  12
   7   2  16 743.763 305.572  18
   7  -2  16 595.726 300.024  17
  -7   2 -16 953.677 298.237   2
  -7  -2  16 499.633 250.210   4
  -7   2  16 927.733 258.462   8
  -7   2  16 598.419 262.821   4
   7   2  17 555.090 277.024  12
   7   2  17 537.411 278.690  18
   7  -2  17 249.952 247.573  17
  -7   2 -17 311.258 220.640   2
  -7  -2  17 626.558 265.325   4
  -7   2  17 368.885 197.694   8
  -7   2  17 398.910 275.927   4
   7   2  18 2521.41 429.276  12
   7  -2  18 2600.74 451.757  17
  -7   2  18 2253.14 400.390   6
  -7   2 -18 3036.49 427.226   2
   7   2  18 3067.15 441.860  18
  -7   2  18 2815.52 391.869   8
  -7   2  18 2628.63 451.335   4
   7   2  19 148.135 206.907  12
   7   2  19 501.934 225.162  18
   7  -2  19 252.963 217.721  17
  -7   2  19-67.5409 214.284   6
  -7  -2  19 101.979 236.001   6
  -7   2 -19 255.363 188.821   2
  -7   2  19-78.9223 171.732   8
   7   2  20 358.280 218.113  12
  -7   2  20 353.072 184.374   6
  -7  -2  20 485.885 245.389   6
   7   2  20 270.166 199.794  18
  -7   2 -20 408.952 169.230   2
   7   2  21 910.525 226.192  12
   7   2  21 743.301 194.309  18
  -7   2  21 696.128 189.384   6
  -7  -2  21 664.023 232.784   6
   7  -2  22 328.435 148.746  18
  -7   2  22 518.141 154.909   6
  -7  -2  22 441.113 176.813   6
  -7  -3   0 960.146 684.640   1
  -7   3   0-84.4812 554.043  16
  -7   3   1 34784.3 2872.61  16
  -7   3  -1 33086.8 2767.22  16
  -7  -3   1 34034.4 2830.55  16
  -7  -3  -1 34727.6 2983.33   1
  -7  -3  -2 826.291 885.345   1
  -7   3   2 828.090 585.812  16
  -7   3  -2 1353.55 724.934  16
  -7  -3   2 1518.91 663.811  16
  -7   3   3 26325.3 2565.05  16
  -7  -3   3 24777.5 2466.07  16
  -7   3  -3 29681.5 2623.10  16
  -7  -3  -3 27338.6 2762.85   1
  -7   3  -4 3191.81 467.508   2
   7   3   4 3583.93 504.424  18
  -7  -3  -4 3751.55 1046.49   1
  -7   3   4 4391.08 1083.81  16
  -7  -3   4 4882.95 1072.95  16
  -7   3  -4 2380.80 838.731  16
  -7   3  -5 23649.7 1208.16   2
  -7   3   5 25496.6 1245.40   8
  -7   3   5 22917.8 2383.12  16
  -7  -3   5 23781.3 2434.49  16
  -7   3  -5 25546.8 2375.47  16
  -7  -3  -5 21027.5 2445.12   1
   7   3   5 24437.0 1222.20  18
  -7   3   5 24793.3 1195.87   3
  -7   3   6 850.379 266.305   3
  -7  -3   6 628.257 255.317   7
  -7   3   6 269.769 235.188   7
   7   3   6 713.454 285.202  18
  -7  -3   6 901.561 584.083  16
  -7   3  -6 488.320 237.378   2
  -7  -3  -6 603.314 621.551   1
  -7   3  -6-150.271 233.460  16
  -7   3   6 595.699 245.558   8
   7   3   7 28641.5 1343.75  12
  -7  -3   7 27362.9 1284.63   7
  -7   3   7 29003.8 1327.50   7
  -7   3   7 28577.4 1346.90   8
  -7   3  -7 27174.5 1328.53   2
   7   3   7 28185.6 1339.28  18
  -7   3   7 26248.7 2680.56  16
  -7  -3   7 31615.0 2852.51  16
  -7  -3  -7 24352.2 2650.26   1
  -7   3   7 30055.0 1339.00   3
   7  -3   7 28633.1 1298.12  17
   7   3   8 763.676 274.726  12
  -7  -3   8 1025.67 273.318   7
  -7   3   8 880.712 319.955   7
   7   3   8 558.358 316.832  18
   7  -3   8 888.510 268.563  17
  -7   3   8 1576.17 761.445  16
  -7  -3   8 997.558 612.617  16
  -7  -3  -8 1401.33 801.356   1
  -7   3   8 373.463 255.796   8
  -7  -3   9 11018.4 849.444   7
   7   3   9 10667.1 863.467  12
  -7   3   9 12072.6 882.888   7
  -7  -3   9 10516.2 1653.49  16
  -7   3   9 11794.3 885.608   8
   7  -3   9 11087.5 867.657  17
  -7   3   9 12747.0 1868.24  16
  -7  -3  -9 9234.49 1879.36   1
   7   3   9 11298.6 884.635  18
  -7  -3  10 1938.66 399.419   7
   7   3  10 2584.20 463.370  12
  -7   3  10 2751.64 437.829   7
   7   3  10 1992.98 408.232  18
   7  -3  10 2184.23 423.246  17
  -7   3  10 2259.27 905.792  16
  -7  -3 -10 3618.03 1236.85   1
  -7   3  10 2234.91 420.850   8
   7   3  11 964.565 315.860  12
  -7   3  11 853.590 301.493   7
   7   3  11 919.200 308.697  18
   7  -3  11 1110.00 350.814  17
  -7   3  11 653.402 278.667   8
   7   3  12-77.7511 223.223  12
   7   3  12 7.39025 256.519  18
   7  -3  12 239.783 224.409  17
  -7   3  12-231.711 241.139   8
  -7  -3  12-130.661 155.623   4
  -7   3  12-104.008 203.082   4
   7   3  13 3853.68 541.084  12
  -7   3  13 4035.83 526.171   8
   7   3  13 3435.39 509.606  18
   7  -3  13 2962.17 497.637  17
  -7  -3  13 4536.90 503.079   4
  -7   3  13 3986.38 546.422   4
   7   3  14 1058.72 316.056  12
   7   3  14 824.380 331.155  18
   7  -3  14 1084.72 358.508  17
  -7  -3  14 1667.66 331.766   4
  -7   3  14 1213.39 309.894   8
  -7   3  14 935.122 331.483   4
   7   3  15 3075.60 474.960  12
   7   3  15 3126.44 491.293  18
   7  -3  15 3189.88 504.625  17
  -7  -3  15 3300.28 437.902   4
  -7   3  15 2786.59 465.629   8
  -7   3  15 2734.87 485.323   4
   7   3  16 649.405 291.875  12
  -7   3  16 711.044 260.805   6
   7   3  16 1004.98 323.858  18
   7  -3  16 865.204 322.956  17
  -7   3  16 720.763 266.444   8
  -7   3  16 488.439 272.039   4
   7   3  17 3081.88 472.563  12
  -7   3  17 2647.29 411.968   6
   7  -3  17 2897.25 474.525  17
  -7   3  17 2382.70 417.215   4
  -7   3 -17 3049.59 445.217   2
  -7   3  17 2826.73 419.254   8
   7   3  17 2553.21 433.367  18
   7   3  18-494.357 256.001  12
  -7   3  18 425.510 228.190   6
   7   3  18 101.292 188.197  18
   7  -3  18 30.1265 240.854  17
  -7   3  18-12.5994 181.964   4
  -7   3 -18 445.920 237.070   2
  -7   3  18 67.1220 167.760   8
   7   3  19 2093.00 369.222  12
   7   3  19 2160.01 343.148  18
  -7   3  19 1827.69 303.551   6
  -7  -3  19 1700.45 351.727   6
   7  -3  19 1553.54 347.632  17
  -7   3 -19 1551.10 300.715   2
  -7   3  19 2213.83 340.917   8
   7   3  20 422.334 196.031  12
   7   3  20 172.991 143.674  18
  -7   3  20 674.230 199.510   6
  -7  -3  20-242.001 196.514   6
  -7   3 -20 26.0871 83.8585   2
  -7   3  20 34.3405 115.021   8
  -7   3  21-120.090 109.871   6
  -7  -3  21 385.881 174.316   6
  -7   3 -21 61.4264 74.8706   2
  -7   3  21 399.495 118.812   8
  -7  -3  22 16.8885 101.374   6
  -7  -4   0 63.0878 322.218   1
  -7   4   0-112.873 194.748   2
  -7   4   0 120.346 314.745  16
  -7   4   1 5104.32 568.397   3
  -7   4   1 5237.19 577.078   2
  -7   4  -1 4919.24 578.547   2
  -7  -4  -1 3670.43 1157.13   1
  -7   4   1 6911.51 1268.77  16
  -7   4  -1 6473.04 1190.77  16
  -7  -4   1 2393.55 894.266  16
  -7   4   2 263.690 185.622   3
  -7   4  -2 398.827 229.767   2
  -7   4   2 915.177 574.749  16
  -7  -4   2-486.765 481.678  16
  -7  -4  -2 667.859 537.792   1
  -7   4   3 1649.79 325.561   3
   7   4   3 645.868 289.418  18
  -7  -4  -3 637.022 567.126   1
  -7   4  -3 1065.09 281.200   2
  -7   4   3 2120.47 750.005  16
  -7  -4   3-59.3791 288.123  16
  -7   4   4-1.39115 284.618   8
   7   4   4 893.813 335.568  18
  -7   4   4 1480.69 343.497   3
  -7  -4  -4 170.337 611.741   1
  -7   4  -4 1172.04 334.464   2
  -7   4   4 94.5012 267.260  16
  -7  -4   4 211.138 559.612  16
   7   4   5 520.951 277.819  18
  -7   4   5 396.818 233.245   3
  -7   4   5 1193.37 314.398   7
  -7  -4  -5 915.074 740.331   1
  -7   4   5-22.9239 202.721  16
  -7   4  -5 774.273 263.024   2
  -7  -4   5 108.970 349.016  16
  -7   4   5 1186.63 324.270   8
  -7   4   6 2819.88 434.832   3
  -7   4   6 3304.19 462.556   7
   7   4   6 2893.26 470.918  18
  -7   4  -6 2898.01 447.621   2
  -7   4   6 3590.88 1002.60  16
  -7  -4  -6 3638.34 1154.87   1
  -7   4   6 3073.04 467.233   8
  -7  -4   7 6079.65 632.998   7
  -7   4   7 6376.07 639.356   7
  -7   4   7 5901.36 616.707  10
  -7   4  -7 4017.09 528.752   2
   7   4   7 5501.50 623.175  18
  -7   4   7 4722.30 583.225   8
  -7   4   7 5664.26 1336.37  16
  -7  -4  -7 6469.16 1549.51   1
  -7  -4   8 9602.43 754.865   7
  -7   4   8 10530.3 815.710   7
  -7   4   8 10136.0 803.317  10
   7   4   8 9357.25 815.036  18
   7  -4   8 9463.05 773.363  17
  -7   4   8 8630.64 791.174   8
  -7   4   8 10975.5 1849.06  16
  -7  -4  -8 9674.65 1923.94   1
   7   4   9 37.8076 228.226  12
  -7   4   9 18.8746 149.699   7
  -7   4   9 60.8810 201.201  10
   7   4   9 62.7784 237.763  18
   7  -4   9 353.598 244.195  17
  -7   4   9 19.3217 164.701  16
  -7   4   9-214.476 224.072   8
   7   4  10 405.037 262.425  12
  -7   4  10-173.021 208.134   7
   7   4  10 501.445 282.906  18
   7  -4  10 717.716 265.597  17
  -7   4  10 360.766 216.742   8
   7   4  11 20.6161 199.123  12
   7   4  11 163.861 221.334  18
   7  -4  11 292.241 202.835  17
  -7   4  11 61.1261 213.558   8
  -7   4  11 259.522 196.906   4
   7   4  12-33.7978 300.221  12
   7   4  12-27.4932 219.526  18
   7  -4  12 83.9540 186.538  17
  -7   4  12 142.698 228.297   8
  -7   4  12 384.601 239.090   4
   7   4  13 619.206 303.333  12
   7   4  13 854.325 275.364  18
   7  -4  13 741.201 315.363  17
  -7   4  13 158.768 225.139   8
  -7   4  13 371.577 263.217   4
   7   4  14 1220.55 347.367  12
   7   4  14 1157.48 318.820  18
   7  -4  14 1105.85 344.061  17
  -7   4  14 1086.94 332.117   8
  -7   4  14 996.101 326.400   4
   7   4  15 201.254 256.202  12
   7   4  15-120.829 211.777  18
   7  -4  15 43.6486 174.388  17
  -7   4  15-6.55513 154.078   4
  -7   4  15-130.560 210.537   8
   7   4  16 2563.87 442.806  12
   7   4  16 2696.36 430.739  18
   7  -4  16 2101.96 401.566  17
  -7   4  16 2567.55 424.799   4
  -7   4  16 2532.83 428.363   8
   7   4  17 846.462 311.724  12
   7   4  17 765.550 262.699  18
   7  -4  17 1197.70 339.548  17
  -7   4  17 1102.86 306.997   4
  -7   4  17 678.474 245.606   8
  -7   4 -17 1438.60 322.133   2
   7   4  18 738.330 280.324  12
  -7  -4  18 650.014 250.294   6
   7   4  18 694.454 221.891  18
   7  -4  18 237.169 222.671  17
  -7   4 -18 390.083 217.805   2
  -7   4  18-169.948 223.293   8
   7  -4  19 277.964 214.599  17
  -7  -4  19 540.841 218.150   6
  -7   4 -19 353.175 216.653   2
  -7   4  19 318.074 189.395   8
  -7  -4  20 330.696 162.306   6
  -7   4 -20 459.636 191.334   2
  -7   4  20 213.890 133.436   8
  -7  -4  21-100.300 99.7332   6
  -7   4 -21 82.5908 95.2999   2
  -7   4  21 154.643 92.4406   8
  -7   5   0-147.577 210.981   3
  -7  -5   0-390.397 573.412   1
  -7   5   0 478.008 216.544   2
  -7   5   1 9171.28 748.620   3
  -7   5   1 8597.56 717.770   2
  -7   5  -1 9061.89 764.575   2
  -7  -5  -1 9379.38 1702.91   1
  -7   5   2 1171.92 295.717   3
  -7  -5  -2 1658.71 908.137   1
  -7   5  -2 1163.34 316.640   2
  -7   5   3 19488.3 1145.07   8
  -7   5   3 22547.5 1170.65  10
  -7   5  -3 20269.7 1137.65   2
  -7  -5  -3 21843.6 2495.53   1
  -7   5   3 23271.4 1185.52   3
  -7   5   4-661.479 250.178  10
  -7  -5  -4-166.149 702.502   1
  -7   5  -4 27.8457 171.512   2
  -7   5   4-83.0258 210.179   8
  -7   5   5 729.858 249.289  10
  -7   5  -5 717.388 344.057   2
  -7   5   5 912.302 320.699   8
  -7   5   6 8324.95 745.328  10
  -7   5  -6 8571.85 773.938   2
  -7   5   6 7451.32 727.051   8
  -7  -5  -6 10354.8 1806.66   1
  -7   5   6 7409.61 1416.98  16
  -7   5   7 11557.8 877.699  10
  -7   5  -7 11394.2 885.863   2
   7   5   7 10438.4 853.570  18
  -7   5   7 10031.9 857.031   8
  -7   5   7 10157.7 1654.16  16
  -7  -5  -7 12640.3 2093.77   1
  -7   5   8 2679.28 443.672  10
   7   5   8 3662.20 535.745  18
  -7   5  -8 3206.77 487.829   2
  -7   5   8 2896.29 480.625   8
   7   5   9 9259.13 799.270  18
  -7   5   9 10520.2 847.008  10
   7  -5   9 10846.7 815.358  17
  -7   5   9 10823.9 845.306   4
  -7   5   9 8896.78 813.646   8
  -7   5  10 236.997 212.288  10
   7   5  10 132.474 218.306  18
   7  -5  10 418.902 225.608  17
  -7   5  10 292.265 257.298   8
  -7   5  10 122.288 179.428   4
   7   5  11 745.546 275.671  18
   7  -5  11 1322.53 318.953  17
  -7   5  11 1129.71 347.970   8
  -7   5  11 888.708 265.058   4
   7   5  12-6.87041 193.696  18
   7  -5  12 277.984 237.521  17
  -7   5  12 75.4285 243.432   8
  -7   5  12-66.8205 148.422   4
   7   5  13 3143.47 490.310  18
   7  -5  13 3893.52 522.573  17
  -7   5  13 3907.86 518.301   4
  -7   5  13 3663.70 520.264   8
   7   5  14 118.401 228.229  18
   7  -5  14 557.063 248.063  17
  -7   5  14-43.2995 196.550   4
  -7   5  14 149.643 229.657   8
   7  -5  15 2831.53 434.925  17
  -7   5  15 2557.00 410.613   4
  -7   5  15 2410.22 437.272   8
   7  -5  16 831.975 262.766  17
  -7   5  16 552.100 230.529   4
  -7   5 -16 734.328 310.624   2
  -7   5  16 764.240 275.437   8
  -7  -5  17 2513.04 361.543   6
   7  -5  17 2521.75 398.148  17
  -7   5 -17 2479.42 392.150   2
  -7   5  17 2111.74 365.998   8
  -7  -5  18 65.6896 117.407   6
  -7   5 -18-40.3360 176.332   2
  -7   5  18-19.1099 193.436   8
   7  -5  18 33.5143 184.774  17
  -7  -5  19 5141.30 384.252   6
  -7   5 -19 5718.80 477.546   2
  -7   5  19 4668.69 423.389   8
   7  -5  19 5517.18 465.160  17
  -7   5 -20 87.8870 128.647   2
  -7   5  20-86.4264 118.769   8
  -7   6   0 98.3177 180.766  10
  -7   6   1 1167.87 328.281  10
  -7   6  -1 867.855 306.416  10
  -7   6  -1 1293.12 311.226   2
  -7   6   2 728.161 298.764   8
  -7   6   2 1016.20 286.290  10
  -7   6  -2 1028.56 309.780  10
  -7   6  -2 783.794 252.284   2
  -7   6   3 669.297 275.406  10
  -7   6  -3 498.880 214.910  10
  -7   6  -3 493.912 242.353   2
  -7   6   3 404.750 215.952   8
  -7   6   4 9648.61 839.291   8
  -7   6   4 11343.4 873.094  10
  -7   6  -4 10124.4 819.628   2
  -7   6   5 597.655 258.411  10
  -7   6  -5 594.359 273.188   2
  -7   6   5 274.768 265.272   8
  -7   6   6 11446.9 884.999  10
  -7   6  -6 13327.2 944.726   2
  -7   6   6 12354.7 942.765   8
  -7   6   7-4.26786 166.102  10
  -7   6  -7-71.2320 185.800   2
  -7   6   7-427.571 254.336   8
  -7   6   8 1029.55 323.467  10
  -7   6  -8 1254.00 337.134   2
  -7   6   8 1266.35 345.097   8
  -7   6   9 2469.97 442.212  10
  -7   6  -9 2368.90 404.495   2
  -7   6   9 1651.30 411.795   8
  -7   6   9 1933.23 369.731   4
  -7   6  10 283.985 270.311  10
  -7   6 -10 349.443 246.786   2
  -7   6  10 1138.56 290.205   4
  -7   6  10 876.405 307.008   8
   7  -6  11-81.1527 181.925  17
  -7   6 -11-207.409 256.989   2
  -7   6  11 260.105 181.116   4
  -7   6  11-143.695 241.256   8
   7  -6  12 553.648 228.803  17
  -7   6 -12 950.774 298.463   2
  -7   6  12 636.805 264.360   4
  -7   6  12 210.490 255.807   8
   7  -6  13 425.938 199.389  17
  -7   6  13 445.868 186.283   4
  -7   6 -13 55.3900 243.524   2
  -7   6  13 524.456 278.642   8
   7  -6  14 2838.68 409.881  17
  -7   6 -14 3120.44 465.008   2
  -7   6  14 2604.96 376.161   4
  -7   6  14 2766.12 454.073   8
   7  -6  15 109.987 183.631  17
  -7   6 -15 333.494 230.875   2
  -7   6  15 58.6569 226.925   8
   7  -6  16 64.2889 146.054  17
  -7   6 -16 208.574 216.784   2
  -7   6  16-219.802 190.629   8
   7  -6  17 706.703 209.788  17
  -7   6 -17 247.968 216.748   2
  -7   6  17 190.538 200.506   8
   7   6  17 428.439 166.774  15
  -7   6 -18 834.973 225.348   2
  -7   6  18 458.321 199.982   8
   7  -6  18 712.711 197.741  17
   7   6  18 623.363 152.742  15
  -7   6 -19 26.7438 122.340   2
  -7   6  19 436.689 161.576   8
  -7   7   0 205.292 221.394   8
  -7   7   0 565.349 220.960  10
   7   7   0-182.414 203.547  15
  -7   7  -1 2805.27 479.421   8
  -7   7   1 3654.24 525.536  10
  -7   7  -1 3195.87 487.833  10
   7   7  -1 3705.69 489.051  15
  -7   7   1 2255.09 448.426   8
  -7   7   2 667.865 267.676  10
  -7   7  -2 1358.29 364.096  10
  -7   7   2 1082.30 330.645   8
  -7   7   3 1232.73 330.650  10
  -7   7  -3 767.114 266.197  10
  -7   7  -3 1041.11 262.937   2
  -7   7   3 774.076 318.282   8
  -7   7   4 1.41052 223.096  10
  -7   7  -4-167.219 164.160  10
  -7   7  -4 268.084 228.714   2
  -7   7   4-42.2800 191.880   8
  -7   7   5 1458.93 370.490  10
  -7   7  -5 1631.03 334.653  10
  -7   7  -5 986.606 317.954   2
  -7   7   5 912.613 335.487   8
  -7   7   6 1712.91 320.662  10
  -7   7  -6 1765.88 383.167  10
  -7   7  -6 1797.37 368.912   2
  -7   7   6 1792.03 409.675   8
  -7   7   7 9414.79 804.376  10
  -7   7  -7 11901.6 836.490  10
  -7   7  -7 9732.73 790.724   2
  -7   7   7 9369.94 809.498   8
  -7   7   8 230.183 250.118  10
  -7   7  -8 98.0674 151.659  10
  -7   7  -8 135.982 211.865   2
  -7   7   8 183.503 242.522   8
  -7   7   9 8299.82 746.179  10
  -7   7  -9 9384.18 717.567  10
  -7   7   9 7592.23 717.801   8
  -7   7  -9 9248.39 775.032   2
  -7   7  10 327.269 246.489  10
  -7   7 -10 298.682 250.093   2
  -7   7  10 303.536 250.538   8
  -7   7 -11 3190.31 478.103   2
  -7   7  11 2499.25 436.112   8
  -7   7 -12 231.224 227.163   2
  -7   7  12 463.110 271.157   8
  -7   7 -13 535.844 236.764   2
  -7   7  13 1141.13 329.593   8
   7   7 -14 364.094 185.667  13
   7  -7  14 210.735 162.525  17
  -7   7 -14 184.994 194.031   2
  -7   7  14 304.635 240.364   8
   7   7  14 54.7798 169.217  15
   7   7 -15 1615.10 262.281  13
   7  -7  15 1713.11 275.611  17
  -7   7 -15 1597.45 304.203   2
  -7   7  15 1840.95 336.546   8
   7   7  15 1528.27 294.423  15
   7  -7  16 94.4838 102.149  17
  -7   7 -16-103.562 170.140   2
  -7   7  16-90.2957 157.000   8
   7   7  16 86.6064 140.749  15
  -7   7 -17 3073.06 332.856   2
  -7   7  17 3192.39 350.026   8
   7   7  17 2482.19 264.722  15
  -7   7 -18 15.3316 97.3507   2
  -7   7  18 80.3921 129.572   8
  -7   8   0 247.451 239.181  10
   7   8   0-135.010 156.208  15
  -7   8   0 340.223 239.802   8
  -7   8   1 1340.36 351.199  10
  -7   8  -1 907.499 310.521  10
   7   8  -1 764.629 270.704  15
   7   8   1 1240.97 316.150  15
  -7   8   1 1105.18 311.601   8
  -7   8  -1 1532.38 378.648   8
  -7   8   2 1885.57 385.849  10
  -7   8  -2 1198.54 308.790  10
   7   8   2 1631.79 382.703  15
  -7   8   2 1342.84 363.328   8
  -7   8  -2 1219.85 321.041   8
  -7   8   3 71.5947 210.953  10
  -7   8  -3 653.090 297.099  10
   7   8   3 317.070 209.533  15
  -7   8   3 178.791 212.200   8
  -7   8  -3-62.8496 221.838   8
  -7   8  -4 1960.48 365.816   8
  -7   8   4 1841.35 377.280  10
  -7   8  -4 1722.31 361.786  10
   7   8   4 1671.57 375.188  15
  -7   8   4 1576.63 367.308   8
  -7   8  -5 969.191 302.062   8
  -7   8   5 311.416 255.082  10
  -7   8  -5 137.629 184.927  10
   7   8   5 740.403 299.032  15
  -7   8   5 916.016 306.012   8
  -7   8   6 1623.99 373.451  10
  -7   8  -6 1041.92 290.463  10
  -7   8  -6 948.003 277.083   2
   7   8   6 1030.02 316.065  15
  -7   8   6 1271.06 328.463   8
  -7   8   7 1547.86 353.875  10
  -7   8  -7 1552.94 323.789  10
  -7   8  -7 1371.57 287.791   2
   7   8   7 1350.14 374.640  15
  -7   8   7 1597.53 368.841   8
  -7   8   8-84.0406 211.552  10
  -7   8  -8-302.872 213.006  10
  -7   8  -8 70.9171 152.014   2
   7   8   8 166.530 266.573  15
  -7   8   8-42.7620 179.743   8
  -7   8   9 169.825 199.667  10
  -7   8  -9-55.7433 205.501  10
  -7   8  -9-128.409 184.746   2
   7   8   9 12.3563 220.912  15
  -7   8   9 47.2060 223.351   8
  -7   8  10 177.263 239.842  10
  -7   8 -10-316.584 161.689  10
  -7   8 -10 71.6873 173.667   2
   7   8  10-55.3370 215.054  15
  -7   8  10-441.449 234.182   8
  -7   8 -11-127.830 125.511  10
  -7   8 -11-55.1396 179.581   2
  -7   8  11-70.1872 188.148   8
   7   8 -12-126.926 199.489  13
  -7   8 -12-49.6553 198.915   2
  -7   8  12-4.95363 189.360   8
   7   8  12-151.257 183.159  15
   7   8 -13 251.022 168.689  13
  -7   8 -13 387.009 193.713   2
  -7   8  13 370.781 198.697   8
   7   8  13 170.786 194.856  15
   7   8 -14 378.346 168.946  13
  -7   8 -14 287.248 161.984   2
  -7   8  14 28.9997 146.073   8
   7   8  14 260.325 167.603  15
  -7   8 -15 119.690 131.041   2
  -7   8  15 38.7823 137.169   8
   7   8  15 33.9636 107.106  15
   7   8 -15-237.053 115.373  13
  -7   8 -16-44.4952 97.5342   2
  -7   8  16 111.322 120.558   8
  -7   9   0-45.8129 180.272  10
   7   9   0-172.358 178.420  15
  -7   9   0-21.4532 155.739   8
  -7   9   1 4514.19 540.388  10
  -7   9  -1 4665.82 533.777  10
  -7   9   1 4322.96 478.985   8
  -7   9  -1 5192.62 529.336   8
   7   9  -1 5402.88 530.924  15
   7   9   1 4701.10 524.854  15
  -7   9   2-392.238 238.318  10
  -7   9  -2 154.322 214.612  10
   7   9   2 180.482 182.960  15
  -7   9   2-110.846 192.847   8
  -7   9  -2-13.3884 161.945   8
  -7   9   3 5177.85 531.750   8
  -7   9   3 3808.83 487.397  10
  -7   9  -3 4684.74 534.845  10
  -7   9  -3 4230.36 468.551   8
   7   9   3 3895.16 492.039  15
  -7   9   4 611.046 242.579  10
  -7   9  -4 520.773 241.340  10
   7   9   4 553.065 255.266  15
  -7   9   4 677.541 226.182   8
  -7   9   5 1362.29 337.969  10
  -7   9  -5 829.911 244.001  10
   7   9   5 973.934 289.450  15
  -7   9   5 1104.22 296.667   8
  -7   9   6 57.6477 199.856  10
  -7   9  -6-136.434 173.865  10
   7   9   6-78.8250 233.085  15
  -7   9   6 17.4950 178.038   8
  -7   9   7 4655.28 520.612  10
  -7   9  -7 5378.76 509.056  10
   7   9   7 3488.65 469.519  15
  -7   9   7 4264.06 472.646   8
  -7   9   8 148.825 200.400  10
  -7   9  -8 267.774 180.888  10
   7   9   8 65.8780 161.117  15
  -7   9   8 335.067 190.277   8
  -7   9   9 5328.39 531.027  10
  -7   9  -9 4214.30 424.270  10
   7   9   9 4464.38 505.371  15
  -7   9   9 5442.74 493.910   8
   7   9 -10 193.077 218.768  13
  -7   9 -10 3.75670 140.690  10
   7   9  10-94.2381 190.312  15
  -7   9  10-83.1415 163.783   8
   7   9 -11 156.640 203.271  13
  -7   9 -11 489.950 174.353  10
  -7   9 -11 324.097 125.329   2
  -7   9  11 311.967 159.242   8
   7   9  11 232.453 191.190  15
   7   9 -12 353.512 182.616  13
  -7   9 -12-191.783 93.0218   2
  -7   9  12 19.7474 116.835   8
   7   9  12 361.715 170.475  15
  -7   9  13 1052.84 206.536   8
   7   9  13 1018.24 213.668  15
   7   9 -13 909.151 190.003  13
  -7   9  14 6.00478 87.8246   8
   7   9  14-214.796 116.767  15
  -7  10   0-65.8356 163.618  10
  -7  10   1 273.660 204.698  10
  -7  10  -1 574.711 213.647  10
  -7  10   2 248.000 182.245  10
  -7  10  -2 123.120 182.138  10
   7  10   2 61.7595 192.958  15
  -7  10   3 57.1082 171.186  10
  -7  10  -3 49.3534 178.893  10
   7  10   3 327.691 193.084  15
  -7  10   4 224.701 175.914  10
  -7  10  -4 226.707 191.053  10
   7  10   4 223.351 182.986  15
  -7  10   5 623.912 233.461  10
  -7  10  -5 193.814 156.577  10
   7  10   5 234.402 173.841  15
  -7  10   5 233.615 148.981   8
  -7  10   6-242.829 200.152  10
  -7  10  -6-275.084 155.310  10
   7  10   6-134.138 187.047  15
  -7  10   6 62.8921 105.047   8
   7  10  -7 176.157 187.325  13
  -7  10   7 75.7175 169.229  10
  -7  10  -7 157.133 136.523  10
   7  10   7 6.78953 174.154  15
  -7  10   7-281.428 123.723   8
   7  10  -8 327.402 179.174  13
  -7  10  -8 413.925 161.866  10
  -7  10   8 231.228 111.947   8
   7  10   8 556.620 193.764  15
   7  10  -9-63.1064 137.773  13
  -7  10  -9 166.499 116.652  10
  -7  10   9-137.217 93.1368   8
   7  10   9 252.835 159.375  15
   7  10 -10 71.6919 142.061  13
   7  10  10 301.169 148.985  15
   7  10  11 159.782 112.547  15
   7  10 -11 266.778 134.371  13
  -7  11   0-236.635 152.695  10
   7  11  -1 1215.96 196.377  13
  -7  11   1 1380.38 248.367  10
  -7  11  -1 1670.80 254.727  10
   7  11  -2-164.966 118.124  13
  -7  11   2-43.1437 124.998  10
  -7  11  -2-8.64385 106.028  10
   7  11  -3 1684.64 239.730  13
  -7  11   3 2026.19 267.732  10
  -7  11  -3 2032.23 258.702  10
   7  11  -4 222.062 128.205  13
  -7  11   4 165.100 131.911  10
  -7  11  -4 204.370 124.413  10
   7  11  -5 1475.77 224.141  13
  -7  11   5 1619.69 226.798  10
  -7  11  -5 1246.38 198.045  10
   7  11  -6 3.62342 109.062  13
   7  11  -7 1070.44 179.350  13
  -8   0   0 31756.8 1389.31   3
  -8   0   0 31340.6 2901.29  16
  -8   0   1 342.685 217.637   3
  -8   0  -1 1.33115 171.872   3
  -8   0   1 298.112 398.967  16
  -8   0  -1 814.951 574.720  16
  -8   0   2 1853.94 379.599   3
  -8   0   2 783.030 497.314  16
  -8   0  -2 2216.69 392.959   3
   8   0   2 2337.80 376.922  18
  -8   0  -2 1669.42 779.885  16
  -8   0   3 277.640 178.093   3
  -8   0  -3 798.177 531.099   1
  -8   0  -3 267.133 206.930   2
   8   0   3 546.807 233.188  18
  -8   0  -4 10753.7 835.803   2
  -8   0  -4 11794.1 1909.14   1
   8   0   4 10609.0 805.177  18
  -8   0   4 8515.06 1568.96  16
  -8   0   4 10046.6 796.487   3
  -8   0   5-627.007 282.987   3
  -8   0  -5-1633.97 845.120   1
  -8   0  -5 11.0783 155.760   2
   8   0   5-52.1442 164.036  18
  -8   0   5-1228.82 587.425  16
  -8   0   6 16069.2 1037.80   7
  -8   0  -6 17257.0 1068.13   2
   8   0   6 17143.3 1041.23  18
  -8   0  -6 15615.0 2107.05   1
  -8   0   6 16861.4 2157.27  16
  -8   0   7-243.536 208.926   7
  -8   0  -7-204.852 601.116   1
   8   0   7 41.9586 188.820  18
  -8   0   7-519.631 419.607  16
  -8   0  -7 143.966 184.226   2
  -8   0   8 7363.61 716.955   7
  -8   0  -8 7847.79 742.283   2
  -8   0  -8 5528.75 1306.16   1
  -8   0   8 5898.89 1302.17  16
   8   0   9 129.954 158.358  12
  -8   0   9 54.4993 210.105   7
  -8   0  -9 54.3037 164.910   2
  -8   0   9-206.932 504.942  16
   8   0  10 5993.87 624.423  12
  -8   0  10 4441.93 569.480   7
  -8   0 -10 5349.23 627.948   2
   8   0  11 171.919 148.470  12
  -8   0  11 308.971 225.539   7
  -8   0 -11-138.877 237.368   2
   8   0  12 302.266 214.829  12
  -8   0  12-23.6859 203.384   7
  -8   0 -12-33.3933 155.498   2
  -8   0  12 13.0203 252.578   4
   8   0  13-387.067 208.893  12
  -8   0 -13-45.7957 68.1819   2
  -8   0  13-62.7532 182.691   4
   8   0  14 409.494 202.408  12
  -8   0 -14-101.067 190.804   2
  -8   0  14-19.4212 193.966   4
   8   0  15 232.663 201.479  12
  -8   0  15 106.018 216.733   4
  -8   0 -15 114.832 79.2857   2
   8   0  16 18415.1 979.837  12
  -8   0  16 18247.0 1040.84   4
   8   0  17-76.8781 200.968  12
   8   0  17 1.20667 222.368  18
  -8   0  17 150.574 213.532   4
   8   0  18 3485.57 399.720  12
   8   0  18 3418.11 451.546  18
  -8   0  18 3377.65 433.344   4
  -8   0  19-75.2157 180.317   6
   8   0  19 54.0853 205.326  18
   8   0  20 1397.29 279.417  18
  -8   0  20 1335.22 263.321   6
  -8   0  21 108.280 137.319   6
   8   0  21 61.2039 117.694  18
   8   1   0 934.972 279.575  18
  -8  -1   0 1234.04 334.658   3
  -8   1   0 926.811 289.598   3
  -8   1   0 2270.63 766.971  16
  -8  -1   0 2144.12 984.322  16
  -8  -1   1 1218.17 291.819   3
  -8  -1  -1 961.803 276.111   3
  -8   1   1 861.773 273.684   3
  -8   1  -1 1521.44 348.843   3
   8   1   1 901.913 297.879  18
  -8   1   1 938.715 523.172  16
  -8  -1   1 1293.45 586.115  16
  -8   1  -1 503.617 442.075  16
  -8  -1  -1 2446.91 859.384  16
   8   1   2 1041.92 278.486  18
  -8  -1   2 362.603 211.820   3
  -8   1   2 709.886 266.607   3
  -8  -1  -2 662.897 227.132   3
  -8  -1  -2 1352.67 862.474   1
  -8   1  -2 1001.65 291.488   2
  -8   1   2 1266.30 656.137  16
  -8  -1   2 1814.73 764.866  16
  -8   1  -2 17.3834 373.731  16
  -8  -1   3 460.417 230.940   3
  -8   1   3 1006.83 268.429   3
  -8  -1  -3 481.514 203.207   3
  -8  -1  -3-114.634 574.683   1
  -8   1  -3 362.111 184.324   2
  -8   1   3-1134.67 586.869  16
  -8  -1   3-1823.66 791.263  16
  -8   1  -3 628.671 431.267  16
   8   1   3 542.262 263.990  18
  -8   1  -4 5078.50 585.898   2
  -8  -1  -4 4720.05 1398.05   1
   8   1   4 4796.60 558.499  18
   8  -1   4 4770.25 542.512  18
  -8   1   4 5521.16 576.145   8
  -8   1   4 5690.12 1228.39  16
  -8   1  -4 3193.88 971.922  16
  -8  -1   4 5096.44 590.773   3
  -8   1   4 5070.97 599.288   3
  -8  -1   5-509.246 198.423   3
  -8   1   5 85.9736 204.117   3
  -8  -1   5-729.287 312.564   7
  -8   1  -5 52.4979 590.120   1
  -8  -1  -5 811.607 699.223   1
   8   1   5 97.3878 176.370  18
  -8   1  -5 297.413 160.360   2
   8  -1   5 83.6460 178.860  18
  -8   1   5 1016.07 694.909  16
  -8  -1   5 437.028 502.729  16
  -8   1   5 429.783 198.976   8
  -8  -1   6 10295.8 845.635   7
  -8   1   6 10305.6 837.441   7
  -8  -1  -6 10332.3 808.836   2
  -8   1  -6 9859.75 822.727   2
   8   1   6 10375.7 830.183  18
  -8   1   6 12083.8 873.788   8
  -8  -1  -6 9306.64 1724.47   1
  -8   1   6 11447.7 1922.77  16
  -8  -1   6 10586.3 1737.34  16
  -8   1  -6 13829.7 1998.72   1
  -8   1   6 10251.1 822.984   3
  -8  -1   7 2468.69 435.951   7
  -8   1   7 2785.89 458.882   7
  -8   1  -7 1659.90 933.841   1
  -8  -1  -7 3500.08 458.897   2
   8   1   7 2904.37 471.840  18
  -8   1  -7 2467.43 434.207   2
  -8   1   7 1755.81 717.816  16
  -8  -1   7 3780.39 1055.47  16
  -8   1   7 2943.94 442.192   8
  -8  -1   8 591.758 316.677   7
  -8   1   8 958.121 333.250   7
  -8  -1  -8 673.600 253.344   2
   8   1   8 1121.21 324.607  18
  -8   1  -8 1258.40 353.689   2
  -8  -1  -8-163.649 345.397   1
  -8   1   8 534.875 414.487  16
  -8  -1   8 404.034 569.249  16
  -8   1   8 715.607 279.517   8
   8   1   9 356.293 193.564  12
  -8  -1   9-233.138 224.459   7
  -8   1   9 104.429 209.853   7
   8   1   9-39.7418 242.163  18
  -8  -1  -9 442.574 236.802   2
  -8   1  -9-150.504 176.120   2
  -8  -1  -9-873.572 919.464   1
  -8   1   9-767.520 759.702  16
  -8   1   9-544.365 230.763   8
   8   1  10 178.461 252.947  18
   8   1  10 298.333 229.165  12
  -8  -1  10 349.705 260.931   7
  -8   1  10 287.002 239.008   7
  -8   1 -10-184.460 226.024   2
  -8   1  10-119.220 159.848   8
   8   1  11 854.427 278.039  12
  -8  -1  11 387.230 280.279   7
  -8   1  11 1020.16 354.667   7
  -8  -1 -11 453.501 229.645   2
   8   1  11 373.234 289.847  18
  -8   1 -11 671.616 263.431   2
   8   1  12 67.1191 220.770  12
  -8   1  12 507.077 297.403   7
   8   1  12 712.407 266.072  18
  -8   1 -12 659.293 293.789   2
  -8  -1  12 456.211 222.790   4
  -8   1  12 870.601 301.628   4
   8   1  13 70.1715 171.618  12
   8   1  13 338.780 290.876  18
  -8   1 -13 144.069 210.494   2
  -8  -1  13 743.795 316.465   4
  -8   1  13-82.0414 213.436   4
   8   1  14 299.174 218.912  12
  -8   1 -14 550.853 252.611   2
  -8  -1  14 295.254 231.638   4
  -8   1  14 624.194 290.844   4
   8   1  14 501.396 276.451  18
   8   1  15 202.183 208.323  12
  -8   1 -15-46.5759 191.001   2
  -8  -1  15 269.137 224.009   4
   8   1  15 603.970 301.427  18
  -8   1  15 360.985 256.739   4
   8   1  16 1693.24 363.597  12
   8   1  16 1640.01 392.020  18
  -8   1 -16 2024.90 360.318   2
  -8  -1  16 1442.32 345.114   4
  -8   1  16 1674.02 396.501   4
   8   1  17-120.974 189.512  12
   8   1  17 29.6516 198.695  18
  -8   1 -17 322.954 165.912   2
  -8  -1  17 231.813 172.203   4
  -8   1  17 40.6686 225.143   4
   8   1  18 357.348 183.279  12
   8   1  18 519.751 273.534  18
  -8   1  18 728.398 243.870   6
  -8   1  18 686.655 256.320   4
  -8   1  19 390.536 213.459   6
  -8  -1  19 239.153 216.172   6
   8   1  19 173.551 177.658  18
   8  -1  19 453.416 207.578  18
  -8   1  20 238.635 160.403   6
  -8  -1  20 58.5116 168.635   6
   8  -1  20 236.315 171.011  18
   8   1  20 329.119 185.548  18
   8   1  21 507.701 136.905  18
  -8   1  21 713.824 174.251   6
  -8  -1  21 707.835 191.184   6
   8  -1  21 526.837 179.192  18
  -8   2   0 22937.0 1202.57   3
  -8   2   0 23996.0 2499.35  16
  -8  -2   0 23617.3 2527.94  16
  -8  -2   0 23541.0 1185.08   3
  -8  -2   1 61.5332 187.483   3
  -8  -2  -1-103.689 134.604   3
  -8   2   1-36.9193 197.505   3
  -8   2  -1 54.0431 134.741   2
   8   2   1 556.380 230.331  18
  -8   2   1 105.507 404.147  16
  -8   2  -1 46.2022 144.547  16
  -8  -2   1 24.0207 387.925  16
  -8  -2  -1-18.0623 522.907  16
  -8  -2  -2 7132.05 680.435   3
  -8   2   2 6665.63 671.804   3
  -8   2  -2 6405.08 669.889   2
  -8  -2  -2 4926.37 1414.91   1
   8   2   2 7819.04 710.805  18
  -8   2   2 8089.24 1455.82  16
  -8  -2   2 6549.05 1397.86  16
  -8   2  -2 8509.72 1544.49  16
  -8  -2   2 6730.44 656.171   3
  -8  -2   3 933.656 298.561   3
  -8   2   3 1102.81 299.452   3
   8   2   3 1334.35 343.436  18
  -8  -2  -3 1079.19 282.601   3
  -8  -2  -3 923.758 711.334   1
  -8   2  -3 1317.15 335.717   2
  -8   2   3 865.636 514.988  16
  -8  -2   3 157.406 237.282  16
  -8   2  -3 1592.30 720.023  16
  -8  -2  -4 13229.5 887.595   3
   8   2   4 13021.2 924.948  18
  -8   2  -4 11481.8 880.010   2
  -8  -2  -4 12657.0 2087.09   1
  -8   2   4 13340.9 921.701   8
  -8   2   4 12813.5 1892.48  16
  -8  -2   4 11225.8 1751.10  16
  -8   2  -4 13204.7 1872.00  16
  -8   2   4 12989.6 928.751   3
  -8   2   5 211.788 212.304   3
  -8  -2   5 843.143 324.575   7
  -8  -2  -5 277.095 178.477   3
   8   2   5 492.071 280.189  18
  -8   2  -5 577.077 292.966   2
  -8   2   5 1390.31 701.084  16
  -8  -2   5 915.338 530.598  16
  -8   2  -5-751.207 508.289  16
  -8  -2  -5 1313.97 802.987   1
  -8   2   5 587.543 244.827   8
  -8  -2  -6 9220.10 730.807   3
  -8  -2   6 6405.05 679.047   7
  -8   2   6 7008.73 693.843   7
  -8   2  -6 7313.10 720.202   2
   8   2   6 7053.60 704.258  18
  -8   2   6 7632.29 703.371   8
  -8  -2  -6 6005.30 1387.73   1
  -8   2   6 7101.21 1494.72  16
  -8  -2   6 8836.14 1614.62  16
  -8   2  -6 4990.13 1254.35  16
  -8   2   6 6670.01 679.241   3
  -8  -2   7 1292.93 332.309   7
  -8   2   7 1669.40 391.533   7
   8   2   7 1443.20 361.530  18
  -8   2  -7 1636.78 389.188   2
  -8  -2  -7 890.414 608.229   1
  -8   2   7 627.043 630.968  16
  -8  -2   7 2228.09 830.485  16
  -8   2   7 1401.92 336.603   8
  -8  -2   8 4379.87 579.714   7
  -8   2   8 5194.04 624.849   7
  -8   2  -8 5894.43 676.500   2
   8   2   8 5425.48 639.786  18
  -8   2   8 5072.23 616.750   8
  -8  -2  -8 7122.90 1492.33   1
  -8   2   8 5359.11 1267.91  16
  -8  -2   8 6115.49 1546.51  16
  -8  -2   9 1044.81 345.619   7
  -8   2   9 1157.94 357.488   7
   8   2   9 1417.01 390.944  18
   8  -2   9 1660.29 379.150  17
  -8   2  -9 825.903 320.754   2
  -8   2   9 1298.45 318.548   8
  -8  -2  10 3292.81 534.138   7
   8   2  10 3398.39 494.986  12
  -8   2  10 3068.48 507.325   7
   8   2  10 3212.48 513.694  18
  -8   2  10 3702.80 512.013   8
  -8   2 -10 2518.61 461.034   2
   8  -2  10 3504.91 521.326  17
  -8   2  11 4635.79 599.726   7
   8   2  11 4449.10 571.365  12
  -8   2 -11 4789.35 605.514   2
   8   2  11 5045.21 641.953  18
  -8   2  11 4696.21 546.775   8
   8  -2  11 3942.26 548.311  17
  -8  -2  11 4524.24 525.561   4
   8   2  12 1294.67 374.806  12
   8   2  12 1102.58 348.165  18
   8  -2  12 1266.89 359.622  17
  -8   2 -12 1407.48 350.082   2
  -8   2  12 1639.30 373.909   8
  -8  -2  12 1202.56 330.964   4
  -8   2  12 1760.40 385.300   4
   8  -2  13 668.396 299.168  17
   8   2  13 709.989 283.876  12
   8   2  13 429.160 313.282  18
  -8   2 -13 608.956 318.305   2
  -8   2  13 1170.69 309.088   8
  -8  -2  13 1026.14 304.666   4
  -8   2  13 733.847 322.245   4
   8   2  14 4533.21 559.141  12
  -8   2 -14 4007.24 518.009   2
   8   2  14 3895.79 560.645  18
  -8   2  14 4499.47 518.541   8
   8  -2  14 4156.21 570.223  17
  -8  -2  14 4231.80 517.457   4
  -8   2  14 3857.37 530.366   4
   8   2  15 479.019 251.914  12
   8   2  15 257.153 280.519  18
  -8   2 -15 196.843 198.079   2
  -8   2  15 384.601 217.529   8
  -8  -2  15 889.196 282.818   4
  -8   2  15 404.260 288.294   4
   8   2  16 8886.99 726.280  12
  -8   2 -16 8617.14 709.145   2
  -8   2  16 8516.55 647.341   8
  -8  -2  16 8272.03 641.913   4
  -8   2  16 7746.91 710.232   4
   8   2  16 7370.85 680.443  18
   8   2  17 789.451 261.643  12
  -8   2  17 367.608 213.811   6
   8   2  17 265.032 227.791  18
  -8   2 -17 276.698 191.296   2
  -8   2  17 304.960 165.568   8
  -8   2  17 209.068 217.453   4
  -8   2  18 3906.20 429.831   6
  -8   2 -18 3308.40 380.801   2
  -8   2  18 4164.67 474.973   4
   8   2  18 3881.33 451.915  18
  -8  -2  19-311.430 206.066   6
  -8   2 -19-330.612 135.235   2
   8   2  19-223.013 180.323  18
  -8   2  20 711.364 167.701   6
  -8  -2  20 1085.86 246.777   6
   8  -2  20 1409.36 272.225  18
   8   2  20 699.361 174.352  18
   8  -2  21 21.5841 111.855  18
  -8  -2  21 143.013 130.222   6
  -8  -3   0 1505.04 318.133   3
  -8   3   0 2159.74 411.886   3
  -8   3   0 1866.83 370.404   2
  -8   3   0 2428.19 849.848  16
  -8  -3   0 565.402 526.608  16
  -8  -3   1-171.836 161.651   3
  -8   3   1 462.794 252.953   3
  -8  -3  -1-388.011 593.093   1
  -8   3  -1 244.794 209.970   2
  -8   3   1 917.442 502.823  16
  -8   3  -1-594.911 637.708  16
  -8  -3   1 140.968 370.293  16
  -8  -3  -1-1000.43 568.153  16
  -8   3   2 3585.74 517.020   3
  -8  -3  -2 4279.76 1401.47   1
  -8   3  -2 2806.86 446.233   2
   8   3   2 2953.79 504.705  18
  -8   3   2 2530.96 897.211  16
  -8   3  -2 3098.54 941.499  16
  -8  -3   2 4049.88 1142.86  16
  -8  -3   3 11840.8 868.432   7
  -8   3  -3 11155.9 880.081   2
   8   3   3 11263.1 877.047  18
  -8  -3  -3 12657.4 1933.65   1
  -8   3   3 12560.1 1907.89  16
  -8  -3   3 10831.6 1756.07  16
  -8   3  -3 7980.04 1447.87  16
  -8   3   3 10265.0 833.523   3
  -8  -3   4 8104.61 735.366   7
   8   3   4 8420.17 759.826  18
  -8   3  -4 8854.27 791.900   2
  -8  -3  -4 6785.07 1567.86   1
  -8   3   4 9791.39 818.446   8
  -8   3   4 10197.2 1699.22  16
  -8  -3   4 9150.54 1577.08  16
  -8   3  -4 12716.8 1833.51  16
  -8   3   4 9864.89 820.625   3
  -8   3   5-271.817 243.365   3
  -8  -3   5 329.863 208.516   7
   8   3   5 373.667 213.360  18
  -8  -3  -5-764.324 736.637   1
  -8   3  -5 620.924 289.576   2
  -8   3   5-265.757 444.816  16
  -8  -3   5-956.173 557.180  16
  -8   3   5 884.279 303.674   8
  -8   3   6-565.455 272.679   3
  -8  -3   6 131.223 194.245   7
  -8   3   6 605.232 257.013   7
   8   3   6-282.646 270.650  18
  -8  -3  -6-1546.57 689.009   1
  -8   3  -6-332.301 273.154   2
  -8   3   6 943.571 553.480  16
  -8  -3   6 394.797 367.013  16
  -8   3   6 622.540 263.064   8
  -8  -3   7 6514.71 678.801   7
  -8   3   7 6350.24 662.795   7
  -8   3  -7 6273.52 681.374   2
   8   3   7 5504.02 637.943  18
  -8   3   7 6527.95 693.457   8
  -8  -3  -7 6822.37 1581.16   1
  -8   3   7 3980.42 1094.10  16
  -8  -3   7 9018.52 1662.72  16
  -8  -3   8 1110.89 306.767   7
   8   3   8 705.624 276.619  18
  -8   3   8 1625.07 373.148   7
   8  -3   8 1199.33 325.650  17
  -8   3  -8 869.861 310.712   2
  -8   3   8 1247.27 345.744   8
  -8  -3   9 6853.83 702.247   7
  -8   3   9 7266.38 712.945   7
  -8   3  -9 6216.26 692.850   2
   8   3   9 7488.05 750.797  18
   8  -3   9 8234.41 753.377  17
  -8   3   9 7083.10 689.927   8
  -8   3  10 1446.03 362.180   7
   8   3  10 1224.39 375.896  18
   8  -3  10 1521.75 372.013  17
  -8   3 -10 1517.39 400.183   2
  -8   3  10 1393.36 348.858   8
  -8  -3  10 1691.49 311.032   4
  -8   3  11 2106.87 426.309   7
   8   3  11 1459.55 373.560  18
   8  -3  11 2150.67 407.807  17
  -8   3 -11 1625.93 407.661   2
  -8   3  11 2382.76 417.012   8
  -8  -3  11 1795.12 346.017   4
  -8   3  11 1400.08 363.126   4
   8   3  12-287.013 255.778  18
   8  -3  12 360.810 235.141  17
  -8   3 -12 90.9286 202.666   2
  -8   3  12-235.661 184.327   8
  -8  -3  12 199.588 202.131   4
  -8   3  12 213.181 217.168   4
   8   3  13 578.186 282.117  12
   8  -3  13 923.294 318.437  17
  -8   3 -13 780.712 336.185   2
   8   3  13 1148.21 345.650  18
  -8  -3  13 1031.33 307.592   4
  -8   3  13 917.657 314.844   8
  -8   3  13 485.292 262.469   4
   8   3  14-96.3499 234.196  12
   8   3  14 159.737 211.872  18
   8  -3  14 193.883 214.159  17
  -8   3 -14 467.787 260.200   2
  -8  -3  14 101.658 132.953   4
  -8   3  14-86.7579 189.294   8
  -8   3  14 31.7604 195.565   4
   8   3  15 1112.84 316.436  18
   8  -3  15 1268.54 336.950  17
  -8   3 -15 1347.81 351.244   2
  -8   3  15 1157.33 300.082   8
  -8   3  15 1419.52 351.935   4
   8   3  16 153.167 226.607  18
  -8   3  16 250.580 191.187   6
  -8   3 -16 412.399 242.905   2
  -8   3  16-12.5858 174.981   8
  -8   3  16 868.297 274.483   4
  -8   3  17 125.046 151.802   6
   8   3  17 410.135 206.064  18
  -8   3 -17 44.1864 176.577   2
  -8   3  17 31.5098 209.743   4
  -8   3  17-331.841 178.467   8
  -8   3  18 342.048 160.858   6
   8   3  18 325.666 179.382  18
  -8   3 -18 194.251 186.163   2
  -8   3  18 293.405 127.570   8
  -8  -3  19 49.3460 181.574   6
   8   3  19-7.53918 122.672  18
  -8   3 -19 129.968 119.824   2
  -8   3  19 49.3283 82.4722   8
  -8  -3  20 1203.79 224.508   6
  -8   3 -20 1240.32 176.596   2
   8  -3  20 1455.21 243.634  18
   8  -3  21 23.2390 97.2512  18
  -8   4   0 30111.6 1415.19   3
  -8  -4   0 34329.2 3075.11  16
  -8   4   1 1179.18 306.369   3
  -8   4  -1 118.026 255.644   3
  -8   4  -1 228.496 246.364   2
  -8   4   1 841.459 737.827  16
  -8  -4   1-367.884 454.614  16
  -8   4  -2 4034.79 544.498   2
  -8  -4  -2 4855.96 1444.29   1
  -8   4   2 6169.96 1405.21  16
  -8  -4   2 3984.74 1067.47  16
  -8   4   2 4310.98 567.137   3
  -8   4   3 2261.53 405.446   8
  -8   4   3 1437.70 373.643   3
  -8  -4  -3 1146.71 932.698   1
  -8   4  -3 1979.74 426.155   2
  -8   4   3 213.599 261.585  16
  -8  -4   3-450.731 479.060  16
  -8   4  -4 13226.7 953.985   2
  -8  -4  -4 13220.4 2090.20   1
  -8   4   4 13309.2 959.269   8
  -8   4   4 14433.3 2017.35  16
  -8   4   4 14319.1 975.167   3
  -8   4   5 893.076 324.923   3
  -8  -4   5 1500.32 339.443   7
  -8   4   5 1291.74 332.310   7
   8   4   5 766.390 319.224  18
  -8   4  -5 1053.22 308.972   2
  -8   4   5 1095.25 833.686  16
  -8   4   5 690.936 320.062   8
  -8  -4   6 12281.8 865.450   7
  -8   4   6 11933.6 875.551   7
  -8   4  -6 11149.4 886.200   2
   8   4   6 12154.1 941.385  18
  -8   4   6 10961.3 887.262   8
  -8   4   6 12423.3 908.146   3
  -8  -4   7 222.850 181.772   7
  -8   4   7 72.8991 192.868   7
   8   4   7 17.8699 214.192  18
  -8   4  -7-84.5073 267.123   2
  -8   4   7-238.107 238.948   8
  -8  -4   8 176.970 196.231   7
  -8   4   8 398.716 234.143   7
   8   4   8 157.682 247.937  18
  -8   4  -8 144.051 231.896   2
  -8   4   8 507.180 286.681   8
   8  -4   8 79.5220 172.259  17
  -8   4   9 882.336 307.026   7
   8   4   9 449.982 291.972  18
   8  -4   9 780.274 266.822  17
  -8   4  -9 931.066 324.777   2
  -8   4   9 470.744 249.639   8
  -8   4  10 4356.45 534.447   7
  -8   4 -10 3851.72 546.477   2
   8   4  10 3451.56 541.507  18
  -8   4  10 3970.02 528.325   8
   8  -4  10 4481.02 545.660  17
   8  -4  11 565.107 256.942  17
   8   4  11 329.226 251.886  18
  -8   4 -11 459.308 274.401   2
  -8   4  11 890.844 301.112   8
  -8   4  11 306.898 226.192   4
   8   4  12 2009.85 419.587  18
   8  -4  12 1782.09 392.598  17
  -8   4 -12 1987.37 440.234   2
  -8   4  12 2035.14 385.525   8
  -8   4  12 1763.11 421.618   4
   8   4  13-88.6768 250.057  18
   8  -4  13 81.2718 184.283  17
  -8   4 -13-43.1236 244.174   2
  -8   4  13-214.702 233.256   8
  -8   4  13-167.817 216.402   4
  -8   4 -14 6554.93 667.898   2
   8   4  14 5977.99 630.902  18
  -8   4  14 6591.04 638.851   8
   8  -4  14 6613.87 644.302  17
  -8   4  14 6741.79 638.486   4
   8   4  15 81.9139 182.569  18
   8  -4  15-199.608 185.686  17
  -8   4 -15 302.758 246.660   2
  -8   4  15 349.755 235.787   4
  -8   4  15 52.7216 171.472   8
  -8   4 -16 4634.54 530.017   2
   8   4  16 5555.74 534.589  18
  -8   4  16 4987.13 511.874   8
  -8   4  16 4444.91 500.162   4
  -8   4 -17 301.298 200.073   2
  -8   4  17 33.3812 172.202   8
  -8   4  18 2770.61 335.815   8
  -8  -4  18 2946.86 359.365   6
  -8   4 -18 3191.92 373.799   2
  -8  -4  19 200.348 139.503   6
  -8   4 -19 152.918 124.677   2
  -8   4  19 400.665 134.907   8
   8  -4  20 405.396 133.071  18
  -8   5   0 6594.65 679.182   3
  -8   5   1 1478.18 361.606   3
  -8   5  -1 1253.08 334.076   3
  -8   5  -1 1492.80 386.505   2
  -8   5   2 43.2530 214.375   8
  -8   5   2 32.4177 174.570   3
  -8   5  -2 353.380 244.692   2
  -8   5  -3 12324.7 911.777   2
  -8   5   3 11727.6 923.684   8
  -8   5   3 13357.2 916.776   3
  -8   5   4 693.659 285.805   3
  -8   5   4 647.218 282.949   7
  -8   5  -4 322.083 239.914   2
  -8   5   4-112.188 218.469   8
  -8   5  -5 7766.80 733.531   2
  -8   5   5 7947.93 766.741   8
  -8   5   5 9152.91 749.024   3
  -8   5  -6 493.198 284.883   2
  -8   5   6 116.106 182.486   8
  -8   5   7 153.456 185.909  10
  -8   5  -7-5.81873 238.323   2
  -8   5   7 182.465 277.677   8
  -8   5   8 3032.71 465.404  10
  -8   5  -8 1811.09 424.217   2
  -8   5   8 1669.70 395.460   8
  -8   5  -9 317.553 252.289   2
  -8   5   9-250.561 254.132   8
  -8   5   9 177.436 190.987   4
   8  -5  10-215.147 181.160  17
  -8   5 -10-74.3393 191.693   2
  -8   5  10 323.237 247.881   8
  -8   5  10 159.693 180.548   4
   8  -5  11 506.469 228.533  17
  -8   5 -11 677.386 300.399   2
  -8   5  11 944.662 308.966   8
  -8   5  11 548.928 258.770   4
   8  -5  12 761.317 293.827  17
  -8   5 -12 706.316 320.560   2
  -8   5  12 750.550 329.263   8
  -8   5  12 337.908 209.652   4
   8  -5  13 191.166 174.718  17
  -8   5 -13 253.788 268.742   2
  -8   5  13 116.727 174.325   4
  -8   5  13 104.595 244.612   8
   8  -5  14 585.540 250.541  17
  -8   5 -14 681.868 295.186   2
  -8   5  14 603.596 241.379   4
  -8   5  14 388.026 239.098   8
   8  -5  15-168.491 176.727  17
  -8   5 -15 66.6637 165.796   2
  -8   5  15 244.918 169.220   4
  -8   5  15 41.3978 202.789   8
  -8   5 -16 376.418 241.067   2
  -8   5  16 443.904 219.385   8
  -8  -5  17-68.0997 78.3923   6
  -8   5 -17-72.6818 168.621   2
  -8   5  17 80.8051 147.691   8
  -8  -5  18-80.2844 105.926   6
  -8   5 -18 162.698 129.503   2
  -8   5  18 67.6558 129.610   8
   8   5  18 131.323 98.9250  15
  -8   5 -19 233.175 112.478   2
   8  -5  19 106.690 99.8680  18
  -8   6   0 16748.7 1014.83   3
  -8   6   1 1025.22 341.503   8
  -8   6   1 559.874 259.258   3
  -8   6  -1 509.509 266.814   3
  -8   6  -2 5178.68 581.253   3
  -8   6  -2 5811.73 631.663   2
  -8   6   2 5007.33 626.291   8
  -8   6  -3 797.488 261.090   3
  -8   6  -3 583.251 293.746   2
  -8   6   3 360.311 277.196   8
  -8   6   4 14062.2 924.355  10
  -8   6  -4 14511.3 969.059   2
  -8   6   4 13160.1 972.860   8
  -8   6   5 709.397 299.425  10
  -8   6  -5 237.605 232.170   2
  -8   6   5 549.232 339.430   8
  -8   6   6 14715.9 936.906  10
  -8   6  -6 13059.4 938.535   2
  -8   6   6 12398.2 941.903   8
  -8   6   7 82.5598 192.752  10
  -8   6  -7-91.8040 223.514   2
  -8   6   7-31.1449 269.664   8
  -8   6   7 291.791 127.696   4
  -8   6   8 3904.31 505.151  10
  -8   6  -8 3472.16 523.421   2
  -8   6   8 3250.31 495.711   8
  -8   6   8 3668.31 457.472   4
  -8   6  -9 114.011 231.349   2
  -8   6   9 234.148 189.955   4
  -8   6   9 157.308 241.296   8
  -8   6 -10 2302.30 411.394   2
  -8   6  10 2368.74 371.572   4
  -8   6  10 2707.94 445.519   8
  -8   6 -11 571.549 289.154   2
  -8   6  11 79.4843 248.134   8
  -8   6 -12 701.617 294.689   2
  -8   6  12 410.149 204.272   4
  -8   6  12 463.790 285.195   8
  -8   6 -13-7.70009 186.629   2
  -8   6  13 103.285 124.070   4
  -8   6  13 6.56663 210.209   8
  -8   6 -14 1767.66 347.566   2
  -8   6  14 1244.50 319.594   8
  -8   6 -15 332.251 202.850   2
  -8   6  15-258.236 211.043   8
  -8   6 -16 1920.28 307.787   2
  -8   6  16 1890.16 299.265   8
   8   6  16 1731.29 275.190  15
  -8   6 -17 90.6543 144.739   2
  -8   6  17-118.818 135.363   8
   8   6  17-115.118 106.370  15
  -8   6 -18 1188.50 193.560   2
  -8   6  18 1150.90 177.523   8
  -8   7   0 826.137 261.833  10
   8   7   0 1161.16 294.355  15
  -8   7   0 535.038 269.998   8
  -8   7  -1 266.843 245.273   8
  -8   7   1 294.542 193.938  10
  -8   7  -1 119.212 205.756  10
   8   7   1-61.2839 154.674  15
  -8   7   1 197.870 254.754   8
  -8   7  -2-91.6849 168.879   8
  -8   7   2-38.7147 185.329  10
  -8   7   2-196.305 229.867   8
  -8   7   3 7411.94 673.848  10
  -8   7  -3 8595.18 708.798   2
  -8   7   3 6984.52 701.096   8
  -8   7   4-225.630 212.989  10
  -8   7  -4 3.46078 189.052   3
  -8   7  -4-14.6264 190.355   2
  -8   7   4 86.3714 255.454   8
  -8   7   5-49.5320 175.194  10
  -8   7  -5 139.521 205.219   3
  -8   7  -5 133.294 195.368   2
  -8   7   5-197.145 252.001   8
  -8   7   6 675.852 261.959  10
  -8   7  -6 325.228 247.041   2
  -8   7   6 746.028 319.201   8
  -8   7   7-94.9320 195.800  10
  -8   7  -7-247.881 203.804   2
  -8   7   7 185.352 207.016   8
  -8   7   8 78.4108 199.853  10
  -8   7  -8 141.465 216.981   2
  -8   7   8 57.4095 237.338   8
  -8   7  -9 207.942 231.396   2
  -8   7   9 525.486 266.753   8
  -8   7 -10 377.054 221.084   2
  -8   7  10 209.547 208.021   8
  -8   7 -11 2652.10 392.393   2
  -8   7  11 2612.11 417.723   8
  -8   7 -12 533.352 233.312   2
  -8   7  12 455.488 229.711   8
   8   7 -13 1073.39 211.242  13
  -8   7 -13 1262.20 276.987   2
  -8   7  13 1201.31 285.385   8
   8   7  13 961.896 245.924  15
   8   7 -14 99.6742 132.686  13
  -8   7 -14-132.999 160.636   2
  -8   7  14 116.471 151.650   8
   8   7  14 156.117 157.294  15
  -8   7 -15 323.800 158.053   2
  -8   7  15 306.853 160.896   8
   8   7  15 289.871 150.974  15
  -8   7 -16 102.020 119.382   2
  -8   7  16 104.060 114.834   8
   8   7  16-130.317 107.465  15
  -8   8   0 12745.5 821.755  10
  -8   8   0 11790.3 815.033   8
   8   8   0 13489.4 837.804  15
  -8   8   1 568.301 243.460  10
  -8   8  -1 113.935 170.154  10
   8   8   1 391.791 205.988  15
  -8   8   1 455.281 235.345   8
  -8   8  -1 182.955 249.486   8
  -8   8   2 4460.74 509.286  10
  -8   8  -2 4595.65 493.858  10
  -8   8   2 4423.75 516.028   8
  -8   8  -2 3734.45 473.178   8
   8   8   2 4208.69 491.660  15
  -8   8   3 323.361 198.113  10
  -8   8  -3 802.691 264.036  10
   8   8   3 382.899 197.287  15
  -8   8   3 910.919 290.537   8
  -8   8  -3 561.726 241.947   8
  -8   8   4 4979.68 529.233  10
  -8   8  -4 5390.01 519.578  10
  -8   8   4 4198.91 523.716   8
  -8   8  -4 4679.51 499.449   8
   8   8   4 4205.88 520.532  15
  -8   8   5 174.703 223.050  10
   8   8   5 85.8175 214.850  15
  -8   8   5-11.4979 231.417   8
  -8   8  -5 36.5952 157.848   8
  -8   8   6 5188.56 529.798  10
  -8   8  -6 6085.15 525.476   2
  -8   8  -6 5641.84 534.045   8
   8   8   6 5096.18 559.688  15
  -8   8   6 5018.05 542.872   8
  -8   8  -7 397.290 214.315   8
  -8   8   7 790.920 244.293  10
  -8   8  -7 359.302 198.156   2
   8   8   7 210.957 214.172  15
  -8   8   7 713.607 261.588   8
  -8   8  -8 3123.70 391.172   2
  -8   8  -8 3204.13 372.015   8
   8   8   8 2522.37 413.179  15
  -8   8   8 2361.91 369.810   8
  -8   8  -9 225.712 175.920   8
  -8   8  -9 59.1983 123.252   2
   8   8   9 539.870 230.624  15
  -8   8   9-26.5231 184.128   8
  -8   8 -10 979.585 213.466   8
  -8   8 -10 614.830 203.478   2
   8   8  10 821.337 270.111  15
  -8   8  10 747.459 230.192   8
  -8   8 -11 240.830 164.463   2
  -8   8  11 197.123 183.754   8
   8   8  11 73.0694 159.636  15
   8   8 -12 196.412 174.535  13
  -8   8 -12 483.346 176.646   2
  -8   8  12 380.311 180.568   8
   8   8  12 311.831 175.628  15
   8   8 -13 216.590 151.702  13
  -8   8 -13-44.1299 103.647   2
  -8   8  13 7.99134 107.865   8
   8   8  13-122.658 135.605  15
  -8   8 -14 561.272 126.904   2
  -8   8  14 282.278 142.467   8
   8   8  14 495.499 149.774  15
  -8   9   0 128.249 135.911  10
   8   9   0 255.078 172.886  15
  -8   9   0 197.963 160.128   8
  -8   9   1 15.8051 137.011  10
  -8   9  -1 121.591 140.759  10
   8   9   1 177.762 119.990  15
  -8   9   1-109.380 150.474   8
  -8   9  -1-30.7034 156.793   8
  -8   9   2-85.4503 140.393  10
  -8   9  -2-375.525 165.226  10
   8   9   2-267.569 180.880  15
  -8   9   2-6.32964 138.874   8
  -8   9  -2-188.873 162.313   8
  -8   9   3-38.6806 164.525  10
  -8   9  -3-124.189 128.277  10
   8   9   3-169.680 167.754  15
  -8   9   3 209.918 162.471   8
  -8   9  -3-38.9713 132.823   8
  -8   9   4 328.414 170.725  10
  -8   9  -4 96.1317 129.308  10
   8   9   4 115.644 175.145  15
  -8   9   4 329.655 190.984   8
  -8   9  -4 159.660 142.349   8
  -8   9   5 366.667 182.709  10
  -8   9  -5 91.3083 140.361  10
   8   9   5 340.585 192.386  15
  -8   9   5 376.247 180.129   8
  -8   9   6-122.881 168.475  10
   8   9   6 258.470 185.332  15
  -8   9   6-58.7426 152.100   8
   8   9   7 891.213 262.186  15
  -8   9   7 681.652 210.061   8
   8   9   8 135.584 166.944  15
  -8   9   8 102.437 148.921   8
   8   9   9 162.645 165.955  15
  -8   9   9 78.0030 122.243   8
   8   9 -10 42.8962 138.533  13
  -8   9  10-74.0257 120.312   8
   8   9  10-17.7063 135.181  15
   8   9 -11-49.6483 108.201  13
  -8   9  11-320.063 132.996   8
   8   9  11 31.4697 139.599  15
   8   9  12 29.2367 97.8188  15
  -8  10   0 3402.38 326.523  10
  -8  10   1 186.978 133.666  10
  -8  10  -1-23.1036 112.986  10
  -8  10   2 529.040 167.280  10
  -8  10  -2 260.830 134.373  10
  -8  10   3-101.358 126.774  10
  -8  10  -3-98.7240 106.008  10
  -8  10   4 1111.42 207.540  10
  -8  10  -4 731.835 150.422  10
   8  10   5-112.076 132.502  15
   8  10  -6 702.596 182.438  13
   8  10   6 928.220 193.483  15
   8  10  -7 133.867 133.454  13
   8  10   7 26.1467 106.960  15
   8  10  -8 59.6353 110.034  13
   8  10   8 430.454 150.903  15
  -9   0   0 59.1620 197.847   3
  -9   0   0-1328.07 652.020  16
  -9   0   1-298.637 249.202   3
  -9   0  -1 456.146 279.502   3
   9   0   1-438.726 203.937  18
  -9   0  -1-442.969 444.864  16
  -9   0   2 410.803 260.360   3
  -9   0  -2 14.4442 254.963   3
   9   0   2 735.451 245.818  18
  -9   0  -2-198.839 446.609  16
  -9   0   3-222.270 268.104   3
   9   0   3-584.161 269.282  18
  -9   0  -3-567.014 259.195   3
  -9   0  -3-1137.11 663.804  16
  -9   0   4-93.3886 239.092   3
  -9   0  -4 254.961 264.518   3
   9   0   4 248.414 223.634  18
  -9   0   5-200.704 228.170   7
   9   0   5-1.40319 181.349  18
  -9   0   6-190.832 237.390   7
   9   0   6 988.060 331.911  18
  -9   0   7-29.6531 214.439   7
  -9   0  -7 201.345 217.667   2
   9   0   7 122.083 211.140  18
  -9   0   8 97.8215 212.565   7
  -9   0  -8 656.132 277.660   2
   9   0   8 169.064 220.557  18
  -9   0   9 157.528 251.522   7
  -9   0  -9 101.032 192.314   2
   9   0   9-1.44603 236.319  18
  -9   0  10 6688.75 717.349   7
  -9   0 -10 7437.85 717.307   2
   9   0  10 5822.21 647.085  18
  -9   0  11-18.5291 217.546   7
  -9   0 -11-49.6119 207.782   2
   9   0  11-92.1260 226.223  18
  -9   0 -12 511.171 251.419   2
   9   0  12 948.900 351.607  18
  -9   0  12 219.623 222.118   4
  -9   0 -13-92.6481 169.591   2
   9   0  13 326.735 274.523  18
  -9   0  13 51.6411 201.088   4
   9   0  14 2827.17 480.069  18
  -9   0  14 3118.61 459.949   4
   9   0  15 142.034 212.576  18
  -9   0  15 80.7834 208.172   4
   9   0  16 414.580 267.347  18
  -9   0  16 326.868 193.550   4
   9   0  17 185.152 218.125  18
  -9   0  17-42.0043 136.525   4
  -9   0  18 266.057 186.058   6
   9   0  18 394.709 193.329  18
  -9   0  19 41.0570 140.869   6
   9   0  19-66.0100 126.669  18
  -9   0  20-73.8250 88.7844   6
   9   0  20 43.1600 93.1169  18
  -9  -1   0 41.2390 170.643   3
  -9   1   0-106.362 224.904   3
  -9   1   0 111.521 186.066  16
  -9   1  -1 5480.01 651.053   3
  -9   1   1 3690.03 1039.55  16
  -9  -1   1 4849.71 1215.27  16
  -9   1  -1 6401.81 1486.94  16
  -9  -1  -1 6149.52 1414.65  16
  -9  -1   1 4633.46 589.029   3
  -9  -1  -1 4980.07 617.271   3
  -9   1   1 5606.26 637.812   3
  -9   1  -2 3305.82 511.069   3
  -9  -1   2 3649.82 507.881   3
  -9   1   2 3501.50 516.965   3
  -9  -1  -2 3104.33 497.822   3
   9   1   2 3941.33 530.877  18
  -9   1   2 4089.76 1121.25  16
  -9  -1   2 4711.79 1201.51  16
  -9   1  -2 4264.99 1226.25  16
  -9  -1  -2 2680.98 945.773  16
  -9  -1  -3 13143.9 949.545   3
  -9   1  -3 12657.4 943.520   3
   9   1   3 13867.8 955.075  18
   9  -1   3 15093.1 947.500  18
  -9   1   3 15457.6 986.668   8
  -9   1   3 19640.3 2416.77  16
  -9  -1   3 19940.8 2471.20  16
  -9   1  -3 13401.9 1980.81  16
  -9  -1  -3 12738.3 1947.69  16
  -9  -1   3 14015.2 978.473   3
  -9   1   3 12861.8 959.312   3
  -9  -1   4 1442.39 395.031   3
  -9   1   4 1110.09 346.368   3
  -9  -1   4 1352.25 355.888   7
  -9  -1  -4 1313.72 344.290   3
   9   1   4 1260.77 313.647  18
   9  -1   4 1678.91 352.626  18
  -9   1   4 1639.82 366.152   8
  -9  -1  -5 3762.25 515.835   3
  -9  -1   5 4008.69 542.688   7
  -9   1   5 4400.64 576.879   7
  -9   1  -5 3762.41 535.620   2
   9   1   5 4434.46 593.447  18
   9  -1   5 4892.60 579.392  18
  -9   1   5 4914.05 571.499   8
  -9   1   5 4043.08 547.571   3
  -9  -1   6 1113.81 349.564   7
  -9   1   6 737.789 295.040   7
  -9  -1  -6 763.650 282.440   3
  -9   1  -6 856.599 284.680   2
   9   1   6 1008.87 324.078  18
   9  -1   6 1288.71 342.336  18
  -9   1   6 886.945 319.138   8
  -9  -1  -7 7255.27 701.236   3
  -9  -1   7 6773.98 710.652   7
  -9   1   7 6838.50 728.614   7
  -9   1  -7 6655.77 696.471   2
   9   1   7 6684.09 707.973  18
   9  -1   7 7184.50 698.001  18
  -9   1   7 9220.10 721.467   8
  -9  -1   8 651.716 293.755   7
  -9   1   8 422.448 271.240   7
  -9   1  -8 132.570 216.419   2
   9   1   8 403.598 244.500  18
   9  -1   8 526.008 240.928  18
  -9  -1   9 961.218 311.870   7
  -9   1   9 723.537 281.145   7
  -9   1  -9 1250.98 344.078   2
   9   1   9 1020.55 316.345  18
   9  -1   9 1061.00 342.253  18
  -9  -1  10 2795.28 481.705   7
  -9   1  10 2468.97 457.663   7
  -9   1 -10 3301.28 499.952   2
   9   1  10 2777.98 477.589  18
   9  -1  10 2630.26 438.520  18
  -9  -1  11 568.917 293.872   7
  -9   1  11 689.031 315.101   7
  -9   1 -11 477.077 235.903   2
   9   1  11 1055.82 343.738  18
   9  -1  11 131.688 269.433  18
  -9  -1  11 927.278 283.088   4
  -9   1 -12-162.870 172.809   2
   9  -1  12-186.729 252.483  18
   9   1  12-4.16492 230.101  18
  -9  -1  12-395.140 254.009   4
  -9   1  12 71.9361 207.687   4
  -9   1 -13 6018.38 607.696   2
   9   1  13 4956.70 609.262  18
   9  -1  13 4923.76 579.364  18
  -9  -1  13 5337.14 582.166   4
  -9   1  13 4869.53 574.445   4
  -9   1 -14 345.658 224.144   2
   9   1  14 125.069 220.298  18
   9  -1  14 88.0281 237.220  18
  -9  -1  14-10.4367 163.426   4
  -9   1  14-188.757 206.492   4
  -9   1 -15 3403.67 420.424   2
   9   1  15 3528.78 489.273  18
   9  -1  15 3353.79 460.420  18
  -9  -1  15 3786.99 477.755   4
  -9   1  15 3636.53 472.398   4
  -9   1 -16 117.604 110.069   2
   9   1  16-107.967 213.698  18
   9  -1  16 39.1876 208.735  18
  -9  -1  16-100.977 173.746   4
  -9   1  16 60.7253 200.332   4
  -9   1  17 1789.82 298.449   6
   9   1  17 2151.03 367.435  18
   9  -1  17 2217.99 352.483  18
  -9  -1  17 2084.54 298.561   4
  -9   1  17 2049.94 336.237   4
  -9   1  18 460.508 172.941   6
  -9  -1  18 431.466 216.436   6
   9   1  18 422.656 197.754  18
   9  -1  18 584.780 216.078  18
  -9   1  19 3119.90 302.268   6
  -9  -1  19 3550.52 347.798   6
   9   1  19 3951.31 358.127  18
   9  -1  19 4068.01 374.194  18
  -9  -1  20 328.864 121.473   6
   9  -1  20 30.0611 93.7074  18
  -9  -2   0 84.9706 182.427   3
  -9   2   0 87.7903 212.413   3
  -9   2   0 744.991 574.172  16
  -9  -2   1-416.150 250.960   3
  -9  -2  -1-383.604 226.089   3
  -9   2   1-62.7953 191.497   3
  -9   2  -1-46.9354 233.558   3
  -9   2   1-473.024 495.981  16
  -9   2  -2 6661.76 706.482   3
  -9  -2   2 6900.48 695.295   3
  -9  -2  -2 7541.23 704.660   3
  -9   2   2 6659.76 703.736   3
  -9   2   3 248.111 225.792   8
  -9   2   3-275.297 266.396   3
  -9  -2  -3-159.171 145.351   3
  -9  -2   3 281.773 183.120   7
  -9   2  -3 462.415 247.071   3
  -9   2  -3 186.344 226.051   2
   9   2   3 12.9406 189.590  18
  -9   2   4 606.235 259.850   3
  -9  -2   4 756.794 310.398   7
  -9  -2  -4 807.410 295.951   3
  -9   2  -4 727.605 280.741   2
   9   2   4 798.463 314.261  18
  -9   2   4 1088.01 319.674   8
  -9   2   5-270.900 248.993   3
  -9  -2   5 426.428 244.118   7
  -9   2   5 191.999 224.360   7
  -9  -2  -5 415.493 271.275   3
  -9   2  -5 458.023 266.126   2
   9   2   5-38.0599 219.629  18
   9  -2   5 254.648 198.570  18
  -9   2   5 77.4694 223.021   8
  -9  -2   6 1210.50 351.969   7
  -9   2   6 1495.68 384.287   7
  -9  -2  -6 1223.86 314.245   3
  -9   2  -6 936.684 316.686   2
   9   2   6 795.223 304.994  18
   9  -2   6 1326.97 299.293  18
  -9   2   6 746.401 301.736   8
  -9  -2   7 615.776 290.734   7
  -9   2   7 451.194 272.526   7
  -9  -2  -7 725.209 275.972   3
  -9   2  -7 580.158 305.984   2
   9   2   7 556.555 311.803  18
   9  -2   7 560.954 237.890  18
  -9   2   7 672.559 272.106   8
  -9  -2   8 1704.99 407.869   7
  -9   2   8 681.010 301.246   7
  -9  -2  -8 1619.58 353.189   3
   9   2   8 1281.05 362.500  18
  -9   2  -8 1192.37 372.085   2
   9  -2   8 1796.08 372.644  18
  -9   2   8 1437.77 359.409   8
  -9  -2   9 342.766 254.788   7
  -9   2   9 428.661 279.190   7
   9   2   9 130.289 252.910  18
  -9   2  -9 448.835 268.572   2
   9  -2   9 613.416 279.542  18
  -9   2   9-69.6513 199.500   8
  -9  -2  10-235.375 218.210   7
  -9   2  10 332.899 254.212   7
   9   2  10 180.611 257.866  18
  -9   2 -10 121.746 193.333   2
  -9   2  10 689.380 245.986   8
  -9   2  11-62.8979 227.041   7
   9   2  11-175.161 246.511  18
  -9   2 -11-369.678 251.285   2
  -9   2  11-210.614 191.061   8
  -9  -2  11-255.204 174.848   4
   9   2  12-124.330 248.808  18
  -9   2 -12 178.508 231.910   2
  -9   2  12-129.922 170.804   8
  -9  -2  12-207.716 180.129   4
  -9   2  12-138.872 228.818   4
   9   2  13 279.119 249.217  18
  -9   2 -13 646.321 301.184   2
  -9   2  13 321.257 195.481   8
  -9  -2  13 152.710 174.051   4
  -9   2  13 146.473 221.393   4
   9   2  14 1054.30 308.514  18
  -9   2 -14 583.144 268.480   2
   9  -2  14 678.062 273.037  18
  -9   2  14 816.825 222.530   8
  -9  -2  14 1055.42 265.577   4
  -9   2  14 716.027 274.923   4
  -9   2 -15-306.519 214.838   2
   9   2  15 236.951 218.422  18
   9  -2  15-257.606 211.023  18
  -9  -2  15-170.114 180.480   4
  -9   2  15 12.0989 178.215   4
  -9   2  16-185.589 171.677   6
  -9   2 -16 321.745 183.624   2
   9   2  16 2.02858 217.674  18
   9  -2  16 87.7779 201.209  18
  -9  -2  16 153.561 104.595   4
  -9   2  16-103.598 193.174   4
  -9   2  17 18.4602 155.689   6
  -9   2 -17-20.3082 113.498   2
   9   2  17 395.889 199.358  18
   9  -2  17 6.18186 167.548  18
  -9   2  17-144.978 151.382   4
  -9   2  18 67.9869 126.118   6
  -9  -2  18 255.120 190.694   6
   9   2  18-0.72890 137.499  18
   9  -2  18 300.318 184.685  18
  -9  -2  19 868.937 198.906   6
   9   2  19 805.351 179.243  18
   9  -2  19 1085.34 217.791  18
  -9  -3   0-1008.11 294.214   3
  -9   3   0 128.228 191.819   3
  -9  -3  -1 1003.29 273.515   3
  -9   3   1 439.920 239.203   3
  -9   3  -1 1152.20 343.723   3
  -9   3  -2 6370.98 698.862   3
  -9  -3   2 7287.48 693.596   7
  -9  -3  -2 7793.54 699.338   3
  -9   3   2 6747.10 702.350   3
  -9  -3   3 13362.5 928.508   7
  -9   3  -3 12077.9 934.823   2
  -9   3   3 13388.9 961.252   8
  -9   3   3 13094.0 949.555   3
  -9   3   4 73.2076 178.087   3
  -9  -3   4 680.563 241.941   7
  -9   3  -4 207.031 217.682   2
  -9   3   4 316.900 254.010   8
  -9  -3   5 4095.48 553.978   7
  -9   3   5 4911.69 602.073   7
  -9   3  -5 4881.56 620.794   2
   9   3   5 4150.61 564.710  18
  -9   3   5 4044.34 561.152   8
  -9   3   5 4556.49 596.306   3
  -9  -3   6-48.7204 212.640   7
  -9   3   6 156.811 232.238   7
   9   3   6 93.0784 191.370  18
  -9   3   6 80.2806 168.008   8
  -9   3  -6 298.943 254.038   2
  -9  -3   7 10179.6 827.262   7
  -9   3   7 10357.7 833.469   7
  -9   3  -7 9519.84 843.598   2
   9   3   7 9400.70 828.719  18
   9  -3   7 11407.8 813.382  18
  -9   3   7 9992.15 818.476   8
  -9  -3   8 927.081 291.570   7
  -9   3   8 4.19199 241.190   7
   9   3   8 377.719 274.688  18
  -9   3  -8 508.467 270.875   2
   9  -3   8 400.580 242.742  18
  -9   3   8-104.838 217.454   8
  -9  -3   9 1033.56 303.981   7
  -9   3   9 425.240 276.118   7
   9   3   9 648.328 305.448  18
  -9   3  -9 252.401 227.879   2
  -9   3   9 685.717 244.130   8
  -9   3  10 4818.80 567.276   7
   9   3  10 4123.93 570.748  18
  -9   3 -10 4006.58 534.624   2
  -9   3  10 4674.78 564.373   8
  -9  -3  10 4685.28 530.423   4
  -9   3 -11 6190.49 664.876   2
   9   3  11 6223.04 660.142  18
  -9   3  11 6499.35 637.795   8
  -9  -3  11 6488.56 577.666   4
  -9   3  11 7051.99 675.965   4
   9   3  12 371.496 247.257  18
  -9   3 -12 144.400 242.916   2
  -9   3  12 132.383 217.487   8
  -9  -3  12 78.9991 151.379   4
  -9   3  12 254.710 237.650   4
  -9   3 -13 3538.21 495.452   2
   9   3  13 3925.98 529.636  18
  -9   3  13 3893.36 504.023   4
  -9   3  13 3875.85 470.269   8
   9   3  14-137.990 205.707  18
  -9   3 -14-55.3982 194.226   2
  -9   3  14-283.513 190.867   8
  -9   3  14 151.938 204.667   4
  -9   3 -15 3168.53 413.101   2
   9   3  15 3091.20 432.209  18
   9  -3  15 3453.54 434.823  18
  -9   3  15 3307.34 435.143   4
  -9   3  15 2263.14 309.397   8
  -9   3 -16 181.381 193.493   2
   9   3  16 31.1384 197.210  18
   9  -3  16 45.5967 174.346  18
  -9   3  16-56.9771 77.4817   8
  -9   3  16-245.104 193.426   4
  -9   3 -17 1167.03 233.802   2
   9   3  17 933.364 232.861  18
   9  -3  17 932.297 244.361  18
  -9   3  17 949.274 245.132   4
  -9  -3  18 531.535 189.551   6
   9  -3  18 704.406 183.729  18
  -9  -3  19 3780.05 302.015   6
   9  -3  19 3249.40 285.876  18
  -9   4   0 139.727 231.643   3
  -9   4   1 908.387 332.036   3
  -9   4  -1 827.635 298.325   3
  -9   4   2 486.320 293.530   8
  -9   4   2 606.895 266.442   3
  -9   4  -2 499.909 260.657   3
  -9   4  -3 6568.49 691.883   3
  -9  -4   3 6515.25 653.230   7
  -9   4  -3 5115.15 640.759   2
  -9   4   3 4962.15 616.984   8
  -9   4   3 6024.73 634.074   3
  -9   4   4-116.037 204.469   3
  -9  -4   4-16.8176 163.515   7
  -9   4   4-81.1122 223.433   7
  -9   4  -4 186.804 233.717   2
  -9   4   4-294.316 264.957   8
  -9   4   5 1728.37 361.811   3
  -9  -4   5 1459.09 348.374   7
  -9   4   5 1333.49 356.607   7
  -9   4  -5 1553.51 400.337   2
  -9   4   5 1453.92 361.098   8
  -9  -4   6 1764.96 372.154   7
  -9   4   6 1405.07 364.254   7
  -9   4  -6 1211.16 332.362   2
  -9   4   6 1111.42 365.690   8
  -9  -4   7 455.791 218.735   7
  -9   4   7-434.229 237.120   7
  -9   4  -7 48.8969 258.034   2
  -9   4   7 362.292 266.786   8
  -9   4   8 1447.00 348.527   7
  -9   4  -8 1121.15 381.132   2
  -9   4   8 1000.91 305.416   8
  -9   4   9 411.711 255.900   7
   9   4   9 521.299 309.672  18
  -9   4  -9 285.875 286.744   2
  -9   4   9 215.899 207.454   8
   9   4  10 103.674 216.464  18
  -9   4 -10 95.6356 258.540   2
  -9   4  10 488.951 254.474   8
  -9   4  10 314.007 233.234   4
   9   4  11 86.4145 230.035  18
  -9   4 -11 359.729 246.336   2
  -9   4  11 203.852 224.338   8
  -9   4  11 26.9754 201.059   4
   9   4  12 644.697 276.691  18
  -9   4 -12 540.120 303.158   2
  -9   4  12 456.069 225.196   8
  -9   4  12 634.557 258.999   4
  -9   4 -13 239.670 232.275   2
  -9   4  13-175.926 196.413   8
  -9   4  13 86.3646 194.707   4
  -9   4 -14-47.2936 208.273   2
  -9   4  14-142.893 191.222   8
  -9   4  14 342.394 206.992   4
  -9   4 -15 55.4281 168.813   2
   9  -4  15 330.322 179.418  18
  -9   4  15 178.130 165.840   4
  -9   4  15 276.090 151.338   8
   9  -4  16-37.7047 152.180  18
  -9   4  16 211.489 159.532   4
  -9   4  16 307.882 148.537   8
  -9  -4  17-19.3037 135.487   6
  -9   4 -17 146.696 144.226   2
   9  -4  17 39.6317 127.790  18
  -9   4  17-59.4872 87.5632   8
  -9  -4  18 217.608 116.745   6
   9  -4  18 242.884 116.411  18
  -9   5   0 123.608 190.802   3
  -9   5   1 325.617 268.621   8
  -9   5   1 562.862 265.976   3
  -9   5  -1 538.324 266.182   3
  -9   5   2-185.312 216.994   3
  -9   5   2-386.100 249.683   7
  -9   5  -2 54.4728 202.907   3
  -9   5   2 66.7721 266.201   8
  -9   5  -3 23831.7 1245.27   3
  -9   5   3 26321.6 1235.22   7
  -9   5   3 22557.3 1239.74   8
  -9   5   3 23057.6 1190.85   3
  -9   5   4 840.390 276.678   3
  -9   5   4 682.768 270.335   7
  -9   5  -4 382.520 227.523   3
  -9   5  -4 718.242 327.529   2
  -9   5   4 920.215 369.931   8
  -9   5   5 7747.99 685.508   7
  -9   5  -5 6922.20 700.102   2
  -9   5   5 6738.94 685.089   8
  -9   5   6 2279.02 387.726   7
  -9   5  -6 1669.16 412.152   2
  -9   5   6 2256.17 440.878   8
  -9   5   7 10305.0 757.074   7
  -9   5  -7 9022.72 788.585   2
  -9   5   7 8459.57 762.807   8
  -9   5   8-292.714 223.727   7
  -9   5  -8 137.733 228.128   2
  -9   5   8-70.7433 225.542   8
  -9   5   8 67.7783 181.860   4
  -9   5  -9 208.488 249.514   2
  -9   5   9 50.4146 220.349   8
  -9   5   9 312.708 183.176   4
  -9   5 -10 99.1255 270.591   2
  -9   5  10 16.8347 240.688   8
  -9   5  10 81.7284 208.964   4
  -9   5 -11 5240.09 573.273   2
  -9   5  11 4915.48 531.732   8
  -9   5  11 4134.09 469.070   4
   9  -5  12 208.294 129.479  18
  -9   5 -12 36.5237 215.341   2
  -9   5  12 447.620 201.917   4
  -9   5  12 382.544 199.532   8
  -9   5 -13 3521.28 440.000   2
   9  -5  13 3088.82 359.387  18
  -9   5  13 2795.11 384.579   8
  -9   5  13 2498.08 343.516   4
  -9   5 -14 65.5110 179.888   2
   9  -5  14-331.026 155.632  18
  -9   5  14 145.312 147.775   4
  -9   5  14-344.391 186.682   8
  -9   5 -15 2067.18 317.677   2
   9  -5  15 1863.06 258.336  18
  -9   5  15 1826.29 290.063   8
  -9  -5  16 393.528 131.873   6
   9  -5  16 157.331 98.2307  18
  -9   5  16 84.3296 120.810   8
  -9   5 -17 311.530 128.499   2
  -9   6   0 19.2918 231.525   8
  -9   6   0 105.453 196.301   3
  -9   6  -1 219.478 251.863   8
  -9   6   1 110.620 163.492   3
  -9   6  -1-50.4403 216.807   3
  -9   6   1 195.606 275.532   8
  -9   6   2 838.898 263.133   3
  -9   6  -2 83.5931 177.764   3
  -9   6   2 676.912 309.639   8
  -9   6  -3 699.031 259.028   3
  -9   6   3 1129.63 359.486   8
  -9   6  -4-114.061 182.880   3
  -9   6   4-30.9408 217.209   8
  -9   6  -5 151.623 240.440   3
  -9   6  -5-145.355 181.275   2
  -9   6   5-2.63300 227.367   8
  -9   6  -6 148.139 212.624   3
  -9   6  -6-257.712 220.259   2
  -9   6   6 19.2626 215.930   8
  -9   6   6-5.25265 91.2097   4
  -9   6  -7-482.730 245.188   2
  -9   6   7-381.407 179.957   4
  -9   6  -8 292.637 234.216   2
  -9   6   8 316.917 246.516   8
  -9   6   8 229.900 148.970   4
  -9   6  -9 896.040 282.781   2
  -9   6   9 313.394 170.172   4
  -9   6   9 811.333 299.507   8
  -9   6 -10-2.14596 162.616   2
  -9   6  10 182.852 121.534   4
  -9   6  10-24.8109 203.913   8
  -9   6 -11 13.1006 161.150   2
  -9   6  11-58.7187 81.9880   4
  -9   6  11-302.741 219.933   8
  -9   6 -12 817.411 253.467   2
  -9   6  12 472.024 167.409   4
  -9   6  12 618.073 242.698   8
  -9   6 -13 68.2274 157.416   2
  -9   6  13 199.670 185.529   8
  -9   6 -14-12.5942 145.091   2
  -9   6  14-150.603 144.195   8
  -9   6 -15 158.027 145.011   2
  -9   6  15 84.4001 134.490   8
   9   6  15 415.545 145.877  15
  -9   6 -16-189.952 98.1056   3
  -9   6 -16-17.0558 71.3847   2
  -9   6  16-149.853 102.980   8
  -9   7   0 97.0276 230.403   8
  -9   7   1 5200.45 582.868   8
  -9   7  -1 4844.82 565.187   8
   9   7   1 5711.19 543.042  15
   9   7   2 35.8852 178.376  15
  -9   7   2-199.118 260.236   8
  -9   7  -2 165.303 200.148   8
  -9   7   3 15553.6 951.500   8
  -9   7  -3 15533.0 938.676   8
   9   7   3 17545.3 959.618  15
  -9   7  -4 446.445 255.886   8
  -9   7  -4 74.3754 148.996   3
  -9   7   4 34.2526 224.357   8
  -9   7  -5 6545.77 552.237   3
  -9   7   5 5956.49 605.551   8
  -9   7  -5 6323.80 596.847   8
  -9   7  -6 79.0009 173.631   3
  -9   7   6 122.704 213.203   8
  -9   7  -7 2625.62 354.040   3
  -9   7  -7 3161.87 404.805   2
  -9   7   7 2927.36 427.489   8
  -9   7  -8-78.6073 155.178   3
  -9   7  -8-216.228 193.947   2
  -9   7   8-45.9936 210.253   8
  -9   7  -9 671.317 217.629   3
  -9   7  -9 523.080 231.673   2
  -9   7   9 610.868 234.477   8
  -9   7 -10 364.589 156.448   3
  -9   7 -10 355.000 172.021   2
   9   7  10 74.6223 183.604  15
  -9   7  10 69.9365 189.717   8
  -9   7 -11 1148.26 222.612   3
  -9   7 -11 728.319 201.985   2
  -9   7  11 542.647 200.005   8
   9   7  11 884.083 244.464  15
   9   7 -12 44.0233 113.745  13
  -9   7 -12 307.424 156.388   3
  -9   7 -12-20.6666 117.914   2
  -9   7  12 220.572 174.530   8
   9   7  12 466.175 197.573  15
  -9   7 -13 1019.29 176.586   3
  -9   7 -13 1160.52 197.277   2
  -9   7  13 1015.07 206.153   8
   9   7  13 1194.64 228.436  15
  -9   7  14 138.627 119.111   8
   9   7  14 60.6483 107.446  15
  -9   8   0-164.171 212.623   8
   9   8   1 1041.94 228.360  15
  -9   8   1 709.417 254.544   8
  -9   8  -1 428.105 214.443   8
   9   8   2-431.473 175.173  15
  -9   8   2 237.763 215.526   8
  -9   8  -2 83.6182 179.937   8
   9   8   3 508.584 195.766  15
  -9   8   3 241.800 190.567   8
  -9   8  -3 445.170 229.342   8
   9   8   4 677.555 226.436  15
  -9   8   4 604.259 245.109   8
  -9   8  -4 552.277 199.091   8
   9   8   5 224.018 179.032  15
  -9   8   5 339.350 224.897   8
  -9   8  -5 61.2060 147.530   8
   9   8   6 129.022 157.114  15
  -9   8   6 332.800 191.897   8
  -9   8  -6 122.084 158.930   8
   9   8   7 116.925 156.636  15
  -9   8   7 292.087 170.467   8
  -9   8  -7 130.261 143.628   8
   9   8   8 806.235 231.147  15
  -9   8   8 422.818 184.464   8
  -9   8  -8 741.317 186.093   8
   9   8   9 267.040 169.755  15
  -9   8   9-14.4606 129.273   8
  -9   8  -9 68.2514 92.7489   8
   9   8  10 145.311 150.758  15
  -9   8  10 119.310 145.986   8
   9   8 -11 245.037 102.628  13
  -9   8  11 97.0078 119.468   8
   9   8  11 250.741 133.645  15
  -9   8  12 135.674 101.402   8
   9   8  12 131.952 118.155  15
  -9   9   0 210.709 131.580   8
  -9   9   1 312.918 131.026   8
  -9   9  -1 641.643 156.310   8
   9   9   2-0.55874 106.834  15
  -9   9   2 278.912 149.541   8
  -9   9  -2 98.9044 96.4472   8
  -9   9   3 2183.43 274.373   8
  -9   9  -3 2217.59 260.252   8
   9   9   3 2448.84 274.834  15
   9   9   4-267.667 138.425  15
  -9   9   4-68.1398 127.845   8
  -9   9  -4 158.014 91.3842   8
   9   9   5 1097.32 194.355  15
  -9   9   5 912.917 182.740   8
   9   9   6-24.1162 115.912  15
  -9   9   6 315.042 133.077   8
   9   9   7 1825.72 240.335  15
  -9   9   7 1479.80 211.437   8
   9   9  -8-152.504 120.814  13
   9   9   8-140.987 110.865  15
  -9   9   8 48.5648 79.8577   8
 -10   0   0 224.241 283.150   3
 -10   0   1-399.905 251.317   3
 -10   0  -1 138.619 263.469   3
 -10   0   2 2088.99 434.144   3
 -10   0  -2 2441.39 429.540   3
 -10   0   3 44.8306 235.197   3
 -10   0  -3-285.322 241.933   3
  10   0   3 109.686 193.005  18
 -10   0  -4 13833.5 976.472   3
 -10   0   4 12952.6 949.042   7
  10   0   4 15551.0 994.148  18
 -10   0   5 30.2718 280.824   7
 -10   0  -5-108.570 200.492   3
  10   0   5-419.453 265.582  18
 -10   0  -6 13532.6 955.831   3
 -10   0   6 13218.1 963.921   7
  10   0   6 13763.7 939.255  18
 -10   0   7-31.0000 247.561   7
 -10   0  -7 307.916 223.524   3
  10   0   7-30.7146 185.690  18
 -10   0  -8 4564.48 563.664   3
 -10   0   8 4150.19 581.466   7
  10   0   8 4142.43 533.218  18
 -10   0   9 73.8323 226.341   7
 -10   0  -9 3.84193 196.339   3
  10   0   9 71.4258 210.937  18
 -10   0  10 7320.40 698.219   7
 -10   0 -10 9076.01 733.707   3
  10   0  10 8014.10 727.815  18
 -10   0 -11 95.5213 216.053   3
  10   0  11-6.08831 178.036  18
 -10   0  11-174.249 209.483   4
 -10   0 -12 611.831 258.230   3
  10   0  12 487.250 238.529  18
 -10   0  12 875.440 278.115   4
 -10   0 -13 161.352 169.667   3
  10   0  13 328.292 201.498  18
 -10   0  13-80.4314 198.435   4
 -10   0 -14 1394.15 260.873   3
  10   0  14 2149.15 368.353  18
 -10   0  14 2418.25 362.765   4
 -10   0 -15 8.28238 101.922   3
  10   0  15 68.7987 176.084  18
 -10   0  15 57.5982 133.614   4
  10   0  16 2680.97 340.344  18
 -10   0  16 2179.67 290.690   4
 -10   0  17 7.42467 117.125   6
  10   0  17 23.8648 136.879  18
  10   0  18 379.443 122.221  18
 -10  -1   0-386.354 265.210   3
 -10   1   0 133.762 234.765   3
 -10  -1   1 207.983 263.305   3
 -10  -1  -1 77.7488 187.847   3
 -10   1   1 350.129 270.654   3
 -10   1  -1 686.042 291.158   3
 -10   1   2 22.4045 181.569   8
 -10  -1   2 266.371 227.685   3
 -10   1   2 161.045 238.648   3
 -10  -1  -2-368.089 248.872   3
 -10   1  -2-81.3200 230.126   3
 -10   1   3-14.4595 262.689   3
 -10  -1  -3-234.191 185.494   3
 -10  -1   3-264.784 224.659   7
 -10   1  -3 52.1264 223.126   3
 -10   1   3-554.975 231.750   8
 -10   1   4 1364.17 369.253   3
 -10  -1   4 1727.02 394.489   7
 -10   1   4 772.753 302.717   7
 -10  -1  -4 1169.97 371.082   3
 -10   1  -4 1407.84 397.606   3
  10   1   4 1453.50 379.083  18
  10  -1   4 1125.08 286.455  18
 -10   1   4 1313.70 310.634   8
 -10  -1   5 1116.20 323.227   7
 -10   1   5 985.635 358.973   7
 -10  -1  -5 1160.19 332.886   3
 -10   1  -5 1244.32 363.179   3
  10   1   5 1474.28 354.940  18
  10  -1   5 1297.46 315.827  18
 -10   1   5 566.623 240.991   8
 -10  -1   6-74.6936 211.790   7
 -10   1   6-406.088 279.001   7
 -10   1  -6-14.0888 199.077   3
  10   1   6-215.381 220.117  18
  10  -1   6-313.416 222.785  18
 -10  -1   7 290.631 237.059   7
 -10   1   7 19.5934 261.551   7
 -10  -1  -7 185.080 208.466   3
 -10   1  -7 535.489 287.421   3
  10   1   7 47.7236 177.457  18
  10  -1   7 501.437 216.502  18
 -10  -1   8 39.4390 212.009   7
 -10   1   8 505.125 279.485   7
 -10  -1  -8 117.252 152.571   3
 -10   1  -8-182.259 247.169   3
  10   1   8 562.368 268.392  18
  10  -1   8 224.862 211.538  18
 -10  -1   9 117.709 224.691   7
 -10   1   9 245.743 273.547   7
 -10  -1  -9 609.054 253.951   3
  10   1   9 572.085 261.300  18
  10  -1   9 354.103 228.518  18
 -10  -1  10-122.586 241.647   7
 -10   1  10-23.0192 249.495   7
 -10  -1 -10 265.144 198.073   3
  10   1  10 62.6739 222.317  18
  10  -1  10 73.1344 225.642  18
 -10  -1 -11 215.087 116.635   3
  10   1  11-141.195 216.363  18
  10  -1  11-191.354 230.608  18
 -10  -1  11-179.615 154.923   4
 -10   1  11 67.7359 222.535   4
 -10  -1 -12-177.209 121.330   3
  10   1  12-33.7419 187.280  18
  10  -1  12-46.8617 201.265  18
 -10  -1  12-13.9735 181.342   4
 -10   1  12-126.536 222.143   4
  10   1  13 783.879 294.143  18
  10  -1  13 855.011 275.649  18
 -10  -1  13 1114.52 271.294   4
 -10   1  13 722.621 294.231   4
 -10   1 -14-14.4294 125.106   3
  10   1  14 34.7923 212.244  18
  10  -1  14 29.7132 172.238  18
 -10  -1  14 147.291 120.746   4
 -10   1  14 205.597 211.172   4
 -10   1 -15-99.0033 132.548   3
  10   1  15 104.762 202.604  18
  10  -1  15 1.71661 163.566  18
 -10  -1  15 156.504 135.266   4
 -10   1  15 51.7553 172.477   4
 -10   1 -16 576.618 182.814   3
 -10   1  16 380.303 153.966   6
  10   1  16 474.538 199.983  18
  10  -1  16 552.305 193.724  18
 -10  -1  16 761.363 173.041   4
 -10   1  16 454.712 182.370   4
 -10   1  17 11.8333 98.0950   6
 -10  -1  17-37.3345 125.511   6
  10   1  17 51.4995 132.013  18
  10  -1  17-67.6003 133.691  18
  10  -1  18-197.626 106.411  18
 -10  -2   0 2046.44 391.176   3
 -10   2   0 2439.62 428.073   3
 -10  -2  -1-70.4806 221.567   3
 -10   2   1 389.396 246.653   3
 -10   2  -1 537.597 270.352   3
 -10   2   2-125.746 225.077   8
 -10  -2  -2-22.8023 158.870   3
 -10   2   2 45.8332 244.882   3
 -10  -2   2-132.648 213.753   7
 -10   2  -2 167.383 244.897   3
 -10   2   3 672.189 297.331   3
 -10  -2  -3 400.806 188.687   3
 -10  -2   3 354.964 246.472   7
 -10   2  -3 379.718 266.607   3
 -10   2   3 370.627 190.420   8
 -10   2  -4 7827.09 736.792   3
 -10  -2   4 8030.33 739.386   7
 -10   2   4 9001.34 791.527   7
 -10   2   4 9543.04 777.143   8
 -10   2   4 7982.57 750.944   3
 -10  -2  -4 10008.2 785.651   3
 -10  -2   5 657.645 283.019   7
 -10  -2  -5 793.068 273.683   3
 -10   2   5 350.812 243.988   7
 -10   2  -5 824.797 338.377   3
 -10   2   5 672.744 274.492   8
 -10   2  -6 9544.44 823.481   3
 -10  -2   6 8102.75 747.706   7
 -10   2   6 8921.94 783.683   7
  10   2   6 9710.23 807.317  18
  10  -2   6 10203.7 745.486  18
 -10   2   6 9781.84 763.482   8
 -10  -2  -6 10579.0 792.395   3
 -10  -2   7-506.342 277.970   7
 -10   2   7 43.4761 228.220   7
 -10  -2  -7 424.495 208.054   3
 -10   2  -7-28.8169 250.303   3
  10   2   7-166.407 255.888  18
  10  -2   7 3.56415 171.968  18
 -10   2   7 406.578 229.391   8
 -10  -2   8 1633.47 393.659   7
 -10   2   8 1241.14 371.588   7
 -10  -2  -8 1964.83 348.463   3
  10   2   8 1267.19 373.733  18
  10  -2   8 1635.03 336.400  18
 -10   2   8 1770.48 352.428   8
 -10  -2   9 848.515 312.685   7
 -10   2   9 508.435 280.292   7
  10   2   9 665.111 277.012  18
  10  -2   9 767.666 263.712  18
 -10   2   9 899.472 252.381   8
 -10   2  10 3905.49 509.483   7
 -10   2 -10 4364.47 536.899   2
  10   2  10 3798.15 517.673  18
  10  -2  10 5167.43 541.151  18
 -10   2  10 5024.37 509.623   8
 -10  -2  10 4078.74 488.984   4
 -10   2 -11 9.38124 182.596   2
  10   2  11 281.754 241.329  18
  10  -2  11 538.528 221.553  18
 -10  -2  11 325.938 157.533   4
 -10   2  11 129.350 216.605   4
  10   2  12 1408.25 353.247  18
  10  -2  12 1494.57 320.722  18
 -10  -2  12 1387.61 275.829   4
 -10   2  12 1831.39 356.298   4
  10   2  13 8.40167 166.204  18
  10  -2  13 199.134 202.233  18
 -10  -2  13 487.031 147.123   4
 -10   2  13 44.8097 186.934   4
  10  -2  14 2188.84 332.050  18
  10   2  14 2039.68 350.480  18
 -10   2  14 2192.34 355.780   4
 -10  -2  14 1706.05 249.515   4
 -10   2 -15-388.242 180.856   3
 -10   2  15 255.939 134.704   6
  10   2  15-175.548 155.122  18
  10  -2  15-346.777 177.995  18
 -10  -2  15 1.19666 62.6806   4
 -10   2  15-116.225 143.826   4
 -10   2 -16 3179.81 323.185   3
  10  -2  16 3092.79 334.684  18
 -10   2  16 2635.33 314.683   4
 -10   2 -17 580.604 137.530   3
 -10  -2  17 347.579 146.034   6
  10  -2  17 184.900 115.856  18
 -10   3   0 3087.85 492.903   3
 -10  -3   0 2764.18 417.061   7
 -10   3   1 648.797 256.186   8
 -10   3   1 351.263 217.424   3
 -10  -3   1 673.490 242.038   7
 -10   3  -1 307.150 278.077   3
 -10   3   2-246.657 251.134   3
 -10  -3   2 99.4381 209.546   7
 -10   3  -2-84.2915 253.087   3
 -10   3   2-38.6726 202.331   8
 -10   3   3 789.474 319.776   3
 -10  -3   3 1066.37 314.983   7
 -10   3   3 1036.78 311.015   7
 -10   3  -3 732.275 312.004   3
 -10   3   3 523.124 217.733   8
 -10   3   4 1298.22 345.487   3
 -10  -3   4 1555.09 352.961   7
 -10   3   4 819.585 303.939   7
 -10   3  -4 1352.15 380.538   3
 -10   3   4 1300.92 327.400   8
 -10  -3   5 794.331 308.923   7
 -10   3   5 1066.08 328.257   7
 -10   3  -5 905.833 335.836   3
 -10   3   5 1250.15 334.190   8
 -10  -3   6 2162.03 387.920   7
 -10   3   6 2230.45 415.234   7
 -10   3  -6 2284.34 426.738   3
 -10   3   6 2345.54 424.887   8
 -10  -3   7 168.273 181.188   7
 -10   3   7 114.991 180.503   7
 -10   3  -7-257.496 274.696   3
 -10   3   7 98.6673 177.916   8
 -10  -3   8 228.689 225.274   7
 -10   3   8 23.4256 193.271   7
 -10   3  -8 321.074 258.208   2
 -10   3   8 671.457 236.540   8
 -10   3   9 198.277 215.169   7
 -10   3  -9 167.212 283.128   2
  10  -3   9-14.3992 168.422  18
 -10   3   9 161.787 183.980   8
 -10  -3   9 215.251 151.327   4
 -10   3 -10 420.415 275.305   2
  10  -3  10 93.0047 171.492  18
 -10   3  10 227.711 164.640   8
 -10   3  10 228.141 217.683   4
 -10   3 -11 4.50471 218.830   2
  10  -3  11-83.2933 138.314  18
 -10   3  11 150.693 160.052   8
 -10   3  11-94.6001 188.933   4
 -10   3 -12 11.4566 190.633   2
  10  -3  12 193.690 161.081  18
 -10   3  12-154.034 133.398   8
 -10   3  12-209.489 205.141   4
 -10   3 -13 362.832 225.893   2
  10  -3  13 291.506 168.319  18
 -10   3  13 5.95569 137.449   8
 -10   3  13 76.3669 165.220   4
 -10   3  14 127.492 93.3978   8
 -10   3  14 159.830 148.724   4
  10  -3  15-5.80580 106.233  18
 -10   3  15 222.867 148.324   4
 -10   3 -16 1330.05 223.900   3
  10  -3  16 909.650 179.984  18
 -10  -3  17 825.567 157.211   6
 -10   4   0 5547.58 613.356   8
 -10   4   0 6002.94 634.130   3
 -10   4   1 92.5613 244.449   8
 -10   4   1-298.875 264.319   3
 -10   4  -1-275.650 245.582   3
 -10   4   2 89.5352 212.628   3
 -10   4   2-164.920 208.197   7
 -10   4  -2 135.315 205.332   3
 -10   4   2 117.766 236.630   8
 -10   4   3 1407.79 352.444   3
 -10  -4   3 1379.36 296.304   7
 -10   4   3 798.091 273.619   7
 -10   4  -3 1736.72 394.329   3
 -10   4   3 1452.82 389.798   8
 -10   4  -4 9185.58 772.640   3
 -10  -4   4 9972.76 732.226   7
 -10   4   4 9429.00 760.378   7
 -10   4   4 9949.00 801.539   8
 -10  -4   5 52.7604 156.972   7
 -10   4   5-234.523 206.748   7
 -10   4  -5-55.7330 231.497   3
 -10   4   5 39.8697 214.454   8
 -10   4  -6 4560.37 573.343   3
 -10  -4   6 4882.81 520.441   7
 -10   4   6 5200.02 550.010   7
 -10   4   6 4722.25 555.742   8
 -10   4   7 196.473 206.696   7
 -10   4  -7-29.7852 226.192   3
 -10   4   7 177.601 199.349   8
 -10   4   8 3208.95 437.438   7
 -10   4  -8 2742.66 450.395   3
 -10   4  -8 2606.93 445.538   2
 -10   4   8 3583.79 443.685   8
 -10   4  -9 188.283 237.980   2
 -10   4   9 402.782 215.175   8
 -10   4   9 65.8928 164.357   4
 -10   4 -10 1398.30 355.187   2
 -10   4  10 1374.37 304.011   8
 -10   4  10 1291.56 277.830   4
 -10   4 -11 884.095 286.286   2
 -10   4  11 893.246 249.686   8
 -10   4  11 818.711 254.634   4
 -10   4 -12 1571.14 308.272   2
  10  -4  12 1709.35 253.083  18
 -10   4  12 1522.32 265.333   8
 -10   4  12 1494.36 299.891   4
 -10   4 -13 167.951 183.761   2
  10  -4  13 137.102 102.944  18
 -10   4  13-51.6618 106.573   8
 -10   4  13 95.5193 146.612   4
 -10   4 -14 1128.27 240.392   3
  10  -4  14 1438.45 205.623  18
 -10   4  14 860.586 201.347   4
 -10   4  14 920.658 189.615   8
 -10   4 -15 5.68995 158.464   3
 -10   4  15 43.2077 95.1259   4
 -10   4 -16 1018.76 179.522   3
 -10   5   0-3.54691 203.330   3
 -10   5   0-31.0340 212.982   8
 -10   5  -1 704.036 275.555   8
 -10   5   1 780.516 276.300   3
 -10   5  -1 885.470 278.115   3
 -10   5   1 690.910 191.210   7
 -10   5   1 821.098 304.859   8
 -10   5   2 408.515 234.158   3
 -10   5   2 615.666 241.797   7
 -10   5  -2 466.501 233.380   3
 -10   5   2 532.556 290.561   8
 -10   5   3 1229.48 292.658   7
 -10   5  -3 736.647 256.172   3
 -10   5   3 567.333 285.304   8
 -10   5   4-476.209 214.578   7
 -10   5   4-205.744 225.874   8
 -10   5   5 708.216 225.809   7
 -10   5  -5 118.529 199.667   3
 -10   5   5 411.580 272.573   8
 -10   5   6 24.0556 158.704   7
 -10   5  -6-65.9151 228.149   3
 -10   5   6 41.8299 185.213   8
 -10   5   7 126.620 128.166   7
 -10   5  -7 106.901 199.645   3
 -10   5   7-342.967 239.542   8
 -10   5   7 89.0692 154.135   4
 -10   5  -8 184.338 208.901   3
 -10   5   8 245.126 183.662   8
 -10   5   8 452.101 214.965   4
 -10   5  -9 48.3443 170.628   3
 -10   5   9 133.903 196.632   8
 -10   5   9 180.878 173.985   4
 -10   5 -10-32.1404 174.053   3
 -10   5  10 68.0609 183.633   8
 -10   5  10-249.122 133.372   4
 -10   5 -11 228.756 214.404   3
 -10   5  11 607.823 183.784   4
 -10   5  11 221.999 168.665   8
 -10   5 -12 273.644 190.706   3
 -10   5  12 377.529 145.605   4
 -10   5  12 438.031 180.337   8
 -10   5 -13 16.0278 135.408   3
 -10   5  13 170.100 114.668   4
 -10   5  13 91.7987 135.249   8
 -10   5 -14 362.192 155.504   3
 -10   5  14 417.683 131.858   8
 -10   5 -15 148.550 95.1307   3
 -10   6   0 7829.56 672.399   8
 -10   6   0 8511.08 625.499   3
 -10   6  -1 1119.98 266.186   3
 -10   6   1 1168.09 352.604   8
 -10   6  -1 922.888 301.718   8
 -10   6  -2 453.319 183.739   3
 -10   6   2 407.848 258.770   8
 -10   6  -2 204.158 239.684   8
 -10   6  -3 47.3406 218.348   8
 -10   6  -3 234.269 185.272   3
 -10   6   3 255.316 255.578   8
 -10   6   4 5870.72 583.193   8
 -10   6  -4 5589.78 564.486   8
 -10   6  -4 6293.19 553.875   3
 -10   6  -5-125.043 174.779   3
 -10   6   5 210.188 208.773   8
 -10   6   5-220.627 134.898   4
 -10   6  -6 4570.02 473.162   3
 -10   6   6 4908.30 506.536   8
 -10   6   6 4713.26 412.818   4
 -10   6  -7 383.203 180.564   3
 -10   6   7 157.113 127.749   4
 -10   6   7 388.975 211.126   8
 -10   6  -8 4967.08 469.556   3
 -10   6   8 4564.73 454.453   8
 -10   6   8 4306.11 375.192   4
 -10   6  -9 162.803 138.457   3
 -10   6   9 77.7021 165.351   8
 -10   6 -10 1309.22 261.160   3
 -10   6  10 1949.49 299.160   8
 -10   6 -11 227.419 153.697   3
 -10   6  11 245.052 175.670   8
 -10   6 -12 1139.57 216.049   3
 -10   6  12 1180.35 212.527   8
  10   6  12 1304.77 220.987  15
 -10   6 -13 230.926 103.261   3
 -10   6  13 124.305 94.5652   8
  10   6  13 192.284 140.177  15
 -10   7   0 4278.76 478.974   8
 -10   7   1-154.321 207.048   8
 -10   7  -1 129.802 180.147   8
 -10   7   2 54.3195 193.133   8
 -10   7  -2 8.52270 163.035   8
  10   7   3-73.9274 115.419  15
 -10   7   3-71.8687 182.019   8
 -10   7  -3 7.39402 164.290   8
  10   7   4 233.885 138.752  15
 -10   7   4 31.7423 164.346   8
 -10   7  -4 56.2510 154.497   8
 -10   7  -5 118.426 131.538   3
  10   7   5-15.0563 148.574  15
 -10   7   5-55.8544 165.474   8
 -10   7  -5 125.278 159.848   8
 -10   7  -6-118.785 109.315   3
  10   7   6 125.810 172.178  15
 -10   7  -6-103.591 159.908   8
 -10   7  -7 710.560 162.411   3
  10   7   7 905.935 216.268  15
 -10   7   7 597.234 196.603   8
 -10   7  -7 655.191 203.455   8
 -10   7  -8 394.818 108.614   3
  10   7   8 539.317 182.551  15
 -10   7   8 291.934 184.171   8
 -10   7  -8 588.839 187.822   8
 -10   7  -9 951.350 161.543   3
  10   7   9 606.337 182.913  15
 -10   7   9 728.758 192.705   8
 -10   7  -9 695.711 183.142   8
 -10   7  10 320.868 132.322   8
  10   7  10-77.0599 123.657  15
 -10   7 -10 41.2858 106.075   8
 -10   7  11 1257.60 194.017   8
  10   7  11 1266.38 195.652  15
 -10   8   0 2301.33 302.889   8
 -10   8   1 70.2522 144.100   8
 -10   8  -1-85.4633 166.480   8
 -10   8   2 282.197 149.553   8
 -10   8  -2 47.7346 128.227   8
 -10   8   3 345.984 142.053   8
 -10   8  -3 126.188 137.458   8
  10   8   4 270.529 113.626  15
 -10   8  -4 219.956 129.910   8
  10   8   5 150.979 106.581  15
 -10   8   5-27.7860 117.376   8
 -10   8  -5 62.7563 111.836   8
 -10   8   6 2421.52 275.480   8
 -10   8  -6 2273.30 244.939   8
  10   8   6 2189.80 244.172  15
  10   8   7 107.319 107.640  15
 -10   8   7 349.904 136.977   8
 -10   8   8 1699.86 202.061   8
 -11   0   0-63.6092 206.859   3
 -11   0   1 159.532 227.433   3
 -11   0  -1-162.787 239.036   3
 -11   0  -2 289.347 223.597   3
 -11   0   2-10.4640 234.418   7
 -11   0  -3-32.8203 239.721   3
 -11   0   3 40.1539 259.594   7
 -11   0  -4-23.5290 221.048   3
 -11   0   4-528.259 293.147   7
 -11   0   5 22.5972 273.043   7
 -11   0  -5 37.4425 207.758   3
 -11   0   6 436.554 277.485   7
 -11   0  -6 491.977 226.507   3
 -11   0   7-436.268 259.835   7
 -11   0  -7 11.2107 165.335   3
 -11   0   8 798.867 311.638   7
 -11   0  -8 536.580 241.639   3
  11   0   8 466.796 238.663  18
 -11   0   9 57.4094 206.860   7
 -11   0  -9-34.7423 131.281   3
  11   0   9-9.01411 190.749  18
 -11   0 -10-219.310 159.386   3
  11   0  10-145.542 190.199  18
 -11   0  10 100.904 161.250   4
 -11   0 -11 5.68932 102.183   3
  11   0  11-44.4673 157.598  18
 -11   0  11-158.539 175.563   4
 -11   0 -12-27.1906 123.207   3
  11   0  12 280.538 168.606  18
 -11   0  12 251.366 147.995   4
 -11   0 -13 214.452 98.4202   3
  11   0  13-88.2298 160.222  18
 -11   0  13-9.16340 112.582   4
 -11   0  14-27.1037 96.1230   4
 -11   1   0 67.6465 234.428   3
 -11   1   0 62.3502 164.080   8
 -11  -1   1 5272.59 583.700   7
 -11   1   1 5846.92 567.400   8
 -11   1  -1 6060.60 578.716   8
 -11  -1  -1 5144.45 575.978   3
 -11   1   1 4218.88 563.499   3
 -11   1  -1 4582.93 581.897   3
 -11   1   2 78.7117 208.836   3
 -11  -1  -2 59.2301 215.230   3
 -11   1  -2 84.9802 262.922   3
 -11  -1   2 102.256 235.813   7
 -11   1   2-37.7291 238.347   7
 -11   1   2 78.1270 164.840   8
 -11  -1   3 3225.46 481.379   7
 -11   1   3 3154.57 495.158   7
 -11   1  -3 2565.78 450.416   3
 -11  -1  -3 3608.26 482.705   3
 -11  -1  -4 592.627 259.675   3
 -11  -1   4 1111.37 342.620   7
 -11   1   4 1193.31 341.051   7
 -11   1  -4 1090.66 324.661   3
 -11  -1  -5 1298.85 302.484   3
 -11  -1   5 1500.66 367.697   7
 -11   1   5 1498.14 400.555   7
 -11   1  -5 1092.74 314.837   3
 -11  -1   6 1.19787 216.527   7
 -11   1   6 605.558 299.608   7
 -11  -1  -6 61.5607 173.461   3
 -11   1  -6 89.3386 229.648   3
 -11   1  -7 21220.3 1072.39   3
 -11  -1   7 20552.7 1059.13   7
 -11   1   7 19807.0 1055.62   7
  11  -1   7 22902.7 1016.87  18
 -11  -1  -7 21196.5 1005.10   3
 -11  -1   8-21.1064 248.547   7
 -11   1   8 420.638 261.466   7
 -11  -1  -8 179.373 178.936   3
 -11   1  -8 400.075 228.342   3
  11  -1   8 689.564 212.409  18
 -11   1  -9 2869.64 404.113   3
 -11   1   9 2535.58 410.364   7
 -11  -1  -9 1873.09 293.893   3
  11  -1   9 2463.19 346.809  18
 -11  -1   9 2490.04 382.291   4
 -11  -1 -10-324.534 164.390   3
 -11   1 -10 381.965 202.515   3
  11  -1  10 236.022 163.138  18
 -11  -1  10 51.4353 146.975   4
 -11   1  10-1.97303 207.101   4
 -11   1 -11 440.439 196.699   3
  11  -1  11 453.276 194.632  18
 -11  -1  11 820.532 213.693   4
 -11   1  11 352.534 198.115   4
 -11   1 -12-145.920 140.546   3
  11  -1  12 19.6238 160.975  18
 -11   1  12-58.3215 154.340   4
 -11   1 -13-47.0671 99.9088   3
  11  -1  13-180.217 139.029  18
 -11  -1  13 33.6723 95.0651   4
 -11   1  13 98.8708 134.161   4
 -11   1 -14 39.9129 86.7335   3
 -11   1  14 203.167 110.338   6
  11  -1  14-47.9345 118.129  18
 -11  -1  14-11.2669 75.1723   4
 -11   1  14 133.920 119.524   4
 -11   1  15 1895.48 216.192   4
 -11   2   0-332.464 242.586   3
 -11  -2   0-312.326 212.259   7
 -11   2   0-50.5598 175.103   8
 -11   2  -1 644.042 233.147   8
 -11   2   1 755.163 309.642   3
 -11   2  -1 600.495 290.178   3
 -11  -2   1 676.850 273.781   7
 -11  -2  -1 694.386 237.505   7
 -11   2   1 784.689 252.591   8
 -11   2   2 475.045 253.621   3
 -11   2  -2 706.594 316.340   3
 -11  -2   2 618.184 258.034   7
 -11   2   2 740.409 283.474   7
 -11   2   2 793.278 253.676   8
 -11  -2   3 131.657 200.814   7
 -11   2  -3 582.260 268.476   3
 -11   2   3 48.4027 240.741   7
 -11   2   3 57.6582 184.921   8
 -11  -2  -4-124.013 131.352   3
 -11  -2   4 243.387 232.852   7
 -11   2   4 1.22103 281.519   7
 -11   2  -4 513.290 298.164   3
 -11   2   4 619.926 198.744   8
 -11  -2  -5 356.934 180.346   3
 -11  -2   5 218.543 231.793   7
 -11   2   5 371.034 229.093   7
 -11   2  -5 591.958 275.124   3
 -11   2   5 342.540 205.626   8
 -11  -2  -6 121.425 155.175   3
 -11  -2   6-379.758 234.988   7
 -11   2   6-287.446 241.571   7
 -11   2  -6 74.8057 234.784   3
 -11   2   6-21.0487 106.814   8
 -11  -2   7 69.3637 215.696   7
 -11   2   7-396.314 244.770   7
 -11   2  -7 68.7913 211.151   3
 -11   2   7-21.2844 137.279   8
 -11   2   8 732.677 268.854   7
 -11   2  -8 589.662 250.747   3
 -11  -2   8 560.047 211.572   4
 -11   2   9-208.941 193.172   7
 -11   2  -9-221.180 212.608   3
  11  -2   9-86.4271 141.352  18
 -11  -2   9-317.508 132.413   4
 -11   2   9 79.0622 161.648   4
 -11   2 -10 490.493 214.405   3
  11  -2  10 363.347 172.855  18
 -11  -2  10 330.248 153.790   4
 -11   2  10 359.294 201.097   4
  11  -2  11 169.312 124.585  18
 -11  -2  11-14.5154 67.7999   4
 -11   2  11 31.3673 168.579   4
 -11   2 -12 235.291 171.812   3
  11  -2  12-8.91188 103.459  18
 -11  -2  12-218.173 106.361   4
 -11   2  12-103.983 149.945   4
 -11   2 -13 252.931 170.350   3
  11  -2  13-157.129 111.714  18
 -11   2  13 124.208 152.886   4
 -11   2 -14 168.640 119.593   3
 -11   2  14-129.290 118.629   4
 -11   3   0-216.871 243.621   3
 -11  -3   0-45.1697 153.419   7
 -11   3   0 408.227 234.147   8
 -11   3  -1 1075.56 314.747   8
 -11   3   1 1787.22 357.449   3
 -11   3  -1 1064.12 331.997   3
 -11  -3   1 1099.96 291.516   7
 -11  -3  -1 1309.36 289.991   7
 -11   3   1 1422.88 339.617   7
 -11   3   1 1395.37 324.215   8
 -11   3  -2 25.6678 196.028   8
 -11   3   2-62.3491 194.115   3
 -11  -3   2 72.1848 190.654   7
 -11   3  -2 69.1707 211.891   3
 -11   3   2 79.5003 212.444   7
 -11  -3  -2-151.760 175.482   7
 -11   3   2-75.0861 145.630   8
 -11  -3   3 5240.21 524.425   7
 -11   3   3 5492.56 577.830   7
 -11  -3  -3 4743.19 485.563   7
 -11   3   3 5132.44 526.840   8
 -11   3  -3 5640.27 598.249   3
 -11  -3   4-179.324 203.963   7
 -11   3   4 317.888 249.206   7
 -11   3  -4 90.6977 242.971   3
 -11  -3  -4 176.017 172.194   7
 -11   3   4 633.906 232.487   8
 -11  -3   5 811.702 240.023   7
 -11   3   5 442.907 247.191   7
 -11   3  -5 513.389 240.849   3
 -11   3   5 608.658 236.460   8
 -11  -3   6 1434.48 312.193   7
 -11   3   6 1325.62 309.207   7
 -11   3  -6 1028.14 303.270   3
 -11   3   6 1414.14 281.708   8
 -11   3  -7 2765.11 429.388   3
 -11   3   7 2981.15 407.817   7
 -11   3   7 3147.93 392.122   8
 -11   3   8 56.7949 165.025   7
 -11   3  -8-20.2477 230.226   3
 -11   3   8-205.470 145.565   8
 -11   3  -9 2094.20 356.778   3
 -11   3   9 2174.36 343.419   4
 -11   3   9 1322.52 239.872   8
 -11   3 -10 484.236 242.696   3
 -11   3  10 231.388 122.390   8
 -11   3  10 53.2211 172.870   4
 -11   3 -11-56.8333 151.336   3
 -11   3  11-271.700 172.044   4
 -11   3 -12 502.409 196.877   3
 -11   3  12 465.141 174.923   4
 -11   3 -13 935.612 210.735   3
 -11   3  13 776.016 174.860   4
 -11   3 -14 51.4754 93.7683   3
 -11   3  14 52.6112 79.4811   4
 -11   4   0 16.1912 179.814   3
 -11   4   0-342.841 204.471   7
 -11   4   0-123.137 230.743   8
 -11   4   1 82.1737 178.575   3
 -11   4  -1-414.767 230.126   3
 -11   4   1 252.617 207.492   7
 -11   4   1 196.066 202.686   8
 -11   4  -1 139.981 205.179   8
 -11   4  -2 213.022 216.953   8
 -11   4  -2-41.0001 197.003   3
 -11   4   2 133.296 211.439   7
 -11   4   2-113.914 194.418   8
 -11   4  -3 379.625 213.849   8
 -11   4   3 308.847 195.243   7
 -11   4  -3 1.06815 191.529   3
 -11   4   3 1.05785 165.038   8
 -11   4   4 816.751 244.808   7
 -11   4  -4 600.878 263.390   3
 -11   4   4 719.146 240.422   8
 -11   4   5 208.139 179.307   7
 -11   4  -5 105.615 193.032   3
 -11   4   5 208.638 172.524   8
 -11   4   6 214.823 194.442   7
 -11   4  -6 197.314 207.557   3
 -11   4   6-15.7561 147.199   8
 -11   4   7 128.986 164.066   7
 -11   4  -7 236.748 200.947   3
 -11   4   7 187.494 168.737   8
 -11   4   7 211.407 173.615   4
 -11   4  -8-302.305 191.074   3
 -11   4   8 19.1682 135.732   8
 -11   4   8-19.4050 146.971   4
 -11   4  -9 955.690 262.314   3
 -11   4   9 499.650 185.443   8
 -11   4   9 416.311 166.429   4
 -11   4 -10 422.135 206.245   3
 -11   4  10 229.056 133.571   8
 -11   4  10 574.729 176.366   4
 -11   4 -11 48.9437 144.104   3
 -11   4  11 7.16986 93.4613   8
 -11   4  11 262.617 121.100   4
 -11   4 -12-41.6498 113.008   3
 -11   4  12-144.597 113.281   4
 -11   4 -13 639.253 144.151   3
 -11   5   0-123.622 175.228   3
 -11   5   0-326.812 185.027   7
 -11   5   0-80.3433 188.269   8
 -11   5  -1 671.096 243.445   3
 -11   5   1 1059.78 237.685   7
 -11   5  -1 807.475 221.292   7
 -11   5   1 492.573 248.406   8
 -11   5  -1 518.781 233.105   8
 -11   5  -2-225.520 198.818   3
 -11   5   2-113.719 128.215   7
 -11   5  -2-72.2389 155.722   7
 -11   5   2-9.79570 182.953   8
 -11   5  -2 46.7385 191.659   8
 -11   5  -3 2887.96 347.357   7
 -11   5   3 1831.37 270.140   7
 -11   5  -3 2075.50 332.523   3
 -11   5   3 2404.61 375.008   8
 -11   5  -3 2227.54 355.295   8
 -11   5  -4 358.252 219.359   8
 -11   5   4 466.114 174.190   7
 -11   5  -4-230.836 174.489   3
 -11   5   4 196.996 173.516   8
 -11   5   5 3002.33 318.710   7
 -11   5   5 3377.61 393.844   8
 -11   5  -5 3661.47 425.010   8
 -11   5   5 3707.98 368.251   4
 -11   5  -5 3475.27 403.367   3
 -11   5  -6 379.549 214.669   8
 -11   5  -6 236.374 188.750   3
 -11   5   6 443.298 192.470   8
 -11   5   6-66.1651 112.709   4
 -11   5   7 2475.87 327.495   8
 -11   5   7 2234.49 288.683   4
 -11   5  -7 2422.84 321.887   3
 -11   5  -8 19.7315 141.695   3
 -11   5   8 133.660 136.569   8
 -11   5   8-76.5485 102.831   4
 -11   5  -9 1448.99 245.777   3
 -11   5   9 1293.86 205.716   4
 -11   5   9 1445.56 239.939   8
 -11   5 -10 267.015 148.527   3
 -11   5  10 291.316 98.9718   4
 -11   5  10 541.650 143.784   8
 -11   5 -11-45.3371 98.0502   8
 -11   5 -11-64.4763 121.632   3
 -11   6   0 5.90800 151.504   8
 -11   6   1 126.328 172.950   8
 -11   6  -1 206.416 186.493   8
 -11   6   2 11.5015 177.432   8
 -11   6  -2 39.1050 165.839   8
 -11   6  -3 147.358 144.886   3
 -11   6   3 598.237 216.103   8
 -11   6  -3 473.766 196.981   8
 -11   6  -4 85.5051 130.425   3
  11   6   4 294.063 106.674  15
 -11   6   4-85.9283 167.086   8
 -11   6  -4 123.945 152.545   8
 -11   6  -5-59.4546 111.092   3
  11   6   5 218.863 124.185  15
 -11   6   5 145.040 152.086   8
 -11   6  -5 22.4335 158.173   8
 -11   6  -6 127.474 124.851   3
  11   6   6 432.006 137.320  15
 -11   6   6 285.475 157.675   8
 -11   6  -6 123.417 143.945   8
  11   6   7 162.461 117.662  15
 -11   6   7 163.959 132.893   8
 -11   6  -7-0.64533 121.258   8
 -11   6  -8 213.090 100.980   3
  11   6   8 408.557 129.644  15
 -11   6   8 209.624 117.704   8
 -11   6  -8 336.427 142.576   8
  11   6   9 100.265 112.532  15
 -11   6   9 215.419 103.630   8
 -11   6  -9-9.43694 97.1111   8
 -11   7   0-201.553 127.384   8
 -11   7   1 73.8146 111.366   8
 -11   7  -1 99.4811 130.923   8
 -11   7   2 307.166 113.631   8
 -11   7  -2 91.1708 122.963   8
 -11   7   3 2091.35 259.109   8
 -11   7  -3 1922.83 247.200   8
 -11   7   4 220.591 126.877   8
 -11   7  -4 69.7571 99.5471   8
 -11   7   5 378.107 138.579   8
 -11   7  -5 292.930 126.834   8
 -11   7   6 1033.90 170.326   8
 -12   0   0 6318.09 573.370   7
 -12   0   1-524.855 269.398   7
 -12   0  -1-441.710 240.776   7
 -12   0   2 4826.14 504.271   7
 -12   0  -2 4211.42 467.107   7
 -12   0   3-72.3250 198.349   7
 -12   0   4 8990.07 659.866   7
 -12   0  -4 9285.48 647.670   3
 -12   0  -5-59.9271 168.305   3
 -12   0   5-90.4897 197.939   7
 -12   0   6 2274.24 365.678   7
 -12   0  -6 1883.21 291.390   3
 -12   0  -7-75.8826 140.031   3
 -12   0   7-166.475 170.713   7
 -12   0  -8 984.722 198.253   3
 -12   0   8 1067.78 228.690   4
 -12   0  -9-107.337 114.882   3
 -12   0   9-40.7574 125.862   4
 -12   0 -10 1253.11 177.020   3
 -12   0  10 1642.08 229.442   4
 -12   0  11 1.97922 76.2764   4
 -12  -1   0 139.423 175.141   7
 -12   1   0 278.153 238.497   7
 -12  -1   1 709.917 246.257   7
 -12   1   1 560.506 232.587   7
 -12  -1  -1 1048.47 256.868   7
 -12   1  -1 663.687 247.305   7
 -12   1  -2-23.5117 173.095   3
 -12  -1   2 41.6145 173.339   7
 -12   1   2 136.674 198.453   7
 -12  -1  -2 433.401 199.049   7
 -12   1  -2 135.691 221.436   7
 -12   1  -3 178.554 217.519   3
 -12  -1   3 26.6609 151.191   7
 -12   1   3 161.860 215.803   7
 -12  -1  -3 69.9881 187.777   7
 -12   1  -3-34.9731 109.397   8
 -12   1  -4-35.3631 161.643   3
 -12  -1   4 19.4848 175.240   7
 -12   1   4 127.066 183.521   7
 -12  -1  -4 112.878 175.061   7
 -12   1  -4-19.8695 114.152   8
 -12   1  -5 420.480 152.886   8
 -12   1  -5 24.9971 178.267   3
 -12  -1   5 134.327 199.013   7
 -12   1   5-221.779 206.387   7
 -12   1  -6 109.290 112.690   8
 -12  -1   6 141.420 165.371   7
 -12   1   6 73.7749 171.024   7
 -12   1  -6 71.0340 162.142   3
 -12   1   7 958.509 245.604   7
 -12   1  -7 811.550 222.388   3
 -12  -1   7 861.702 198.846   4
 -12   1  -8 114.589 151.820   3
 -12  -1   8 410.407 145.178   4
 -12   1   8 141.376 153.975   4
 -12   1  -9-91.4990 137.073   3
 -12  -1   9 109.791 112.143   4
 -12   1   9 308.920 157.399   4
 -12   1 -10-164.400 113.888   3
 -12  -1  10 103.175 75.0659   4
 -12   1  10-67.3671 119.661   4
 -12   1  11 347.206 127.625   4
 -12  -2   0 3710.24 423.894   7
 -12   2   0 3444.32 436.416   7
 -12   2   0 2418.12 327.258   8
 -12  -2   1-57.8875 153.644   7
 -12  -2  -1-32.0108 158.663   7
 -12   2   1 225.091 218.073   7
 -12   2  -1-64.1206 183.667   7
 -12   2   1 192.449 151.263   8
 -12   2  -1 51.0643 120.363   8
 -12   2  -2 835.057 267.508   3
 -12  -2   2 911.124 247.488   7
 -12   2   2 1434.99 303.102   7
 -12  -2  -2 1049.57 261.204   7
 -12   2  -2 1320.43 282.394   7
 -12   2   2 1096.78 218.391   8
 -12   2  -2 742.793 206.779   8
 -12   2  -3 265.204 227.167   3
 -12  -2   3-157.261 183.661   7
 -12   2   3-432.851 216.575   7
 -12  -2  -3 109.216 141.686   7
 -12   2  -3-165.713 121.207   8
 -12  -2   4 3784.09 414.160   7
 -12   2   4 3364.76 406.833   7
 -12  -2  -4 2681.80 330.803   7
 -12   2  -4 2433.42 307.392   8
 -12   2  -4 3212.71 407.900   3
 -12   2  -5 193.982 140.746   8
 -12  -2   5 745.470 221.492   7
 -12   2   5 194.677 182.943   7
 -12   2  -5 304.874 212.480   3
 -12  -2  -5 336.322 154.274   7
 -12   2   6 3090.63 367.215   7
 -12  -2  -6 2488.94 298.304   7
 -12   2  -6 3718.27 363.796   8
 -12  -2   6 2593.54 289.043   4
 -12   2  -6 3236.04 374.754   3
 -12   2  -7 477.449 167.250   8
 -12   2   7 509.551 196.231   7
 -12   2  -7 342.360 184.112   3
 -12  -2  -7 436.243 148.046   7
 -12  -2   7 637.476 160.409   4
 -12   2   7 216.052 155.818   4
 -12   2  -8 14.1246 142.480   3
 -12  -2  -8 148.699 105.076   7
 -12  -2   8 180.903 70.2931   4
 -12   2   8 50.9266 153.745   4
 -12   2  -9-41.0471 120.319   3
 -12   2   9-32.4712 123.035   4
 -12   2 -10 469.386 164.874   3
 -12   2  10 665.151 161.551   4
 -12   2  11 349.045 111.549   4
 -12  -3   0 1172.54 228.211   7
 -12   3   0 1468.81 284.569   7
 -12   3   0 1764.11 274.044   8
 -12  -3   1 398.742 132.671   7
 -12  -3  -1 121.765 112.742   7
 -12   3   1 678.544 230.593   7
 -12   3  -1 857.845 244.110   7
 -12   3   1 592.617 185.492   8
 -12   3  -1 503.428 179.207   8
 -12   3  -2 23.2762 179.035   3
 -12  -3   2 95.8969 114.111   7
 -12  -3  -2 60.1961 118.138   7
 -12   3   2 68.3768 159.347   7
 -12   3  -2-94.7243 164.839   7
 -12   3   2 28.6087 113.208   8
 -12   3  -2 199.677 168.713   8
 -12   3  -3-22.8808 199.706   3
 -12  -3   3 220.327 124.229   7
 -12   3   3-21.0808 160.999   7
 -12   3  -3 118.600 164.073   7
 -12   3   3 82.6112 93.6013   8
 -12   3  -3-14.8726 126.113   8
 -12   3  -4 715.429 217.734   3
 -12   3   4 583.371 208.355   7
 -12   3   4 367.580 133.957   8
 -12   3  -4 684.449 204.676   8
 -12   3   5 120.141 146.789   7
 -12   3  -5-19.7678 149.705   3
 -12   3   5 236.057 112.090   8
 -12   3  -5-6.62819 135.260   8
 -12   3  -6 352.855 174.989   8
 -12   3   6 25.4518 141.067   7
 -12   3  -6 126.651 160.218   3
 -12   3   6 98.6620 88.5130   8
 -12   3   6 198.089 162.851   4
 -12   3  -7 358.325 156.335   8
 -12   3  -7 268.917 161.717   3
 -12   3   7 252.301 143.531   4
 -12   3  -8-127.568 120.884   8
 -12   3  -8-80.3450 132.034   3
 -12   3   8 16.0307 107.691   4
 -12   3  -9 128.160 109.333   8
 -12   3   9 26.1029 96.7039   4
 -12   3 -10-106.981 97.3990   3
 -12   3  10 204.670 96.0298   4
 -12   4   0 144.126 133.490   7
 -12   4   0-99.1076 134.722   8
 -12   4   1-227.567 148.242   7
 -12   4  -1-2.73966 126.865   7
 -12   4   1-20.5265 167.984   8
 -12   4  -1 13.1293 137.269   8
 -12   4   2 275.454 154.966   7
 -12   4  -2 526.138 175.227   7
 -12   4   2 654.799 188.144   8
 -12   4  -2 431.873 178.162   8
 -12   4  -3-82.7036 152.306   3
 -12   4   3-107.075 112.688   7
 -12   4  -3-105.998 141.739   7
 -12   4   3-357.538 153.646   8
 -12   4  -3 140.444 157.696   8
 -12   4  -4 1273.63 240.221   3
 -12   4   4 851.605 174.726   7
 -12   4  -4 1379.02 239.188   7
 -12   4   4 1508.11 225.114   8
 -12   4  -4 1155.03 221.594   8
 -12   4  -5 195.107 142.961   3
 -12   4  -5 110.217 112.676   7
 -12   4   5 195.081 119.105   8
 -12   4   5 202.521 118.909   4
 -12   4  -5-2.63692 124.552   8
 -12   4  -6 3437.96 309.490   7
 -12   4   6 2708.79 255.415   8
 -12   4  -6 3404.81 331.465   8
 -12   4   6 3217.18 301.317   4
 -12   4  -6 2765.83 305.114   3
 -12   4  -7 194.125 140.699   3
 -12   4  -7 612.503 148.660   7
 -12   4   7 434.718 136.174   4
 -12   4  -7 573.530 154.542   8
 -12   4  -8 102.305 101.130   3
 -12   4  -8 279.305 125.853   8
 -12   5   0-193.465 140.791   8
 -12   5   1 172.060 127.989   8
 -12   5  -1 90.2064 124.070   8
 -12   5   2 122.250 113.058   8
 -12   5  -2 193.782 150.074   8
 -12   5   3-3.79917 97.1559   8
 -12   5  -3-36.4574 110.157   8
 -12   5   4 157.460 102.754   8
 -12   5  -4-137.736 117.285   8
 -12   5   5 220.922 92.1708   8
 -12   5  -5-97.2529 99.7152   8
 -12   5  -6 98.4387 98.5952   8
 -13   0   0 161.070 127.559   7
 -13   0   1-3.62715 114.944   7
 -13   0  -1 124.518 122.442   7
 -13   0   2 311.472 153.684   7
 -13   0  -2 694.333 175.034   7
 -13   0   3 46.4303 117.408   7
 -13   0  -3 105.947 115.174   7
 -13   0  -4 199.702 111.353   7
 -13   0  -5-38.8340 91.0263   7
 -13   0   5-215.760 104.497   4
 -13  -1   0 35.8057 112.764   7
 -13   1   0-129.229 127.886   7
 -13  -1   1 435.653 153.393   7
 -13   1   1 273.867 143.129   7
 -13  -1  -1-2.66623 105.266   7
 -13   1  -1 294.469 139.699   7
 -13  -1   2 102.892 109.880   7
 -13   1   2 103.544 115.810   7
 -13  -1  -2-52.4040 108.492   7
 -13   1  -2 206.564 149.802   7
 -13  -1   3 1895.81 232.403   7
 -13   1   3 1794.77 236.211   7
 -13  -1  -3 1927.68 221.501   7
 -13   1  -3 2008.99 254.115   7
 -13   1   4 80.8977 114.708   7
 -13   1  -4 66.3148 117.722   7
 -13   1  -5 2720.09 259.846   7
 -13   1   5 2349.16 243.836   4
 -13   1   6-221.715 101.165   4
 -13   2   0 42.4537 110.615   7
 -13   2   1 142.333 115.809   7
 -13   2  -1-34.7059 112.441   7
 -13   2   2 521.626 148.528   7
 -13   2  -2 324.693 132.063   7
 -13   2   3-112.966 105.205   7
 -13   2  -3 24.4339 94.9045   7
 -13   2  -4-114.210 90.2455   7
 -13   2   4 123.717 97.8861   4
 -13   2   5 204.534 94.2679   4
   0   0   0    0.00    0.00   0
TITL exp_1786 XXVIII+35+DEA in Pbca
REM Pbca (#61 in standard setting)
CELL 1.54184  10.612011  10.821910  21.759091  90.0000  90.0000  90.0000
ZERR   11.00   0.000410   0.000358   0.000772   0.0000   0.0000   0.0000
LATT  1
SYMM -x+1/2,-y, z+1/2
SYMM -x, y+1/2,-z+1/2
SYMM  x+1/2,-y+1/2,-z
SFAC C H N O
UNIT 121.00 110.00 11.00 11.00
TREF
HKLF 4
END
;
_shelx_hkl_checksum     16879
_shelx_res_file
;
    1786.res created by SHELXL-2014/7
TITL shelxt_a.res in Pbca
CELL 1.54184 10.612011 10.82191 21.759091 90 90 90
ZERR 4 0.00041 0.000358 0.000772 0 0 0
LATT 1
SYMM 0.5-X,-Y,0.5+Z
SYMM -X,0.5+Y,0.5-Z
SYMM 0.5+X,0.5-Y,-Z
SFAC C H N O Mn
UNIT 88 136 16 32 4
DFIX 0.98 N2 H2
DFIX 0.95 N1 H1a
DFIX 0.95 N1 H1b
L.S. 10
PLAN  20
BOND $H
LIST 4
MORE -1
CONF
fmap 2
acta
HTAB N1 O1_$1
EQIV $1  1/2+x,y,3/2-z
HTAB O4 O2_$2
EQIV $2  1-x,1-y,1-z
HTAB O3 O1
HTAB
BOND $H
MERG 2
WGHT    0.051100    0.870800
FVAR       3.88528
MN1   5    0.500000    0.500000    0.500000    10.50000    0.04869    0.04791 =
         0.05025   -0.00275   -0.00323   -0.00334
O4    4    0.326020    0.581921    0.520550    11.00000    0.05359    0.04961 =
         0.05865   -0.00375   -0.00106    0.00347
O3    4    0.543384    0.493903    0.592471    11.00000    0.05528    0.06581 =
         0.04851   -0.00289   -0.00932   -0.00383
O1    4    0.775527    0.519225    0.622244    11.00000    0.05290    0.07581 =
         0.06078   -0.01444   -0.01086    0.00821
O2    4    0.829964    0.355969    0.566932    11.00000    0.07620    0.07903 =
         0.06495   -0.02149   -0.02260    0.01667
N2    3    0.406606    0.338116    0.521707    11.00000    0.05397    0.04575 =
         0.05394   -0.00613    0.00181   -0.00649
C1    1    0.961898    0.415169    0.649858    11.00000    0.04936    0.06313 =
         0.04294    0.00256    0.00228   -0.00421
C2    1    0.999001    0.509620    0.688638    11.00000    0.04651    0.06322 =
         0.04520    0.00606    0.00255   -0.00175
AFIX  43
H2A   2    0.952006    0.582111    0.689897    11.00000   -1.20000
AFIX   0
N1    3    1.144903    0.597886    0.761463    11.00000    0.07667    0.09376 =
         0.06740   -0.00147   -0.01256   -0.01419
C7    1    0.847882    0.430977    0.609788    11.00000    0.05039    0.06420 =
         0.04960   -0.00241   -0.00115   -0.00161
C3    1    1.105075    0.498628    0.725820    11.00000    0.05200    0.07311 =
         0.04477    0.00320    0.00034   -0.01169
C6    1    1.030668    0.305861    0.648032    11.00000    0.06678    0.06488 =
         0.05347   -0.00110   -0.00154    0.00174
AFIX  43
H6    2    1.006881    0.242182    0.621781    11.00000   -1.20000
AFIX   0
[truncated: 3,470 more chars]
