# Supplementary material for: Crystal structure of trans-bis­(di­ethano­lamine-κ3 O,N,O′)manganese(II) bis­(3-amino­benzoate)
Source: Acta Crystallogr E Crystallogr Commun. 2016 Mar 15;72(Pt 4):502–4. doi: 10.1107/S2056989016004072 (PMC4910313; doi:10.1107/S2056989016004072)
Supplement: Supplementary file 2 [file e-72-00502-Isup2.hkl]

data_I                                                                          
_shelx_title ' shelxt_a.res in Pbca'                                            
_shelx_refln_list_code          4                                               
_shelx_F_calc_maximum      266.94                                               
_exptl_crystal_F_000      1132.00                                               
_reflns_d_resolution_high  0.7936                                               
                                                                                
loop_                                                                           
 _space_group_symop_operation_xyz                                               
 'x, y, z'                                                                      
 '-x+1/2, -y, z+1/2'                                                            
 '-x, y+1/2, -z+1/2'                                                            
 'x+1/2, -y+1/2, -z'                                                            
 '-x, -y, -z'                                                                   
 'x-1/2, y, -z-1/2'                                                             
 'x, -y-1/2, z-1/2'                                                             
 '-x-1/2, y-1/2, z'                                                             
                                                                                
_cell_length_a    10.6120                                                       
_cell_length_b    10.8219                                                       
_cell_length_c    21.7591                                                       
_cell_angle_alpha  90.000                                                       
_cell_angle_beta   90.000                                                       
_cell_angle_gamma  90.000                                                       
                                                                                
_shelx_F_squared_multiplier     1.000                                           
                                                                                
loop_                                                                           
 _refln_index_h                                                                 
 _refln_index_k                                                                 
 _refln_index_l                                                                 
 _refln_F_squared_calc                                                          
 _refln_F_squared_meas                                                          
 _refln_F_squared_sigma                                                         
 _refln_observed_status                                                         
   2   0   0       9419.47       8567.67       169.72 o                         
   4   0   0      14783.52      14372.70       321.18 o                         
   6   0   0      10474.20      10009.47       348.57 o                         
   8   0   0       2116.09       2098.71        83.01 o                         
  10   0   0         34.43         14.86        18.76 o                         
  12   0   0        373.44        418.55        37.98 o                         
   2   1   0       2189.85       1750.42        62.42 o                         
   4   1   0        751.16        878.51        58.41 o                         
   6   1   0          5.21         -1.57        19.52 o                         
   8   1   0         90.66         81.52        16.94 o                         
  10   1   0          0.93         -7.32        17.23 o                         
  12   1   0          2.49         13.13         9.35 o                         
   0   2   0      71257.99      65412.80      1489.33 o                         
   2   2   0        155.42        174.80        20.44 o                         
   4   2   0      12178.49      12088.08       216.09 o                         
   6   2   0       1812.79       1832.04       150.41 o                         
   8   2   0       1450.52       1547.07        50.51 o                         
  10   2   0        155.36        148.56        19.13 o                         
  12   2   0        235.64        209.07        24.68 o                         
   2   3   0       2033.73       2018.21        65.50 o                         
   4   3   0        321.56        394.72        41.85 o                         
   6   3   0        743.61        612.87        75.61 o                         
   8   3   0        154.87        114.37        17.61 o                         
  10   3   0        195.42        192.65        21.09 o                         
  12   3   0         68.38         97.58         9.89 o                         
   0   4   0       4750.90       4898.44       135.29 o                         
   2   4   0      13716.39      14199.25       178.43 o                         
   4   4   0      12090.89      12102.24       227.92 o                         
   6   4   0         58.54          0.26         8.17 o                         
   8   4   0       1939.72       2049.15       139.70 o                         
  10   4   0        313.40        382.69        29.21 o                         
  12   4   0         11.46          1.53         8.06 o                         
   2   5   0       1946.87       1935.17        87.13 o                         
   4   5   0        600.77        576.75        59.92 o                         
   6   5   0         57.76        128.98        33.85 o                         
   8   5   0        415.24        436.88        44.99 o                         
  10   5   0          0.17         -1.12         9.74 o                         
  12   5   0          1.41         -9.33         9.33 o                         
   0   6   0       8888.95       9374.56       326.76 o                         
   2   6   0       2674.55       2839.77       190.68 o                         
   4   6   0       4863.41       4896.27       267.59 o                         
   6   6   0        261.39        165.87        24.59 o                         
   8   6   0       1102.67       1109.55        67.23 o                         
  10   6   0        513.80        543.82        30.34 o                         
   2   7   0          0.07        -33.04        33.04 o                         
   4   7   0         67.01         52.80        12.92 o                         
   6   7   0        124.18        133.96        15.84 o                         
   8   7   0         33.15         57.00        10.49 o                         
  10   7   0        267.90        283.46        31.73 o                         
   0   8   0       4624.57       4409.09       274.34 o                         
   2   8   0        601.95        620.17        94.53 o                         
   4   8   0       2601.59       2640.09        60.93 o                         
   6   8   0         93.73         91.36        13.91 o                         
   8   8   0        754.30        841.20        31.54 o                         
  10   8   0        155.38        152.46        20.07 o                         
   2   9   0         70.61         67.06        14.00 o                         
   4   9   0        240.48        242.94        20.94 o                         
   6   9   0         21.92         10.68        13.54 o                         
   8   9   0          3.24         12.49         5.89 o                         
   0  10   0       2656.67       2971.48       112.38 o                         
   2  10   0       1024.61        987.65        49.76 o                         
   4  10   0        843.95        800.04        35.55 o                         
   6  10   0        355.95        370.46        26.86 o                         
   8  10   0        235.77        225.40        21.63 o                         
   2  11   0        179.23        186.58        22.51 o                         
   4  11   0          1.31         -4.04        10.11 o                         
   6  11   0          1.23         25.94         8.50 o                         
   0  12   0        664.85        712.20        53.88 o                         
   2  12   0        168.30        140.72        22.02 o                         
   4  12   0         54.77         38.82        14.83 o                         
   6  12   0         46.92         31.78         9.37 o                         
   2  13   0          4.40          4.07         4.47 o                         
   1   1   1      17291.25      16449.16        76.20 o                         
   2   1   1       3948.40       3225.62        53.86 o                         
   3   1   1      11597.46      10942.64       121.14 o                         
   4   1   1        448.46        501.48        32.39 o                         
   5   1   1       2286.27       2137.49        72.86 o                         
   6   1   1        935.19        925.02        54.89 o                         
   7   1   1        646.94        525.60        46.05 o                         
   8   1   1         70.35         73.82         8.92 o                         
   9   1   1        369.63        343.35        18.46 o                         
  10   1   1         25.93         19.79         8.02 o                         
  11   1   1        355.32        348.85        15.97 o                         
  12   1   1         36.77         50.64         8.12 o                         
  13   1   1         28.61         15.01         5.29 o                         
   0   2   1      17635.81      16950.89       148.64 o                         
   1   2   1        169.91        228.66        11.05 o                         
   2   2   1       1478.52       1544.75        47.51 o                         
   3   2   1          2.00         16.51        13.09 o                         
   4   2   1        596.28        534.89        40.38 o                         
   5   2   1       4145.32       4278.81       104.46 o                         
   6   2   1        549.67        521.05        42.28 o                         
   7   2   1       2189.09       2179.09        91.59 o                         
   8   2   1         22.86          4.26         4.21 o                         
   9   2   1          0.64         -7.18         7.18 o                         
  10   2   1         20.71         17.55        11.44 o                         
  11   2   1         56.02         45.89         7.08 o                         
  12   2   1          2.15          3.16         4.23 o                         
  13   2   1          2.57          3.48         5.86 o                         
   1   3   1       3806.47       3803.53        48.16 o                         
   2   3   1          0.49         10.22         6.86 o                         
   3   3   1       3294.71       3444.55        72.53 o                         
   4   3   1       1093.59       1000.64        46.44 o                         
   5   3   1       3309.07       3291.87        93.35 o                         
   6   3   1         15.08         36.12        17.65 o                         
   7   3   1       2226.82       2261.71        94.74 o                         
   8   3   1         16.26          2.13        12.27 o                         
   9   3   1         80.84         56.05        13.58 o                         
  10   3   1         29.57         32.80         8.13 o                         
  11   3   1         88.04         87.94         7.98 o                         
  12   3   1         42.07         31.19         5.78 o                         
   0   4   1       2850.52       2792.13        47.41 o                         
   1   4   1       3224.29       3148.98        56.71 o                         
   2   4   1         34.69         26.16         7.21 o                         
   3   4   1       2479.64       2851.77        67.96 o                         
   4   4   1          0.91         -3.81         7.53 o                         
   5   4   1          0.42         24.24        10.76 o                         
   6   4   1         32.48        -17.87        17.87 o                         
   7   4   1        331.62        338.53        29.53 o                         
   8   4   1         44.71         28.07        16.33 o                         
   9   4   1         42.88         57.36        14.70 o                         
  10   4   1          5.14         -9.60         9.60 o                         
  11   4   1          0.09          4.11         6.01 o                         
  12   4   1          0.21         -3.76         4.73 o                         
   1   5   1       5031.21       5377.80       142.80 o                         
   2   5   1        539.35        654.72        28.39 o                         
   3   5   1       6907.37       7593.62       137.62 o                         
   4   5   1       2108.12       2610.97        81.86 o                         
   5   5   1        255.01        217.78        33.97 o                         
   6   5   1          0.23         16.87        17.82 o                         
   7   5   1        568.63        594.02        27.55 o                         
   8   5   1         82.60         93.07        13.72 o                         
   9   5   1         44.45         31.54        10.21 o                         
  10   5   1         42.80         50.72         7.53 o                         
  11   5   1         41.08         49.41         7.00 o                         
  12   5   1         10.54          8.65         5.90 o                         
   0   6   1         23.51         18.02        42.65 o                         
   1   6   1         48.99         35.94        17.20 o                         
   2   6   1        361.21        428.09        55.58 o                         
   3   6   1         37.63         44.36        27.72 o                         
   4   6   1        378.91        393.21        54.88 o                         
   5   6   1          0.19        -20.03        20.03 o                         
   6   6   1          2.83          8.87         8.32 o                         
   7   6   1         97.22         74.90        12.04 o                         
   8   6   1         23.46         44.48        10.82 o                         
   9   6   1         15.48          7.32         7.08 o                         
  10   6   1         54.31         71.30        11.51 o                         
  11   6   1          5.16         10.92         8.40 o                         
   1   7   1       2609.43       2652.43       113.03 o                         
   2   7   1         58.40         53.70        30.35 o                         
   3   7   1       3142.02       3180.80       158.97 o                         
   4   7   1        445.76        446.26        18.88 o                         
   5   7   1        107.32        100.35         8.66 o                         
   6   7   1         20.28         30.18         8.54 o                         
   7   7   1        192.91        210.35        15.37 o                         
   8   7   1         38.09          9.65         5.95 o                         
   9   7   1        323.27        350.49        21.53 o                         
  10   7   1          0.92         -0.16         9.41 o                         
  11   7   1          6.93          5.67         5.62 o                         
   0   8   1        240.85        239.74        51.90 o                         
   1   8   1        367.35        364.12        25.29 o                         
   2   8   1        100.60        120.76        13.77 o                         
   3   8   1         36.03         35.69         7.56 o                         
   4   8   1        204.26        176.37        13.59 o                         
   5   8   1          1.09         -6.07         6.07 o                         
   6   8   1          9.67         -0.22         5.78 o                         
   7   8   1         75.26         76.35         8.60 o                         
   8   8   1         12.10         21.72         6.34 o                         
   9   8   1         37.59         50.92        10.51 o                         
  10   8   1          0.47         -0.13         7.22 o                         
   1   9   1       1015.92       1142.10        46.74 o                         
   2   9   1        380.63        348.99        20.00 o                         
   3   9   1        973.65        951.68        27.71 o                         
   4   9   1          1.24         -1.10         6.06 o                         
   5   9   1        937.78        940.83        28.65 o                         
   6   9   1         51.55         34.21         7.63 o                         
   7   9   1        306.55        318.95        14.11 o                         
   8   9   1          5.44          2.85         4.12 o                         
   9   9   1         25.81         32.36        10.89 o                         
   0  10   1          3.64         -9.72        11.95 o                         
   1  10   1        238.00        239.72        27.34 o                         
   2  10   1          1.15          2.28         7.80 o                         
   3  10   1        150.72        131.27        12.91 o                         
   4  10   1         11.81         15.62         8.18 o                         
   5  10   1          0.66         -2.56         7.66 o                         
   6  10   1          2.52         -7.89         7.89 o                         
   7  10   1         12.36         27.89         9.97 o                         
   8  10   1          0.02          4.84         6.96 o                         
   1  11   1        260.88        277.00        19.06 o                         
   2  11   1         28.60         32.04         9.71 o                         
   3  11   1         32.70         28.08         9.89 o                         
   4  11   1          0.00         -3.26         6.41 o                         
   5  11   1         99.03        113.41        12.77 o                         
   6  11   1          0.47          0.22         6.37 o                         
   7  11   1         93.28         93.35         8.73 o                         
   0  12   1          8.53         25.26        11.99 o                         
   1  12   1         12.19         11.99         6.16 o                         
   2  12   1          8.56         12.26         6.48 o                         
   3  12   1         10.13          0.60         6.70 o                         
   4  12   1          0.57          0.41         7.55 o                         
   5  12   1         12.79         11.29         5.53 o                         
   6  12   1          0.12          8.24         8.98 o                         
   1  13   1        179.08        179.84        11.52 o                         
   2  13   1          5.98          5.03         3.31 o                         
   3  13   1         46.78         45.40         5.22 o                         
   0   0   2      28446.93      27615.09       199.79 o                         
   1   0   2        996.09        933.47        32.84 o                         
   2   0   2        143.14         39.45        13.34 o                         
   3   0   2          3.43         11.16        13.91 o                         
   4   0   2      14581.05      13443.67       293.47 o                         
   5   0   2         75.01        106.99        28.19 o                         
   6   0   2        316.69        269.59        45.64 o                         
   7   0   2        841.96        765.75        78.26 o                         
   8   0   2        129.15        130.24        14.67 o                         
   9   0   2         24.29         19.69        12.72 o                         
  10   0   2        172.43        151.09        20.23 o                         
  11   0   2         12.28          9.47        10.72 o                         
  12   0   2        261.59        299.18        22.70 o                         
  13   0   2         39.23         34.26        12.68 o                         
   1   1   2        684.35        881.17        25.66 o                         
   2   1   2       5305.67       6036.22        75.78 o                         
   3   1   2       5630.12       5598.26        88.25 o                         
   4   1   2        127.42         87.52        17.80 o                         
   5   1   2         77.60         81.85        18.38 o                         
   6   1   2         13.68         21.94        16.59 o                         
   7   1   2        341.50        313.95        36.93 o                         
   8   1   2         32.05         51.70        10.26 o                         
   9   1   2        276.98        237.19        14.03 o                         
  10   1   2          4.33          0.40         6.55 o                         
  11   1   2         16.33          4.12         5.78 o                         
  12   1   2          0.72          9.09         5.65 o                         
  13   1   2          6.29          5.37         3.91 o                         
   0   2   2       2658.15       2576.76        63.79 o                         
   1   2   2       5939.09       6252.51        85.18 o                         
   2   2   2        107.93         15.64         8.72 o                         
   3   2   2       2844.90       2600.01        61.38 o                         
   4   2   2       5098.58       5184.08       100.67 o                         
   5   2   2       2040.52       2243.42        76.04 o                         
   6   2   2       2232.10       2308.63        85.52 o                         
   7   2   2        759.60        765.01        55.06 o                         
   8   2   2        495.96        463.73        18.93 o                         
   9   2   2        450.54        461.03        23.27 o                         
  10   2   2         20.03         -1.27         6.19 o                         
  11   2   2         33.05         44.03         8.00 o                         
  12   2   2         67.49         70.51         6.24 o                         
  13   2   2         23.20         28.16         6.54 o                         
   1   3   2        206.70        233.50        12.25 o                         
   2   3   2       2828.64       2674.12        45.32 o                         
   3   3   2       1489.93       1393.21        47.05 o                         
   4   3   2         24.00         26.19        10.82 o                         
   5   3   2          7.52          8.96        12.15 o                         
   6   3   2          1.08         -1.36        15.60 o                         
   7   3   2         84.90         75.27        22.91 o                         
   8   3   2        236.07        210.92        16.39 o                         
   9   3   2        469.93        469.84        23.14 o                         
  10   3   2          2.32         -3.87         7.47 o                         
  11   3   2          1.54         -0.87         4.64 o                         
  12   3   2          3.01          3.68         3.45 o                         
   0   4   2       1378.60       1198.62        49.02 o                         
   1   4   2          1.58         13.31         5.41 o                         
   2   4   2       5004.07       5172.81        63.71 o                         
   3   4   2        236.38        299.49        21.18 o                         
   4   4   2       4605.51       4566.14        90.13 o                         
   5   4   2        735.97        748.13        37.33 o                         
   6   4   2       1467.23       1736.06        67.68 o                         
   7   4   2          1.63         21.40        12.47 o                         
   8   4   2        298.11        289.60        22.93 o                         
   9   4   2         29.11         35.26        10.42 o                         
  10   4   2         17.81          2.80         7.11 o                         
  11   4   2          0.02          2.77         6.77 o                         
  12   4   2         34.63         31.11         5.72 o                         
   1   5   2         15.40         12.60        11.84 o                         
   2   5   2       2365.33       2868.42        79.40 o                         
   3   5   2         10.35         28.57        12.28 o                         
   4   5   2        344.14        404.24        33.57 o                         
   5   5   2        188.41        169.65        23.29 o                         
   6   5   2        113.27        134.06        39.65 o                         
   7   5   2         64.93         81.17        13.93 o                         
   8   5   2         11.89          8.38         7.85 o                         
   9   5   2          0.06         -7.20         7.62 o                         
  10   5   2         34.28         33.35         8.18 o                         
  11   5   2          0.86         -4.88         4.88 o                         
  12   5   2          1.95         10.13         5.98 o                         
   0   6   2       5116.74       4844.03       169.04 o                         
   1   6   2         32.71         -0.77        20.13 o                         
   2   6   2       1102.88       1072.21        84.26 o                         
   3   6   2        104.47        163.50        30.38 o                         
   4   6   2       1495.35       1542.39        83.49 o                         
   5   6   2         18.27         55.71        32.77 o                         
   6   6   2        100.74         91.92        10.39 o                         
   7   6   2         73.65         59.13         9.41 o                         
   8   6   2        321.13        353.99        23.40 o                         
   9   6   2         33.62         31.06        15.04 o                         
  10   6   2         40.19         24.06         8.42 o                         
  11   6   2          1.78          1.71         8.03 o                         
   1   7   2          3.86        -23.87        29.05 o                         
   2   7   2        426.23        441.48        60.25 o                         
   3   7   2         97.08        100.42        33.38 o                         
   4   7   2          6.40          0.14         6.46 o                         
   5   7   2          0.03         -0.08        10.44 o                         
   6   7   2         63.18         58.80         9.47 o                         
   7   7   2         60.88         67.86        11.97 o                         
   8   7   2          1.03         -6.79         7.27 o                         
   9   7   2          0.00          1.20         7.85 o                         
  10   7   2          1.19          1.95         8.25 o                         
  11   7   2          2.59         13.48         7.15 o                         
   0   8   2        963.47       1036.08        59.29 o                         
   1   8   2          3.59          7.13        14.09 o                         
   2   8   2        458.72        420.34        22.82 o                         
   3   8   2        102.10         81.27        10.03 o                         
   4   8   2       1750.72       1736.68        34.51 o                         
   5   8   2         91.86         80.94         7.70 o                         
   6   8   2        131.49        120.43        10.36 o                         
   7   8   2         94.93         96.70        10.31 o                         
   8   8   2        276.97        284.38        14.70 o                         
   9   8   2          3.61         -3.73        12.63 o                         
  10   8   2          7.66         10.33         7.77 o                         
   1   9   2        421.52        415.10        24.38 o                         
   2   9   2        236.00        191.91        18.49 o                         
   3   9   2          9.34          9.34         7.25 o                         
   4   9   2        254.71        260.85        15.42 o                         
   5   9   2         92.20         86.32         9.55 o                         
   6   9   2          0.50          6.31         6.42 o                         
   7   9   2          0.03         -1.54         5.72 o                         
   8   9   2          0.06         -4.60         4.60 o                         
   9   9   2          2.56          7.24         4.53 o                         
   0  10   2         29.30         -7.32         9.93 o                         
   1  10   2         54.61         45.38        11.55 o                         
   2  10   2        267.99        273.53        17.01 o                         
   3  10   2          1.12          2.27         7.35 o                         
   4  10   2        697.10        695.17        25.97 o                         
   5  10   2         38.74         38.12         9.33 o                         
   6  10   2        123.91        106.14        13.36 o                         
   7  10   2          3.10          9.66         7.10 o                         
   8  10   2         45.74         25.43         8.88 o                         
   1  11   2         59.82         78.64        11.87 o                         
   2  11   2          0.51          9.67         6.79 o                         
   3  11   2          1.04          7.71         6.67 o                         
   4  11   2         37.64         22.12         8.60 o                         
   5  11   2         70.25         78.16        11.54 o                         
   6  11   2          3.05          5.15         9.40 o                         
   7  11   2          0.17         -4.42         4.42 o                         
   0  12   2        293.48        346.05        20.77 o                         
   1  12   2          3.21          1.08         6.76 o                         
   2  12   2         67.92         66.74         8.57 o                         
   3  12   2         19.70         17.79         5.95 o                         
   4  12   2         28.51         28.62         7.10 o                         
   5  12   2         18.33         20.95         8.30 o                         
   6  12   2         69.25         61.69         7.98 o                         
   1  13   2          1.74          2.93         4.99 o                         
   2  13   2         11.42         14.44         4.72 o                         
   3  13   2          8.68          9.92         4.76 o                         
   1   1   3      42204.95      39764.21       163.92 o                         
   2   1   3      22775.97      21369.37       147.39 o                         
   3   1   3       1274.98       1325.94        44.25 o                         
   4   1   3      10628.27      10639.82       143.30 o                         
   5   1   3       7823.93       7728.56       138.65 o                         
   6   1   3        302.82        308.49        32.39 o                         
   7   1   3        998.07        959.31        61.55 o                         
   8   1   3         45.92         22.17        14.45 o                         
   9   1   3        900.05        941.04        38.20 o                         
  10   1   3          0.13         -6.56         6.56 o                         
  11   1   3        234.73        209.66        15.78 o                         
  12   1   3          5.61          3.93         4.70 o                         
  13   1   3        128.78        126.32         7.79 o                         
   0   2   3      25495.76      23478.89       284.41 o                         
   1   2   3        819.07        704.00        24.33 o                         
   2   2   3       1570.54       1729.45        32.98 o                         
   3   2   3        192.13        180.25        16.00 o                         
   4   2   3          3.46         -5.51        13.06 o                         
   5   2   3       2690.96       2836.95        85.15 o                         
   6   2   3        299.95        264.99        35.58 o                         
   7   2   3        867.31        847.34        57.78 o                         
   8   2   3        120.66         66.12         7.52 o                         
   9   2   3          0.04          6.33         5.81 o                         
  10   2   3         29.19         28.04         6.71 o                         
  11   2   3          9.53         12.10         7.18 o                         
  12   2   3          0.35         -5.08         6.98 o                         
  13   2   3          1.70         -2.70         4.67 o                         
   1   3   3       3154.56       3151.44        48.00 o                         
   2   3   3       3230.98       3148.29        48.52 o                         
   3   3   3       5247.96       5212.41        83.76 o                         
   4   3   3         67.71         57.97        17.10 o                         
   5   3   3       5996.96       6461.32       131.53 o                         
   6   3   3        204.71        212.66        28.67 o                         
   7   3   3       1748.61       1792.92        86.05 o                         
   8   3   3        736.44        735.32        25.67 o                         
   9   3   3        889.20        861.07        31.24 o                         
  10   3   3         47.65         54.02         8.44 o                         
  11   3   3        305.64        346.02        15.94 o                         
  12   3   3          0.06          4.54         3.58 o                         
   0   4   3        643.74        753.16        49.60 o                         
   1   4   3       1440.84       1662.58        51.14 o                         
   2   4   3        182.59        240.48        18.32 o                         
   3   4   3        369.83        430.45        24.66 o                         
   4   4   3        541.66        563.59        32.01 o                         
   5   4   3         33.57         49.65        11.38 o                         
   6   4   3         12.71          3.38        17.45 o                         
   7   4   3         63.87         64.96        17.83 o                         
   8   4   3        103.50         83.92        23.55 o                         
   9   4   3        369.95        389.36        20.89 o                         
  10   4   3         83.05         89.85         9.79 o                         
  11   4   3          1.54         10.59         6.56 o                         
  12   4   3          0.00         -4.16         4.16 o                         
   1   5   3       8031.85       8256.20       150.77 o                         
   2   5   3       1385.53       1558.60        57.06 o                         
   3   5   3       6034.04       6789.40       145.48 o                         
   4   5   3        141.74        125.01        47.87 o                         
   5   5   3        880.77        847.40        60.64 o                         
   6   5   3         46.11        125.88        62.49 o                         
   7   5   3       1288.01       1422.93        42.57 o                         
   8   5   3        824.84        828.69        35.09 o                         
   9   5   3       1512.04       1590.94        46.91 o                         
  10   5   3         52.07         58.39        12.60 o                         
  11   5   3        145.95        151.47         9.76 o                         
  12   5   3          8.25         -1.27         4.83 o                         
   0   6   3        220.19        189.50        40.13 o                         
   1   6   3        361.45        341.91        38.16 o                         
   2   6   3        686.76        651.84        43.91 o                         
   3   6   3         17.70        -11.91        29.67 o                         
   4   6   3         57.87         52.47        40.26 o                         
   5   6   3        229.77        227.95        34.72 o                         
   6   6   3          8.00         -2.89        12.61 o                         
   7   6   3         34.45         33.68         7.74 o                         
   8   6   3         48.14         38.83        10.57 o                         
   9   6   3         49.61         58.58        14.26 o                         
  10   6   3          8.55         11.83         8.19 o                         
  11   6   3         30.40         24.70         8.62 o                         
   1   7   3        450.31        402.32        47.25 o                         
   2   7   3         15.33         50.23        13.95 o                         
   3   7   3       1838.97       1884.01       138.42 o                         
   4   7   3        237.05        229.22        15.68 o                         
   5   7   3        366.26        391.46        18.50 o                         
   6   7   3         52.37         27.45        22.14 o                         
   7   7   3         78.62         64.12         9.60 o                         
   8   7   3        497.51        510.72        29.79 o                         
   9   7   3        990.41       1076.61        42.32 o                         
  10   7   3          0.27         -3.24         5.55 o                         
  11   7   3        139.88        132.94        11.85 o                         
   0   8   3          2.90         20.49        13.24 o                         
   1   8   3        258.94        256.18        23.61 o                         
   2   8   3         49.71         60.04         8.31 o                         
   3   8   3         84.44         72.18        10.33 o                         
   4   8   3         79.68         88.66         9.16 o                         
   5   8   3        119.63        117.65         9.65 o                         
   6   8   3          0.02         -0.22         6.62 o                         
   7   8   3         17.25         13.82         6.65 o                         
   8   8   3         46.51         37.43         6.82 o                         
   9   8   3         28.07         26.15         7.77 o                         
  10   8   3          7.30         15.52         7.28 o                         
   1   9   3        537.59        534.24        24.41 o                         
   2   9   3          2.04         -1.16         8.06 o                         
   3   9   3        542.30        530.01        22.64 o                         
   4   9   3         11.04         23.01         7.72 o                         
   5   9   3        613.90        614.86        24.37 o                         
   6   9   3         11.43         12.70        10.41 o                         
   7   9   3        280.97        289.98        15.27 o                         
   8   9   3          4.29         -2.40         4.39 o                         
   9   9   3        155.34        151.49        10.31 o                         
   0  10   3          6.65          3.24        11.29 o                         
   1  10   3          0.09          3.60         6.95 o                         
   2  10   3         57.34         75.39        11.47 o                         
   3  10   3         81.80         84.87        10.68 o                         
   4  10   3         69.53         66.05        10.17 o                         
   5  10   3          1.22         -2.75         7.63 o                         
   6  10   3          7.99        -10.13        10.13 o                         
   7  10   3          7.12          9.20         6.90 o                         
   8  10   3          1.05         -5.39         5.39 o                         
   1  11   3        656.23        675.75        22.18 o                         
   2  11   3          1.46         -1.87         6.51 o                         
   3  11   3        223.03        223.97        14.37 o                         
   4  11   3          4.52          0.67         7.22 o                         
   5  11   3        241.02        230.30        17.08 o                         
   6  11   3         29.69         30.70        11.76 o                         
   7  11   3        137.19        126.83         9.74 o                         
   0  12   3         20.50         25.50         8.70 o                         
   1  12   3         29.62         13.00         6.06 o                         
   2  12   3         41.50         47.64         7.66 o                         
   3  12   3          1.59         -0.46         5.54 o                         
   4  12   3          4.37         -1.18         4.79 o                         
   5  12   3          4.14          1.85         6.86 o                         
   6  12   3          3.23          3.97         5.16 o                         
   1  13   3        219.65        232.33        12.18 o                         
   2  13   3         16.60         13.58         5.60 o                         
   3  13   3         41.77         38.93         7.22 o                         
   0   0   4       4761.22       3978.11       108.94 o                         
   1   0   4         42.67        232.51        21.31 o                         
   2   0   4       4183.98       3739.67       132.95 o                         
   3   0   4       3848.28       3517.30       104.73 o                         
   4   0   4       4138.39       4524.56       135.04 o                         
   5   0   4       3916.87       4326.01       149.07 o                         
   6   0   4       1006.56        825.59       102.18 o                         
   7   0   4        691.84        604.69        69.90 o                         
   8   0   4        622.55        690.51        28.97 o                         
   9   0   4          3.79          8.97         9.21 o                         
  10   0   4        918.11        937.74        45.60 o                         
  11   0   4          0.01        -15.93        16.72 o                         
  12   0   4        573.57        605.69        30.62 o                         
  13   0   4         15.70         13.23         7.38 o                         
   1   1   4       9115.16       8988.68        86.50 o                         
   2   1   4        177.49        160.70        12.55 o                         
   3   1   4       1145.92       1163.58        33.38 o                         
   4   1   4       1556.55       1604.21        90.61 o                         
   5   1   4         51.21         23.03        18.23 o                         
   6   1   4         37.51         17.72        12.89 o                         
   7   1   4          0.25        -13.24        25.63 o                         
   8   1   4        310.13        332.03        14.66 o                         
   9   1   4         94.87         93.72         8.79 o                         
  10   1   4         83.11         85.62         8.05 o                         
  11   1   4         61.08         65.08        10.29 o                         
  12   1   4          2.44          2.20         4.57 o                         
  13   1   4          2.07          4.88         5.44 o                         
   0   2   4       2334.71       2185.66        50.15 o                         
   1   2   4       1979.61       2245.22        37.37 o                         
   2   2   4       7732.33       7733.75        82.20 o                         
   3   2   4       2965.63       3070.01        60.89 o                         
   4   2   4        584.16        530.71        28.32 o                         
   5   2   4        450.48        454.96        36.04 o                         
   6   2   4       4252.19       4192.29       116.86 o                         
   7   2   4         21.27        -18.81        18.81 o                         
   8   2   4        866.61        846.35        24.71 o                         
   9   2   4         61.00         52.68         7.96 o                         
  10   2   4        605.02        580.99        23.27 o                         
  11   2   4         31.01         13.97         8.54 o                         
  12   2   4        214.76        202.55        14.50 o                         
  13   2   4          1.23         -0.01         7.88 o                         
   1   3   4       2043.53       2172.66        46.05 o                         
   2   3   4       1729.87       1772.19        43.55 o                         
   3   3   4        153.67        167.98        16.12 o                         
   4   3   4        197.59        191.68        18.91 o                         
   5   3   4         34.00         41.58        13.45 o                         
   6   3   4        170.38        129.79        24.26 o                         
   7   3   4        261.91        236.02        19.31 o                         
   8   3   4        646.73        606.18        27.08 o                         
   9   3   4         19.94         19.65         7.18 o                         
  10   3   4         94.74         84.81        10.05 o                         
  11   3   4          6.86         12.94         7.02 o                         
  12   3   4         25.65         37.49         5.96 o                         
   0   4   4       1474.08       1413.67        94.60 o                         
   1   4   4         34.39         39.88        12.98 o                         
   2   4   4      14752.59      15618.92       197.54 o                         
   3   4   4       2309.84       2629.02        92.53 o                         
   4   4   4       1513.19       1533.64        61.15 o                         
   5   4   4        276.83        387.98        36.42 o                         
   6   4   4       1584.25       1488.35        85.72 o                         
   7   4   4         49.67         43.34        14.40 o                         
   8   4   4        938.53        904.89        34.39 o                         
   9   4   4          0.75         -3.79         6.21 o                         
  10   4   4        569.53        639.17        25.36 o                         
  11   4   4         54.00         47.61         9.52 o                         
  12   4   4         88.09         81.75         6.38 o                         
   1   5   4         64.48         42.48        13.72 o                         
   2   5   4       1183.59       1397.84        56.33 o                         
   3   5   4          6.03          7.84        14.72 o                         
   4   5   4        116.09        146.96        26.10 o                         
   5   5   4         28.84         18.31        16.46 o                         
   6   5   4         26.48         16.80         9.71 o                         
   7   5   4         18.37         -7.93         7.93 o                         
   8   5   4         24.18         23.27        10.81 o                         
   9   5   4         50.88         45.26         8.37 o                         
  10   5   4          0.06        -10.31        10.31 o                         
  11   5   4          5.60         12.53         8.36 o                         
  12   5   4          3.87          1.30         9.78 o                         
   0   6   4        790.49        735.38        61.02 o                         
   1   6   4         50.62         68.62        18.94 o                         
   2   6   4       5459.30       6077.71       230.48 o                         
   3   6   4        586.91        702.89        70.15 o                         
   4   6   4        474.72        324.83        49.65 o                         
   5   6   4         15.11          0.45         7.49 o                         
   6   6   4         87.07         71.05        10.38 o                         
   7   6   4        665.64        688.35        32.25 o                         
   8   6   4        832.73        923.48        36.51 o                         
   9   6   4          3.38         -5.04         9.27 o                         
  10   6   4        342.87        393.39        21.68 o                         
  11   6   4         10.95          8.31         4.41 o                         
   1   7   4         16.65         65.17        22.59 o                         
   2   7   4        316.18        305.08        41.92 o                         
   3   7   4          3.86         -0.52        24.54 o                         
   4   7   4         11.82          1.64         8.37 o                         
   5   7   4         81.53         80.18        10.12 o                         
   6   7   4        232.42        234.61        24.27 o                         
   7   7   4          3.18         -0.20         6.51 o                         
   8   7   4          3.49         -2.70         6.87 o                         
   9   7   4          4.48         10.53         7.76 o                         
  10   7   4          4.42          7.52         5.79 o                         
  11   7   4          0.84          9.01         5.19 o                         
   0   8   4       1258.02       1288.74        48.50 o                         
   1   8   4          0.03          6.36        14.29 o                         
   2   8   4        578.35        550.21        21.57 o                         
   3   8   4        369.40        365.90        15.17 o                         
   4   8   4        243.29        238.97        12.88 o                         
   5   8   4         19.66          8.88         6.34 o                         
   6   8   4        309.87        294.76        16.73 o                         
   7   8   4        118.42        116.90        10.94 o                         
   8   8   4        313.58        313.65        15.35 o                         
   9   8   4         39.25         40.34         8.46 o                         
  10   8   4         36.60         16.36         5.67 o                         
   1   9   4         89.93         84.51         9.54 o                         
   2   9   4        230.87        237.29        15.47 o                         
   3   9   4         40.48         43.65         8.37 o                         
   4   9   4         61.54         55.48         9.94 o                         
   5   9   4          5.86          5.31         5.76 o                         
   6   9   4         69.45         73.54        10.63 o                         
   7   9   4         45.36         39.25         7.97 o                         
   8   9   4          3.01         12.96         4.64 o                         
   9   9   4          3.27         -1.88         7.27 o                         
   0  10   4        161.18        167.08        17.85 o                         
   1  10   4          8.27         14.29         8.42 o                         
   2  10   4         43.80         31.94         7.79 o                         
   3  10   4        100.57        109.27        10.71 o                         
   4  10   4         22.90         16.90         7.06 o                         
   5  10   4          0.06         -5.88         9.61 o                         
   6  10   4        318.00        333.15        21.13 o                         
   7  10   4          5.25         14.90         7.00 o                         
   8  10   4         74.56         59.64        12.57 o                         
   1  11   4         25.92         18.96         5.94 o                         
   2  11   4         10.71         18.24         6.61 o                         
   3  11   4         33.29         21.82         7.73 o                         
   4  11   4         40.84         21.97         9.33 o                         
   5  11   4         17.47         17.55         8.38 o                         
   6  11   4         14.72         18.00         7.08 o                         
   7  11   4          6.80         13.09         4.90 o                         
   0  12   4        285.68        299.62        19.06 o                         
   1  12   4         23.65         26.08         6.18 o                         
   2  12   4        151.00        155.42         9.68 o                         
   3  12   4          0.02         -2.59         4.36 o                         
   4  12   4         25.92         14.96         6.00 o                         
   5  12   4         10.37         10.32         6.90 o                         
   6  12   4         78.98         61.32        11.11 o                         
   1  13   4          1.55         -7.60         7.60 o                         
   2  13   4          2.92          3.48         4.64 o                         
   3  13   4          4.04         13.85         8.19 o                         
   1   1   5        151.76         49.64        10.52 o                         
   2   1   5       1653.33       1678.30        46.79 o                         
   3   1   5       4428.96       4439.11        86.22 o                         
   4   1   5        348.08        380.89        31.21 o                         
   5   1   5       2728.11       2764.08        86.53 o                         
   6   1   5          2.93         -1.22        19.35 o                         
   7   1   5        416.11        407.04        41.29 o                         
   8   1   5          4.08          6.49         7.63 o                         
   9   1   5        293.15        284.15        13.03 o                         
  10   1   5         72.15         74.19         7.97 o                         
  11   1   5         92.03         88.70        11.25 o                         
  12   1   5          4.87          7.49         7.19 o                         
  13   1   5        161.75        168.03        12.29 o                         
   0   2   5        308.28        192.82        19.36 o                         
   1   2   5       5831.46       5573.81        71.56 o                         
   2   2   5       7124.88       7425.86        84.72 o                         
   3   2   5        989.16       1135.50        37.78 o                         
   4   2   5          3.73         13.51         9.21 o                         
   5   2   5        378.12        395.76        34.50 o                         
   6   2   5        616.48        610.55        46.35 o                         
   7   2   5         52.92         55.98        20.37 o                         
   8   2   5         14.25         32.37         9.78 o                         
   9   2   5         12.15         12.10         5.47 o                         
  10   2   5         45.66         42.78         8.24 o                         
  11   2   5         20.61         24.37         6.46 o                         
  12   2   5         29.68         22.60         5.16 o                         
  13   2   5          0.28         13.55         6.24 o                         
   1   3   5        124.42         85.62        19.31 o                         
   2   3   5       6151.11       6639.63        77.33 o                         
   3   3   5       1058.91       1117.69        38.67 o                         
   4   3   5         74.14        120.81        15.71 o                         
   5   3   5       3695.32       3757.24       213.52 o                         
   6   3   5        357.91        300.35        33.54 o                         
   7   3   5       1506.39       1614.95        35.99 o                         
   8   3   5         35.30         10.09        13.98 o                         
   9   3   5        310.88        294.16        15.73 o                         
  10   3   5         64.77         67.27        10.81 o                         
  11   3   5         38.29         39.89         7.98 o                         
  12   3   5          0.49          6.10         4.41 o                         
   0   4   5       3258.33       3360.26       155.78 o                         
   1   4   5       1325.51       1338.11        50.72 o                         
   2   4   5         17.60         21.60        12.91 o                         
   3   4   5         35.15         25.13        11.47 o                         
   4   4   5        337.59        394.96        32.37 o                         
   5   4   5         11.75         25.22        22.66 o                         
   6   4   5        168.36        214.00        36.02 o                         
   7   4   5         43.88         39.86         9.59 o                         
   8   4   5         75.60         70.95         8.65 o                         
   9   4   5        103.34        100.29        10.80 o                         
  10   4   5          1.68         -2.80         6.48 o                         
  11   4   5          4.96         11.67         6.92 o                         
  12   4   5          6.82          9.22         3.63 o                         
   1   5   5        171.51        181.08        19.02 o                         
   2   5   5        258.09        283.29        27.72 o                         
   3   5   5       2419.70       2388.94        93.28 o                         
   4   5   5        511.36        632.95        51.07 o                         
   5   5   5       1010.94        998.55        85.56 o                         
   6   5   5         23.62          3.07         7.03 o                         
   7   5   5         63.84         51.87        11.32 o                         
   8   5   5        495.27        552.03        28.66 o                         
   9   5   5        447.67        474.76        26.40 o                         
  10   5   5         16.84         26.80         9.32 o                         
  11   5   5        198.52        226.94        11.14 o                         
  12   5   5          3.81          4.51        10.54 o                         
   0   6   5        223.26        195.74        34.04 o                         
   1   6   5        428.07        491.50        37.10 o                         
   2   6   5        355.57        391.75        35.13 o                         
   3   6   5        320.35        401.11        53.39 o                         
   4   6   5        152.19        189.51        60.92 o                         
   5   6   5        175.42        174.35        16.04 o                         
   6   6   5         16.82         19.44         8.88 o                         
   7   6   5         18.30         32.39        10.15 o                         
   8   6   5         33.02         31.34        10.69 o                         
   9   6   5          4.17         -0.86         8.09 o                         
  10   6   5         15.32         -4.97         7.51 o                         
  11   6   5          5.29          5.14         4.38 o                         
   1   7   5        235.70        168.62        55.64 o                         
   2   7   5          6.33        -20.91        20.91 o                         
   3   7   5        767.99        831.79        55.51 o                         
   4   7   5         32.78         46.59         8.70 o                         
   5   7   5        264.90        270.82        17.81 o                         
   6   7   5          0.06          0.58         6.73 o                         
   7   7   5         84.42         86.10        11.39 o                         
   8   7   5          0.01          1.00         6.68 o                         
   9   7   5        383.09        417.50        22.31 o                         
  10   7   5          1.95          3.10         4.95 o                         
  11   7   5         22.66         22.10         6.20 o                         
   0   8   5       1865.52       1941.67        49.23 o                         
   1   8   5         33.33         28.16         7.90 o                         
   2   8   5         36.32         39.20         7.66 o                         
   3   8   5         77.44         58.93         8.34 o                         
   4   8   5         15.10         20.25         6.74 o                         
   5   8   5          9.40         17.98         7.97 o                         
   6   8   5         14.48         18.67         8.10 o                         
   7   8   5         38.37         36.95        10.72 o                         
   8   8   5          0.55          4.57         6.61 o                         
   9   8   5         18.96         12.51         6.73 o                         
  10   8   5          1.13          4.30         4.27 o                         
   1   9   5        121.59         81.92         9.14 o                         
   2   9   5        168.89        160.31        13.08 o                         
   3   9   5        307.41        311.40        16.37 o                         
   4   9   5          0.01         -2.89         6.76 o                         
   5   9   5        203.75        245.99        17.17 o                         
   6   9   5          2.41         16.50         7.64 o                         
   7   9   5         67.74         70.16         9.48 o                         
   8   9   5         16.77         18.49         5.63 o                         
   9   9   5         64.68         66.77         8.82 o                         
   0  10   5        449.13        446.74        22.52 o                         
   1  10   5          1.10          1.45         5.84 o                         
   2  10   5         34.10         19.63         6.98 o                         
   3  10   5          5.29          8.11         6.29 o                         
   4  10   5         65.44         56.90         9.10 o                         
   5  10   5          9.79          6.10         9.41 o                         
   6  10   5         34.15         40.66         9.67 o                         
   7  10   5          5.17         19.55         5.65 o                         
   8  10   5          0.36         -7.42         8.78 o                         
   1  11   5        123.03        119.81         8.62 o                         
   2  11   5         38.37         36.76         7.16 o                         
   3  11   5         83.40         79.24         8.85 o                         
   4  11   5          0.77          0.29         8.02 o                         
   5  11   5        105.38        101.21        12.35 o                         
   6  11   5          3.78         14.74         7.12 o                         
   7  11   5         93.94         95.79         8.23 o                         
   0  12   5         20.22         32.24         8.43 o                         
   1  12   5         22.79         24.49         5.59 o                         
   2  12   5         14.58          5.76         5.32 o                         
   3  12   5          2.02         -4.43         4.43 o                         
   4  12   5          0.06         11.35         6.34 o                         
   5  12   5          0.09         -0.58         4.51 o                         
   1  13   5         91.53         78.97        10.40 o                         
   2  13   5          2.03         14.44         9.76 o                         
   3  13   5          5.99         10.58         7.24 o                         
   0   0   6        360.36        481.77        49.13 o                         
   1   0   6      36787.25      36544.93       299.38 o                         
   2   0   6      11296.85      11258.03       180.53 o                         
   3   0   6        606.24        682.23        51.81 o                         
   4   0   6       5798.12       5753.84       161.21 o                         
   5   0   6        514.47        480.66        68.76 o                         
   6   0   6        918.53        992.49        84.43 o                         
   7   0   6        168.28        177.19        39.70 o                         
   8   0   6       1103.54       1109.82        37.22 o                         
   9   0   6         46.16         19.92        39.05 o                         
  10   0   6        860.68        895.21        36.44 o                         
  11   0   6          5.74         30.94        11.62 o                         
  12   0   6        134.68        136.00        15.10 o                         
   1   1   6          0.02          8.89         8.99 o                         
   2   1   6       3882.85       4103.10        77.32 o                         
   3   1   6       3665.52       4245.22        87.92 o                         
   4   1   6        977.55       1033.60        49.73 o                         
   5   1   6        206.30        184.45        24.71 o                         
   6   1   6          0.31         18.77        17.44 o                         
   7   1   6        366.83        333.22        39.26 o                         
   8   1   6        694.60        702.68        19.75 o                         
   9   1   6         67.48         63.00         7.78 o                         
  10   1   6          7.27         -6.59         6.59 o                         
  11   1   6         19.76         10.15         7.27 o                         
  12   1   6          0.01          6.63         4.84 o                         
  13   1   6          0.16         -6.70         6.70 o                         
   0   2   6         96.85         25.93        10.99 o                         
   1   2   6       8276.88       8188.86        96.20 o                         
   2   2   6       6116.95       6323.93        94.48 o                         
   3   2   6        545.20        669.89        35.63 o                         
   4   2   6       7047.40       7301.32       134.35 o                         
   5   2   6        843.44        897.04        51.57 o                         
   6   2   6       4016.34       4092.58       118.82 o                         
   7   2   6         16.21         19.33         9.17 o                         
   8   2   6        529.88        484.96        18.56 o                         
   9   2   6         77.20         74.54         8.04 o                         
  10   2   6        640.67        635.94        19.51 o                         
  11   2   6          1.59         -4.43         6.02 o                         
  12   2   6        213.20        199.13        12.96 o                         
   1   3   6       1056.25       1026.37        29.77 o                         
   2   3   6        425.64        386.12        22.68 o                         
   3   3   6        227.03        287.07        32.27 o                         
   4   3   6       2316.55       2752.98       109.70 o                         
   5   3   6        961.21       1084.48        56.08 o                         
   6   3   6        457.90        565.47        53.41 o                         
   7   3   6         24.88         33.29         6.10 o                         
   8   3   6          7.01          3.55        13.98 o                         
   9   3   6         14.28          7.10         6.08 o                         
  10   3   6        143.72        149.25        13.67 o                         
  11   3   6         78.87         87.65         9.97 o                         
  12   3   6          6.99          9.66         3.91 o                         
   0   4   6        295.25        179.70        41.80 o                         
   1   4   6       1154.55       1167.46        55.85 o                         
   2   4   6        719.16        667.93        42.86 o                         
   3   4   6         61.34         38.03        13.76 o                         
   4   4   6        342.79        349.35        31.36 o                         
   5   4   6         94.46        119.42        39.34 o                         
   6   4   6       4679.28       4627.97       195.40 o                         
   7   4   6        205.96        202.15        13.05 o                         
   8   4   6        799.21        784.18        24.15 o                         
   9   4   6         87.10         93.11        11.84 o                         
  10   4   6        304.28        321.95        18.18 o                         
  11   4   6          3.82          7.70         6.77 o                         
  12   4   6        198.68        205.20         9.86 o                         
   1   5   6        115.24        134.27        20.05 o                         
   2   5   6        129.89         99.45        20.85 o                         
   3   5   6        242.78        240.38        33.19 o                         
   4   5   6          1.72         -6.92        11.51 o                         
   5   5   6         52.76         67.80        54.34 o                         
   6   5   6         74.12         65.50         9.68 o                         
   7   5   6        574.16        543.96        27.69 o                         
   8   5   6         11.28         17.45        12.49 o                         
   9   5   6        122.97        139.65        15.75 o                         
  10   5   6          0.08          0.36         7.06 o                         
  11   5   6          8.62         13.06         6.99 o                         
  12   5   6          1.21          6.52         6.53 o                         
   0   6   6        343.28        330.03        44.69 o                         
   1   6   6        283.92        308.69        31.90 o                         
   2   6   6       2134.12       2470.66        95.82 o                         
   3   6   6          2.16          8.37        16.56 o                         
   4   6   6        596.81        530.82        77.08 o                         
   5   6   6        768.48        683.77        30.45 o                         
   6   6   6        742.44        755.99        33.98 o                         
   7   6   6        866.50        820.37        35.30 o                         
   8   6   6        866.06        892.09        42.54 o                         
   9   6   6          0.06         -1.18         4.88 o                         
  10   6   6        280.97        313.04        17.56 o                         
  11   6   6         10.84         16.00         4.62 o                         
   1   7   6        399.40        353.15        56.92 o                         
   2   7   6         72.49         42.26        60.43 o                         
   3   7   6          0.19          7.60         6.83 o                         
   4   7   6          9.33         14.92         7.88 o                         
   5   7   6          0.60          0.07         8.76 o                         
   6   7   6         78.98         56.16         9.97 o                         
   7   7   6        126.27        116.75        12.13 o                         
   8   7   6         35.69         37.55        10.37 o                         
   9   7   6         11.09          6.53         8.92 o                         
  10   7   6          6.00         -3.14         5.30 o                         
  11   7   6         78.35         68.49        11.28 o                         
   0   8   6         41.43         -0.36         8.59 o                         
   1   8   6         75.94         77.54        11.13 o                         
   2   8   6        417.11        418.54        19.40 o                         
   3   8   6        128.95        121.67        10.61 o                         
   4   8   6        710.65        711.51        26.91 o                         
   5   8   6        511.85        469.38        23.55 o                         
   6   8   6        319.90        309.13        18.65 o                         
   7   8   6         71.12         78.31         9.25 o                         
   8   8   6        324.09        360.94        15.94 o                         
   9   8   6         16.23         12.32         6.40 o                         
  10   8   6        151.16        151.63         9.70 o                         
   1   9   6         14.73         11.68         6.92 o                         
   2   9   6        146.49        130.22        11.20 o                         
   3   9   6         34.54         30.00         7.02 o                         
   4   9   6         16.57         14.61         7.33 o                         
   5   9   6          1.02         -2.08         6.22 o                         
   6   9   6          0.16         -5.99         7.63 o                         
   7   9   6          1.41         -2.36         6.37 o                         
   8   9   6          2.64          1.03         7.12 o                         
   9   9   6          3.57          8.86        11.23 o                         
   0  10   6        225.85        252.72        20.26 o                         
   1  10   6         68.64         73.14         9.92 o                         
   2  10   6        253.68        259.13        12.67 o                         
   3  10   6         12.29         12.41         5.78 o                         
   4  10   6        278.10        267.77        15.79 o                         
   5  10   6          0.01          3.31         8.87 o                         
   6  10   6        488.58        464.95        33.12 o                         
   7  10   6          0.40         -4.86         4.86 o                         
   8  10   6         69.13         54.62         8.79 o                         
   1  11   6         35.65         34.95         5.43 o                         
   2  11   6          3.01         -1.68         5.32 o                         
   3  11   6         33.14         29.62         7.08 o                         
   4  11   6         96.87        104.11        11.01 o                         
   5  11   6         11.37         24.41         8.59 o                         
   6  11   6          0.06          6.53         6.89 o                         
   7  11   6          0.58          0.24         7.23 o                         
   0  12   6        207.85        196.32        14.70 o                         
   1  12   6         34.31         46.28         8.46 o                         
   2  12   6        205.10        226.81        11.52 o                         
   3  12   6         23.20         18.44         5.57 o                         
   4  12   6         97.36         92.43         9.43 o                         
   5  12   6          0.87          1.12         9.46 o                         
   1  13   6          2.89         -4.84        11.23 o                         
   2  13   6          9.40         13.32         8.16 o                         
   1   1   7       7437.29       7604.69       104.16 o                         
   2   1   7       4430.56       4687.42        87.23 o                         
   3   1   7         82.15         12.04        17.06 o                         
   4   1   7        747.67        769.15        44.07 o                         
   5   1   7       1724.37       1684.89        71.14 o                         
   6   1   7         63.51         75.65        21.97 o                         
   7   1   7       2562.17       2708.46        43.70 o                         
   8   1   7        189.89        186.63        12.51 o                         
   9   1   7        489.09        484.65        17.75 o                         
  10   1   7         18.92         16.55         6.03 o                         
  11   1   7       1244.36       1405.38        30.84 o                         
  12   1   7         55.66         57.96         8.41 o                         
   0   2   7        667.23        576.51        39.02 o                         
   1   2   7        113.81         95.48        13.60 o                         
   2   2   7        282.91        243.76        16.70 o                         
   3   2   7         31.62         13.21        12.16 o                         
   4   2   7        157.07        168.33        23.15 o                         
   5   2   7        104.76        147.97        23.18 o                         
   6   2   7       1378.11       1345.57        69.89 o                         
   7   2   7        285.42        284.75        11.86 o                         
   8   2   7        106.12         94.20         9.84 o                         
   9   2   7         54.23         39.38         6.96 o                         
  10   2   7          0.78          3.08         6.28 o                         
  11   2   7          0.65         -3.60         6.21 o                         
  12   2   7         24.66         29.53         4.50 o                         
   1   3   7       2202.96       2347.05        63.15 o                         
   2   3   7        186.44        279.68        18.28 o                         
   3   3   7      10107.99      11129.37       443.92 o                         
   4   3   7       1373.72       1574.89       100.53 o                         
   5   3   7        736.51        744.29        57.77 o                         
   6   3   7          0.50        -14.19        14.19 o                         
   7   3   7       1886.38       1881.15        29.75 o                         
   8   3   7        479.85        415.93        21.65 o                         
   9   3   7        712.25        675.52        22.37 o                         
  10   3   7          0.74          3.86         6.43 o                         
  11   3   7        206.04        197.71        15.64 o                         
  12   3   7         25.09         19.36         5.86 o                         
   0   4   7       3824.36       3714.75       185.92 o                         
   1   4   7       1545.06       1693.17        88.01 o                         
   2   4   7          7.82         34.39        21.45 o                         
   3   4   7        282.32        343.10        54.94 o                         
   4   4   7        798.11        764.23        71.63 o                         
   5   4   7         55.40         42.85        22.32 o                         
   6   4   7        218.05        229.85        20.97 o                         
   7   4   7        347.98        364.17        16.47 o                         
   8   4   7          0.84          1.07         6.30 o                         
   9   4   7          0.03          7.27        11.51 o                         
  10   4   7          1.45          7.93         8.03 o                         
  11   4   7          0.04         12.50         5.81 o                         
  12   4   7         23.40         30.95         5.33 o                         
   1   5   7        602.71        644.06        41.27 o                         
   2   5   7        557.43        610.73        47.47 o                         
   3   5   7       1336.94       1351.21       105.51 o                         
   4   5   7       1704.64       1783.74       114.46 o                         
   5   5   7         58.99         20.17        18.77 o                         
   6   5   7          3.62         -5.46         7.02 o                         
   7   5   7        748.37        722.96        27.27 o                         
   8   5   7         10.82          7.33         8.59 o                         
   9   5   7        572.91        618.67        33.75 o                         
  10   5   7          5.01          1.89         5.82 o                         
  11   5   7        133.97        157.05        11.90 o                         
   0   6   7         22.21         35.18        17.88 o                         
   1   6   7         12.81          8.26        15.18 o                         
   2   6   7         11.28         31.60        16.89 o                         
   3   6   7          2.28          5.87        25.57 o                         
   4   6   7         28.83         23.54         9.33 o                         
   5   6   7         21.42         14.77         7.97 o                         
   6   6   7          0.82         -5.45         7.65 o                         
   7   6   7          2.54         -7.63         7.63 o                         
   8   6   7          2.49          6.83         6.00 o                         
   9   6   7          5.84         -9.61         9.61 o                         
  10   6   7         10.51         19.01         6.19 o                         
  11   6   7          0.24          7.12         4.72 o                         
   1   7   7       3756.60       4099.01       271.86 o                         
   2   7   7        441.14        461.48        21.74 o                         
   3   7   7       1379.61       1348.73        33.10 o                         
   4   7   7        239.23        242.16        17.20 o                         
   5   7   7        596.19        581.33        30.20 o                         
   6   7   7         21.78         19.62        10.15 o                         
   7   7   7        648.99        673.97        35.68 o                         
   8   7   7          4.12         -3.60         7.73 o                         
   9   7   7        185.21        191.81        14.98 o                         
  10   7   7         47.98         48.06         6.34 o                         
   0   8   7        258.82        283.67        17.72 o                         
   1   8   7        787.15        769.84        25.19 o                         
   2   8   7        193.54        204.03        14.36 o                         
   3   8   7         37.59         27.85         6.08 o                         
   4   8   7          3.43          6.64         6.53 o                         
   5   8   7          3.05         10.77         7.50 o                         
   6   8   7         16.76         12.10         6.79 o                         
   7   8   7         88.52         98.30         9.98 o                         
   8   8   7         22.74         31.84         6.74 o                         
   9   8   7          0.33         11.61         5.96 o                         
  10   8   7         12.52         14.18         8.04 o                         
   1   9   7        279.63        289.72        15.62 o                         
   2   9   7         14.75          6.84         6.19 o                         
   3   9   7        263.92        234.08        14.50 o                         
   4   9   7          5.20          0.03         6.49 o                         
   5   9   7        204.60        192.29        15.68 o                         
   6   9   7          3.92         -5.02         7.15 o                         
   7   9   7        304.41        298.47        21.81 o                         
   8   9   7         59.70         51.49        10.86 o                         
   9   9   7         94.94        109.23        11.46 o                         
   0  10   7         67.75         73.29        12.60 o                         
   1  10   7         32.16         23.30         6.91 o                         
   2  10   7        359.11        359.85        14.61 o                         
   3  10   7         21.95         15.34         6.39 o                         
   4  10   7          4.05         -0.45         7.66 o                         
   5  10   7          2.93         13.65         9.29 o                         
   6  10   7          2.56          2.78         7.35 o                         
   7  10   7          3.51          0.62         4.51 o                         
   8  10   7          0.42          4.91         5.53 o                         
   1  11   7        128.38        117.63         7.84 o                         
   2  11   7         43.52         48.75         7.13 o                         
   3  11   7        109.91        110.34         9.90 o                         
   4  11   7          8.08          9.81         7.33 o                         
   5  11   7         74.01         74.97        10.55 o                         
   6  11   7          0.11          2.27         7.20 o                         
   7  11   7         83.25         70.91        11.88 o                         
   0  12   7          0.04         -2.90         9.83 o                         
   1  12   7          6.55         -0.55         4.77 o                         
   2  12   7         17.22          8.13         5.04 o                         
   3  12   7          0.06         -5.97         5.97 o                         
   4  12   7          3.06          0.73         4.76 o                         
   5  12   7         20.58         18.97         8.04 o                         
   1  13   7         90.46         76.27        11.97 o                         
   0   0   8      13828.70      13382.84       287.62 o                         
   1   0   8       8089.00       8125.19       164.04 o                         
   2   0   8       2316.15       2261.52        91.98 o                         
   3   0   8          4.95         19.16        18.82 o                         
   4   0   8       1800.11       1657.83       112.99 o                         
   5   0   8         45.40          7.54        56.45 o                         
   6   0   8        797.03        660.30        71.57 o                         
   7   0   8        119.64         88.22        13.95 o                         
   8   0   8        431.66        480.04        36.18 o                         
   9   0   8         43.57         18.52        10.44 o                         
  10   0   8        290.74        284.32        21.36 o                         
  11   0   8         25.53         38.70         9.88 o                         
  12   0   8         60.40         67.71         9.92 o                         
   1   1   8        210.29        227.91        21.49 o                         
   2   1   8        261.10        290.71        24.79 o                         
   3   1   8       3293.19       3299.10        84.88 o                         
   4   1   8        295.04        237.36        27.39 o                         
   5   1   8        342.00        367.10        35.70 o                         
   6   1   8        772.95        787.75        56.03 o                         
   7   1   8         61.82         55.47         7.91 o                         
   8   1   8         53.03         47.17         7.31 o                         
   9   1   8         41.00         27.30         7.38 o                         
  10   1   8         11.01         12.55         6.51 o                         
  11   1   8         16.22         22.53         6.70 o                         
  12   1   8         20.49         14.93         5.93 o                         
   0   2   8      14951.11      15339.44       345.36 o                         
   1   2   8        343.53        299.18        23.30 o                         
   2   2   8        225.12        149.62        17.97 o                         
   3   2   8         66.34         70.70        16.42 o                         
   4   2   8        375.35        383.28        32.32 o                         
   5   2   8         30.33         24.02        15.13 o                         
   6   2   8       1979.83       2152.24       101.45 o                         
   7   2   8        484.22        434.79        15.67 o                         
   8   2   8        366.46        351.99        17.53 o                         
   9   2   8         82.03         93.98         8.95 o                         
  10   2   8        100.90        108.65         9.77 o                         
  11   2   8         41.15         41.15         9.18 o                         
  12   2   8         13.47          7.86         3.38 o                         
   1   3   8        170.68        177.03        17.45 o                         
   2   3   8         71.56         78.66        13.69 o                         
   3   3   8        329.46        428.48        38.80 o                         
   4   3   8        862.19       1006.40        72.06 o                         
   5   3   8         31.91          5.06        16.80 o                         
   6   3   8          5.20        -34.73        39.37 o                         
   7   3   8         65.00         55.92         7.34 o                         
   8   3   8         73.17         75.31         8.62 o                         
   9   3   8         18.48         21.70         8.19 o                         
  10   3   8         16.55         19.52         7.44 o                         
  11   3   8          4.20         -4.43         6.53 o                         
  12   3   8          0.68         -3.99         4.55 o                         
   0   4   8         86.17         43.14        35.18 o                         
   1   4   8        479.51        469.93        52.44 o                         
   2   4   8        111.48         53.48        16.32 o                         
   3   4   8          1.21          9.22        21.66 o                         
   4   4   8        587.71        516.03       117.63 o                         
   5   4   8        336.82        341.39        52.60 o                         
   6   4   8        253.99        256.15        13.46 o                         
   7   4   8        664.55        641.95        20.80 o                         
   8   4   8         38.62         14.95         5.93 o                         
   9   4   8         71.96         79.90        13.03 o                         
  10   4   8        165.66        204.64        14.71 o                         
  11   4   8          3.39         -5.37         5.98 o                         
  12   4   8         11.82         12.00         5.86 o                         
   1   5   8        913.50        975.92        61.74 o                         
   2   5   8        149.46        113.87        31.71 o                         
   3   5   8        136.02        159.47        35.64 o                         
   4   5   8        107.02         56.69        26.90 o                         
   5   5   8         30.65         31.57         7.57 o                         
   6   5   8         33.10         26.37         5.73 o                         
   7   5   8        246.12        205.79        16.02 o                         
   8   5   8        139.83        149.72        28.29 o                         
   9   5   8          1.62         -2.28         7.02 o                         
  10   5   8         16.10         19.23         7.69 o                         
  11   5   8          2.94          1.03         4.71 o                         
   0   6   8         57.31         19.63        34.15 o                         
   1   6   8          0.05         29.54        15.16 o                         
   2   6   8       1778.82       1694.86       225.68 o                         
   3   6   8        216.35        197.81        72.17 o                         
   4   6   8        887.85        892.22        28.63 o                         
   5   6   8       1440.11       1324.54        48.98 o                         
   6   6   8         57.36         39.72        10.82 o                         
   7   6   8         78.53         78.71        12.81 o                         
   8   6   8        231.75        238.05        16.35 o                         
   9   6   8         16.55         17.97         7.42 o                         
  10   6   8        262.85        303.42        16.32 o                         
  11   6   8         14.41         18.90         3.97 o                         
   1   7   8          0.17          6.29        11.23 o                         
   2   7   8          0.51         -5.75         7.09 o                         
   3   7   8          2.98          9.43         6.43 o                         
   4   7   8          0.09         18.25        11.03 o                         
   5   7   8         62.07         77.38        13.50 o                         
   6   7   8         49.86         46.95        13.17 o                         
   7   7   8          0.02         10.11         6.67 o                         
   8   7   8          0.42          6.16         8.28 o                         
   9   7   8          0.54         -6.95         6.95 o                         
  10   7   8         31.82         29.30         5.04 o                         
   0   8   8        268.38        287.75        17.83 o                         
   1   8   8         49.29         55.80         8.57 o                         
   2   8   8        593.26        577.76        23.03 o                         
   3   8   8         41.71         28.83         7.47 o                         
   4   8   8        390.33        364.42        21.50 o                         
   5   8   8        360.02        328.09        20.17 o                         
   6   8   8        108.19        119.01        11.32 o                         
   7   8   8          0.70         -2.53         5.75 o                         
   8   8   8        180.05        189.26        13.80 o                         
   9   8   8         34.45         43.84         7.55 o                         
  10   8   8        101.24        112.61        13.39 o                         
   1   9   8        153.99        147.69        11.87 o                         
   2   9   8         85.12         76.61         9.44 o                         
   3   9   8          0.03         -0.88         7.08 o                         
   4   9   8         49.40         43.41        10.56 o                         
   5   9   8         65.96         62.57         9.52 o                         
   6   9   8          0.09         -2.19         6.48 o                         
   7   9   8          1.82         13.24         6.01 o                         
   8   9   8          9.13          7.82         7.36 o                         
   9   9   8          0.22         -4.28         4.33 o                         
   0  10   8        280.91        301.88        35.83 o                         
   1  10   8         23.30          9.75         6.22 o                         
   2  10   8        160.62        165.40        11.31 o                         
   3  10   8          2.35         -0.96         7.29 o                         
   4  10   8        115.47        106.55        12.04 o                         
   5  10   8          6.82          1.18         7.05 o                         
   6  10   8        220.17        244.60        12.61 o                         
   7  10   8         24.50         23.89         5.00 o                         
   8  10   8         16.75         14.31        12.28 o                         
   1  11   8         55.75         60.85         6.49 o                         
   2  11   8          3.58          9.08         6.64 o                         
   3  11   8         12.89         10.62         5.36 o                         
   4  11   8         11.09          5.96         6.86 o                         
   5  11   8          6.26         12.04         6.51 o                         
   6  11   8          9.91         12.99         8.51 o                         
   0  12   8        223.55        224.28        17.94 o                         
   1  12   8         17.31         17.01         5.65 o                         
   2  12   8         82.93         77.63         8.87 o                         
   3  12   8         13.12          8.33        10.00 o                         
   4  12   8          7.80         -0.39         4.88 o                         
   1   1   9      10104.10      10579.54       140.99 o                         
   2   1   9       1075.81       1142.71        49.47 o                         
   3   1   9       9290.76       9687.97       154.57 o                         
   4   1   9        229.99        221.22        26.36 o                         
   5   1   9       2953.77       3081.72       101.18 o                         
   6   1   9        968.14       1018.95        63.53 o                         
   7   1   9       2072.51       2136.00        33.21 o                         
   8   1   9          1.13         -4.09         8.77 o                         
   9   1   9         86.26         66.35         9.38 o                         
  10   1   9         18.46         24.73         7.29 o                         
  11   1   9        167.66        160.22        10.64 o                         
  12   1   9          1.00          6.68         6.39 o                         
   0   2   9        127.83        206.37        48.61 o                         
   1   2   9       1082.17       1240.26        48.33 o                         
   2   2   9       2520.37       2848.94        93.11 o                         
   3   2   9         31.16         51.43        15.75 o                         
   4   2   9       1812.75       1917.59        83.34 o                         
   5   2   9        110.62        132.59        23.52 o                         
   6   2   9       1150.90       1183.32        68.72 o                         
   7   2   9         21.58         13.36        10.35 o                         
   8   2   9         99.07         83.15         9.44 o                         
   9   2   9         17.92         19.26         6.77 o                         
  10   2   9         33.46         49.40         8.15 o                         
  11   2   9          0.48         -4.75         4.75 o                         
  12   2   9          2.28         -2.44         5.70 o                         
   1   3   9        640.81        535.08        40.76 o                         
   2   3   9         43.06         36.32        15.67 o                         
   3   3   9       6410.09       6215.17       335.48 o                         
   4   3   9         39.56         14.74        19.39 o                         
   5   3   9       1863.08       2121.67       102.05 o                         
   6   3   9       1084.86       1119.55        29.40 o                         
   7   3   9        731.96        748.43        22.30 o                         
   8   3   9        511.19        477.37        19.36 o                         
   9   3   9         54.52         39.64         7.88 o                         
  10   3   9          6.89          9.44         5.55 o                         
  11   3   9        123.03        120.12        17.69 o                         
  12   3   9          1.19          4.90         4.80 o                         
   0   4   9        305.85        328.31        67.35 o                         
   1   4   9          4.38        -33.15        66.25 o                         
   2   4   9        355.97        400.13        58.98 o                         
   3   4   9         11.22         11.88        21.03 o                         
   4   4   9        182.09        231.32        44.95 o                         
   5   4   9        267.13        282.49        74.68 o                         
   6   4   9         38.92         30.71         6.06 o                         
   7   4   9          0.10          2.79         4.94 o                         
   8   4   9         49.31         45.74         8.42 o                         
   9   4   9         25.76         22.86         8.48 o                         
  10   4   9          6.00         13.59         7.59 o                         
  11   4   9         37.01         39.76         9.99 o                         
   1   5   9       1342.42       1429.05       122.47 o                         
   2   5   9         69.74         66.91        27.57 o                         
   3   5   9       1827.65       1899.77       178.20 o                         
   4   5   9          8.42         54.71        30.53 o                         
   5   5   9        951.82        917.94        24.33 o                         
   6   5   9        228.29        227.22        12.35 o                         
   7   5   9        649.79        669.95        25.98 o                         
   8   5   9         26.12          6.06        10.21 o                         
   9   5   9         28.52         13.11         8.13 o                         
  10   5   9          0.06          7.95         6.86 o                         
  11   5   9         86.24         91.98         8.73 o                         
   0   6   9        528.39        468.65        57.82 o                         
   1   6   9        315.25        319.30        38.15 o                         
   2   6   9         37.54         36.73        40.67 o                         
   3   6   9        259.27        269.65        14.53 o                         
   4   6   9         63.09         70.06        24.18 o                         
   5   6   9        159.91        149.51        14.13 o                         
   6   6   9         71.57         78.99        13.25 o                         
   7   6   9        127.09        141.51        13.40 o                         
   8   6   9         21.01         11.47         8.31 o                         
   9   6   9         35.79         40.40        12.24 o                         
  10   6   9          2.88          8.22         7.03 o                         
  11   6   9          7.78          6.60         3.97 o                         
   1   7   9       1260.14       1344.01        36.48 o                         
   2   7   9          3.14         -8.19         8.19 o                         
   3   7   9        976.37        939.31        29.58 o                         
   4   7   9        398.25        340.42        23.42 o                         
   5   7   9        714.17        701.00        33.42 o                         
   6   7   9        136.36        135.56        16.52 o                         
   7   7   9        604.83        574.91        26.20 o                         
   8   7   9         21.35         23.55        11.58 o                         
   9   7   9         39.14         40.00         8.70 o                         
  10   7   9         48.30         51.91         5.93 o                         
   0   8   9        239.37        221.72        23.37 o                         
   1   8   9        146.96        107.93        10.70 o                         
   2   8   9          0.69          2.70         6.27 o                         
   3   8   9          7.45          0.91         6.75 o                         
   4   8   9        120.80        108.30        13.15 o                         
   5   8   9         24.55         18.01         8.54 o                         
   6   8   9          7.77         13.15         6.62 o                         
   7   8   9          6.17          0.41         6.08 o                         
   8   8   9         17.71         11.13         7.01 o                         
   9   8   9          3.89          5.96         4.74 o                         
   1   9   9        487.94        492.00        21.50 o                         
   2   9   9         10.10          8.77         6.50 o                         
   3   9   9        510.60        471.23        23.74 o                         
   4   9   9          5.22         11.15         7.11 o                         
   5   9   9        333.86        321.30        19.00 o                         
   6   9   9         22.09         37.94         8.13 o                         
   7   9   9        327.13        321.82        20.01 o                         
   8   9   9         12.93          7.55         6.52 o                         
   0  10   9          3.25         -8.82        12.12 o                         
   1  10   9         65.92         68.74         9.33 o                         
   2  10   9        105.48         89.00        10.37 o                         
   3  10   9         25.99         36.20         9.21 o                         
   4  10   9          5.89         21.99         8.10 o                         
   5  10   9         86.25         90.70        10.74 o                         
   6  10   9         52.63         64.81         7.17 o                         
   7  10   9          0.21          2.18         5.93 o                         
   1  11   9        255.97        282.65        13.07 o                         
   2  11   9         23.25         17.44         6.65 o                         
   3  11   9        271.15        265.98        15.25 o                         
   4  11   9          7.83         15.29         7.78 o                         
   5  11   9        203.74        211.62        14.13 o                         
   6  11   9         16.94         22.49         6.33 o                         
   0  12   9          3.66         -2.94         6.07 o                         
   1  12   9          4.95         13.46         3.95 o                         
   2  12   9         29.16         35.26         8.45 o                         
   3  12   9          2.80         -3.57         5.73 o                         
   4  12   9         10.07          9.86         5.53 o                         
   0   0  10       3893.91       3922.26       178.19 o                         
   1   0  10       1334.35       1328.08        76.64 o                         
   2   0  10       5856.73       5741.43       162.67 o                         
   3   0  10       1296.51       1358.26        85.23 o                         
   4   0  10       1007.31        951.36        78.49 o                         
   5   0  10        183.91        164.12        37.87 o                         
   6   0  10       2079.73       2250.04       133.91 o                         
   7   0  10        303.14        285.30        17.26 o                         
   8   0  10        379.14        350.46        25.15 o                         
   9   0  10        487.32        441.16        26.45 o                         
  10   0  10        509.00        541.46        29.90 o                         
  11   0  10          0.91         -5.66         6.45 o                         
  12   0  10         89.07         94.31        12.88 o                         
   1   1  10          8.89         19.95        11.99 o                         
   2   1  10        436.83        473.34        34.92 o                         
   3   1  10        131.53        168.05        23.95 o                         
   4   1  10        497.48        560.20        42.28 o                         
   5   1  10         82.62        108.80        23.00 o                         
   6   1  10         27.61         34.15         8.57 o                         
   7   1  10         80.07         58.86         8.06 o                         
   8   1  10         17.84          7.32         5.91 o                         
   9   1  10        190.87        185.57        13.91 o                         
  10   1  10          0.61          4.03         6.67 o                         
  11   1  10          0.21          3.91         6.31 o                         
  12   1  10          3.62         -1.37         4.91 o                         
   0   2  10       7471.17       7512.94       194.75 o                         
   1   2  10         95.59         68.49        16.75 o                         
   2   2  10       8469.24       9258.17       171.63 o                         
   3   2  10       2364.35       2652.20        83.05 o                         
   4   2  10       3716.92       4153.78       173.80 o                         
   5   2  10         51.28         63.74        18.76 o                         
   6   2  10       2648.64       2797.16        46.82 o                         
   7   2  10        211.47        204.20        12.16 o                         
   8   2  10        238.98        216.01        12.64 o                         
   9   2  10          8.03         13.36         7.66 o                         
  10   2  10        279.38        293.93        14.41 o                         
  11   2  10         27.73         25.15         5.99 o                         
  12   2  10         50.92         38.66         7.64 o                         
   1   3  10          6.75         -0.10        30.77 o                         
   2   3  10        582.74        692.02        83.25 o                         
   3   3  10       3715.91       3655.30       154.19 o                         
   4   3  10        116.09         96.92        24.95 o                         
   5   3  10         55.32         75.94        23.91 o                         
   6   3  10        495.11        486.90        16.42 o                         
   7   3  10        182.82        154.55        11.16 o                         
   8   3  10         86.98         98.94         9.69 o                         
   9   3  10        286.84        296.97        16.37 o                         
  10   3  10         11.02         14.81         6.46 o                         
  11   3  10          6.64         15.37         6.74 o                         
  12   3  10          5.70          3.31        10.32 o                         
   0   4  10       8103.43       8353.76       320.45 o                         
   1   4  10       3367.16       3379.41       118.25 o                         
   2   4  10       5059.96       5106.17       181.94 o                         
   3   4  10       1347.54       1306.65        96.15 o                         
   4   4  10       1289.19       1189.24        99.61 o                         
   5   4  10          0.75         -5.21         8.80 o                         
   6   4  10       1649.88       1618.47        31.88 o                         
   7   4  10         26.68         22.11         7.66 o                         
   8   4  10        248.54        268.70        15.97 o                         
   9   4  10          2.88         16.33         7.91 o                         
  10   4  10         97.71         89.31        11.77 o                         
  11   4  10         26.39         26.15         6.27 o                         
   1   5  10       1343.38       1641.87       139.90 o                         
   2   5  10          4.41         24.86        45.16 o                         
   3   5  10        181.64        167.33        42.48 o                         
   4   5  10        253.84        246.41        20.52 o                         
   5   5  10         48.59         44.31        15.43 o                         
   6   5  10         76.58         76.81         8.20 o                         
   7   5  10         11.33         15.42         6.35 o                         
   8   5  10          1.66          2.00         7.39 o                         
   9   5  10          5.88          4.34         9.03 o                         
  10   5  10          6.42         -5.96         6.08 o                         
  11   5  10         22.98         24.54         5.52 o                         
   0   6  10       2102.87       2085.50       366.93 o                         
   1   6  10          8.14         98.80        29.46 o                         
   2   6  10       4232.70       4432.28        89.38 o                         
   3   6  10       1294.46       1299.84        30.73 o                         
   4   6  10       1214.03       1155.75        33.57 o                         
   5   6  10          0.04         22.60         8.01 o                         
   6   6  10        623.62        631.73        27.12 o                         
   7   6  10         49.76         44.63        13.21 o                         
   8   6  10        149.90        162.48        15.53 o                         
   9   6  10          0.62          4.71         5.82 o                         
  10   6  10        122.57        109.28        21.21 o                         
   1   7  10         92.08         89.34        11.26 o                         
   2   7  10         84.69         54.31         8.73 o                         
   3   7  10        530.75        515.09        22.06 o                         
   4   7  10          1.05         -9.96         9.96 o                         
   5   7  10          0.32          4.13        12.81 o                         
   6   7  10          3.99          9.83         9.91 o                         
   7   7  10         22.42         20.53         9.52 o                         
   8   7  10         25.69         19.26        10.04 o                         
   9   7  10         10.49         14.94         5.76 o                         
  10   7  10          1.24          5.79         6.93 o                         
   0   8  10        553.20        600.82        36.16 o                         
   1   8  10         40.87         36.48         8.54 o                         
   2   8  10       2343.59       2269.43        38.42 o                         
   3   8  10         65.29         57.78         9.59 o                         
   4   8  10        952.19        916.13        32.45 o                         
   5   8  10         12.50         21.12         8.12 o                         
   6   8  10        305.20        291.48        16.41 o                         
   7   8  10          2.42         -7.08         7.08 o                         
   8   8  10         53.78         53.65         7.47 o                         
   9   8  10         10.84          8.75         6.95 o                         
   1   9  10        113.83        138.20        11.07 o                         
   2   9  10          2.62          3.79         7.01 o                         
   3   9  10        197.35        190.52        13.87 o                         
   4   9  10          0.45         -4.63         6.49 o                         
   5   9  10        107.80        121.06        10.72 o                         
   6   9  10         13.98         13.24         6.21 o                         
   7   9  10          6.94         -0.27         5.67 o                         
   8   9  10          1.25         -1.26         4.99 o                         
   0  10  10        175.84        168.86        29.35 o                         
   1  10  10         32.91         47.92         9.08 o                         
   2  10  10        307.86        295.79        21.22 o                         
   3  10  10          7.34         10.41         7.10 o                         
   4  10  10        128.82        130.42        12.30 o                         
   5  10  10          1.02          1.08         6.57 o                         
   6  10  10        183.20        182.77        13.22 o                         
   7  10  10         11.96         12.17         7.60 o                         
   1  11  10         12.25         10.39         6.31 o                         
   2  11  10         19.53         17.29         7.62 o                         
   3  11  10          8.19          1.66         7.14 o                         
   4  11  10          3.27          0.99         7.02 o                         
   5  11  10         21.42         27.38         8.12 o                         
   6  11  10          9.78          8.89         7.93 o                         
   0  12  10        111.72         94.66        10.22 o                         
   1  12  10         15.41         19.71         4.01 o                         
   2  12  10        116.16        148.75        14.27 o                         
   3  12  10         74.77         86.18        13.11 o                         
   4  12  10         49.59         38.53         9.54 o                         
   1   1  11       6598.18       7076.87       144.83 o                         
   2   1  11       1358.51       1423.96        61.01 o                         
   3   1  11       1399.82       1372.66        63.47 o                         
   4   1  11        844.00        848.68        54.62 o                         
   5   1  11        905.75        970.58        60.24 o                         
   6   1  11          2.05         14.77         5.41 o                         
   7   1  11         42.63         28.69         8.92 o                         
   8   1  11         47.66         40.40         7.46 o                         
   9   1  11         56.41         41.42         7.68 o                         
  10   1  11          0.31         -1.15         5.15 o                         
  11   1  11         25.87         35.09         6.64 o                         
  12   1  11         20.90         23.00         8.45 o                         
   0   2  11         87.38        160.06        33.13 o                         
   1   2  11        947.43       1033.06        50.11 o                         
   2   2  11         43.25         35.86        15.59 o                         
   3   2  11        143.97        150.81        24.14 o                         
   4   2  11        192.42        212.42        28.97 o                         
   5   2  11         75.79         81.23        26.27 o                         
   6   2  11        307.26        283.64        13.75 o                         
   7   2  11         23.32         31.91         7.13 o                         
   8   2  11        312.52        303.35        14.36 o                         
   9   2  11          1.50         -6.27         6.27 o                         
  10   2  11         11.47         16.67         5.83 o                         
  11   2  11          4.04          3.07         3.72 o                         
  12   2  11          8.48         23.12         7.39 o                         
   1   3  11       4135.35       4306.39       164.57 o                         
   2   3  11         14.16         32.49        21.14 o                         
   3   3  11        540.27        652.41        54.28 o                         
   4   3  11        962.53        869.02        85.02 o                         
   5   3  11        347.64        328.71        20.87 o                         
   6   3  11         43.65         38.80         6.80 o                         
   7   3  11         75.70         59.07         9.14 o                         
   8   3  11        107.88        124.36         9.73 o                         
   9   3  11        395.04        430.60        18.97 o                         
  10   3  11          4.32         -0.40         5.59 o                         
  11   3  11          7.80         -7.53         7.53 o                         
   0   4  11         70.88        123.78        48.39 o                         
   1   4  11        385.12        399.18        45.45 o                         
   2   4  11         97.41        169.24        35.35 o                         
   3   4  11          6.55        -28.32        28.32 o                         
   4   4  11          0.36          0.06        18.34 o                         
   5   4  11        256.87        235.03        13.13 o                         
   6   4  11        221.69        222.07        14.45 o                         
   7   4  11          6.83         10.63         6.11 o                         
   8   4  11         23.82         32.68         7.66 o                         
   9   4  11         15.52         10.69         7.41 o                         
  10   4  11         33.75         57.35        10.03 o                         
  11   4  11          7.63          6.61         4.78 o                         
   1   5  11       3370.40       3313.15       158.72 o                         
   2   5  11        164.55        183.26        34.17 o                         
   3   5  11       2027.87       2004.72        42.72 o                         
   4   5  11        323.79        311.64        16.35 o                         
   5   5  11        433.87        414.33        17.32 o                         
   6   5  11        111.31        103.16         9.44 o                         
   7   5  11         68.36         68.02         9.82 o                         
   8   5  11         45.68         43.26         8.88 o                         
   9   5  11        282.77        313.55        20.12 o                         
  10   5  11         10.77         24.07         8.13 o                         
  11   5  11          7.04         -3.57         5.06 o                         
   0   6  11        623.82        594.83        65.79 o                         
   1   6  11         46.74         40.39        10.69 o                         
   2   6  11         49.12         38.56        23.29 o                         
   3   6  11          0.16         -2.70        10.64 o                         
   4   6  11        601.82        522.00        23.53 o                         
   5   6  11         98.19         92.63        12.31 o                         
   6   6  11         17.46         30.19         7.89 o                         
   7   6  11          0.51         -1.43         6.87 o                         
   8   6  11         31.56         20.32        16.30 o                         
   9   6  11          0.18         -5.38         5.38 o                         
  10   6  11         11.49         15.61         7.66 o                         
   1   7  11       1036.41       1098.77        29.64 o                         
   2   7  11        123.23        130.42        11.32 o                         
   3   7  11         62.78         50.69         8.93 o                         
   4   7  11        507.18        415.37        26.34 o                         
   5   7  11         36.94          0.64         9.26 o                         
   6   7  11         26.79         10.13         7.00 o                         
   7   7  11        174.70        189.15        22.89 o                         
   8   7  11        146.67        174.46        18.95 o                         
   9   7  11         68.65         56.90         7.28 o                         
  10   7  11         69.08         83.60         9.13 o                         
   0   8  11         96.99         69.94        15.60 o                         
   1   8  11          6.11          2.50         6.52 o                         
   2   8  11        231.88        235.94        14.31 o                         
   3   8  11          2.32          8.61         7.28 o                         
   4   8  11          0.47          5.64         7.05 o                         
   5   8  11         81.17         87.15        11.35 o                         
   6   8  11          8.91          4.98         6.91 o                         
   7   8  11          0.05         -5.97         5.98 o                         
   8   8  11          8.91         11.15         6.44 o                         
   9   8  11         13.57         13.14         4.46 o                         
   1   9  11        523.70        559.14        25.90 o                         
   2   9  11         73.40         77.76        10.65 o                         
   3   9  11        128.64        128.45        11.89 o                         
   4   9  11         30.02         28.00         7.69 o                         
   5   9  11        160.02        164.54        10.94 o                         
   6   9  11          0.38         -2.76         7.06 o                         
   7   9  11         24.37         20.53         4.84 o                         
   8   9  11          0.10         -6.44         6.44 o                         
   0  10  11          0.87         10.02        16.29 o                         
   1  10  11          5.11          6.10         6.93 o                         
   2  10  11          0.31         -5.57        10.27 o                         
   3  10  11          6.63         10.33         7.02 o                         
   4  10  11         14.44         13.93         6.66 o                         
   5  10  11         28.54         21.92         7.80 o                         
   6  10  11          8.30          7.16         5.57 o                         
   7  10  11          0.04         13.82         5.72 o                         
   1  11  11        244.07        290.19        18.07 o                         
   2  11  11         33.92         24.86         7.85 o                         
   3  11  11        105.80        107.05        13.86 o                         
   4  11  11          4.87          3.34         7.16 o                         
   5  11  11         64.30         70.20         9.66 o                         
   0  12  11          4.36         15.17         8.01 o                         
   1  12  11          7.82         15.86         4.39 o                         
   2  12  11          2.76         10.28         5.36 o                         
   3  12  11          2.86          2.97         4.85 o                         
   0   0  12       1470.22       1520.62       131.06 o                         
   1   0  12        649.07        816.27        68.91 o                         
   2   0  12       8076.97       8596.50       220.93 o                         
   3   0  12         51.96         34.06        26.01 o                         
   4   0  12        313.40        312.96        51.35 o                         
   5   0  12        991.81       1017.73        90.11 o                         
   6   0  12       1422.95       1535.39        38.11 o                         
   7   0  12          0.39          4.37         5.85 o                         
   8   0  12         26.44          3.74         6.53 o                         
   9   0  12         46.46         33.47        11.48 o                         
  10   0  12         37.26         43.17         9.82 o                         
  11   0  12         11.52         10.00         6.37 o                         
   1   1  12        914.93        994.50        54.35 o                         
   2   1  12        133.52        161.24        23.10 o                         
   3   1  12         10.89         16.10        14.52 o                         
   4   1  12          0.04         19.35        11.16 o                         
   5   1  12         28.26         20.67        10.52 o                         
   6   1  12         30.93         27.65         9.93 o                         
   7   1  12         69.68         77.37         7.66 o                         
   8   1  12         39.32         34.39         7.04 o                         
   9   1  12          0.56         -6.41         6.41 o                         
  10   1  12          1.54         -5.05         5.05 o                         
  11   1  12          2.83         -4.33         5.78 o                         
   0   2  12        257.81        198.53        36.24 o                         
   1   2  12       1412.34       1612.20        65.71 o                         
   2   2  12       5357.56       5561.33       201.06 o                         
   3   2  12        198.05        214.29        35.56 o                         
   4   2  12        519.44        482.90        51.22 o                         
   5   2  12         15.28         22.23        15.07 o                         
   6   2  12        955.56       1007.96        25.56 o                         
   7   2  12        365.49        319.69        15.00 o                         
   8   2  12         85.33         92.76         8.99 o                         
   9   2  12          0.05         -6.07         6.07 o                         
  10   2  12         91.60        101.20        10.64 o                         
  11   2  12          2.04         -3.07         5.25 o                         
   1   3  12        727.05        763.93        74.18 o                         
   2   3  12         22.65          7.53        55.61 o                         
   3   3  12         60.59         69.87        28.47 o                         
   4   3  12         73.73         57.67        28.17 o                         
   5   3  12          7.73         17.19        10.77 o                         
   6   3  12          2.70          7.41         5.11 o                         
   7   3  12          4.19         -3.66         5.64 o                         
   8   3  12          0.62          3.66         6.30 o                         
   9   3  12         23.41         12.08         6.16 o                         
  10   3  12          0.95         -2.54         5.48 o                         
  11   3  12         27.44         31.98         8.66 o                         
   0   4  12       1784.92       1808.75       168.32 o                         
   1   4  12       1972.79       1877.23       118.89 o                         
   2   4  12       5314.58       5229.92       220.27 o                         
   3   4  12        203.23        139.15        43.46 o                         
   4   4  12       1276.63       1337.80        27.03 o                         
   5   4  12        174.34        139.77        11.70 o                         
   6   4  12       1024.60       1006.20        27.75 o                         
   7   4  12          1.69          7.43         6.72 o                         
   8   4  12        147.38        127.36        12.16 o                         
   9   4  12         22.84         37.39         8.66 o                         
  10   4  12         98.06        105.19         9.24 o                         
  11   4  12          2.79         -5.30         5.30 o                         
   1   5  12        525.89        519.12        67.99 o                         
   2   5  12          6.48         -6.41         8.69 o                         
   3   5  12        948.71       1011.18        25.61 o                         
   4   5  12          0.95          0.73        10.01 o                         
   5   5  12          0.11         -6.08         6.08 o                         
   6   5  12         35.94         30.43         7.70 o                         
   7   5  12          9.56          3.26         6.41 o                         
   8   5  12         54.59         40.15         9.07 o                         
   9   5  12         12.47         17.54         5.79 o                         
  10   5  12         22.87         24.23         6.45 o                         
   0   6  12        620.07        690.38        33.12 o                         
   1   6  12         84.52         76.12         9.44 o                         
   2   6  12       1835.16       1893.94        62.35 o                         
   3   6  12          4.80          9.79         8.77 o                         
   4   6  12        395.45        385.75        20.61 o                         
   5   6  12        130.83        152.97        14.65 o                         
   6   6  12        703.08        747.56        40.04 o                         
   7   6  12         38.08         38.31         8.56 o                         
   8   6  12         44.58         33.78         9.58 o                         
   9   6  12         51.24         40.82         8.02 o                         
  10   6  12         63.79         80.19         8.28 o                         
   1   7  12         94.81         94.61        10.83 o                         
   2   7  12          4.62          4.95         5.69 o                         
   3   7  12         83.98        117.66        12.06 o                         
   4   7  12         37.18         32.43        10.55 o                         
   5   7  12          1.49         -3.26         9.73 o                         
   6   7  12          6.70         -5.51         8.32 o                         
   7   7  12         16.80         22.32        11.54 o                         
   8   7  12         33.51         32.73        10.84 o                         
   9   7  12         17.18         11.15         5.32 o                         
   0   8  12        131.72        121.68        28.28 o                         
   1   8  12         28.70         29.98         7.50 o                         
   2   8  12        641.28        609.39        21.89 o                         
   3   8  12         30.59         21.80         6.93 o                         
   4   8  12         50.33         40.23         8.47 o                         
   5   8  12          6.25         13.37         6.81 o                         
   6   8  12        208.20        195.08        18.82 o                         
   7   8  12          0.83         -5.54         6.37 o                         
   8   8  12         23.47         22.68         5.86 o                         
   9   8  12          8.06          8.87         5.10 o                         
   1   9  12         39.31         62.09        10.12 o                         
   2   9  12          0.35          0.96         6.84 o                         
   3   9  12        292.70        285.95        16.17 o                         
   4   9  12         22.92         20.83         7.04 o                         
   5   9  12         30.73         36.49         8.18 o                         
   6   9  12          3.59         -4.46         4.46 o                         
   7   9  12         15.44          4.68         8.48 o                         
   8   9  12          4.80          1.94         6.48 o                         
   0  10  12        255.98        298.94        25.84 o                         
   1  10  12         30.48         40.08        11.16 o                         
   2  10  12        346.93        324.95        26.50 o                         
   3  10  12          8.37         18.02        11.06 o                         
   4  10  12        120.69        106.19        12.09 o                         
   5  10  12         40.97         60.40         8.66 o                         
   6  10  12        115.62        107.72         9.37 o                         
   1  11  12          5.64         -0.20         6.89 o                         
   2  11  12          1.53          3.76         5.89 o                         
   3  11  12          0.15          1.85         4.97 o                         
   4  11  12          2.88          3.98         7.93 o                         
   5  11  12         56.28         55.72         8.54 o                         
   1   1  13       1707.19       1649.35        70.29 o                         
   2   1  13         55.59         68.68        23.52 o                         
   3   1  13       1125.75       1152.14        62.70 o                         
   4   1  13        264.23        291.59        37.83 o                         
   5   1  13       1285.28       1354.41        26.23 o                         
   6   1  13        164.03        124.11        14.09 o                         
   7   1  13        695.83        688.84        27.29 o                         
   8   1  13         35.38         12.80         7.58 o                         
   9   1  13        350.03        347.42        17.48 o                         
  10   1  13         62.50         59.27         9.38 o                         
  11   1  13         13.84         -1.27         3.71 o                         
   0   2  13        885.60        958.47        97.51 o                         
   1   2  13          7.83         12.67        17.38 o                         
   2   2  13         21.66         49.53        19.40 o                         
   3   2  13        122.78        158.93        29.47 o                         
   4   2  13          6.25         -3.71        19.35 o                         
   5   2  13        349.44        324.67        13.66 o                         
   6   2  13       1109.48       1072.91        30.77 o                         
   7   2  13         25.27          3.46         7.19 o                         
   8   2  13         71.20         51.90         7.67 o                         
   9   2  13         12.74         18.81         6.41 o                         
  10   2  13         12.20         13.71         6.20 o                         
  11   2  13          9.15          2.76         7.69 o                         
   1   3  13       3740.60       3689.26       135.66 o                         
   2   3  13         65.20         21.48        21.79 o                         
   3   3  13       1462.93       1458.94       111.06 o                         
   4   3  13        411.87        395.53        17.63 o                         
   5   3  13       4282.74       4263.26        64.19 o                         
   6   3  13        370.05        337.59        17.88 o                         
   7   3  13        222.86        255.67        14.05 o                         
   8   3  13         53.76         54.90         7.66 o                         
   9   3  13        255.53        252.55        16.51 o                         
  10   3  13         14.81         10.75         5.51 o                         
  11   3  13         76.89         56.20         8.91 o                         
   0   4  13        391.93        472.59        92.18 o                         
   1   4  13        261.35        217.43        48.51 o                         
   2   4  13         12.05         36.57        29.00 o                         
   3   4  13          2.83         -5.56         5.56 o                         
   4   4  13        149.24        134.97        10.21 o                         
   5   4  13       1332.44       1265.32        32.02 o                         
   6   4  13          3.06          3.35         5.83 o                         
   7   4  13         43.79         34.86         8.02 o                         
   8   4  13          9.53         -5.28         6.56 o                         
   9   4  13         15.20          2.64         7.87 o                         
  10   4  13          7.78          5.10         4.12 o                         
  11   4  13         47.60         42.35         9.55 o                         
   1   5  13       2307.50       2386.52        46.42 o                         
   2   5  13         58.37         56.78         7.34 o                         
   3   5  13       1733.50       1765.82        39.09 o                         
   4   5  13        132.80        116.69         9.83 o                         
   5   5  13       2261.92       2164.24        44.68 o                         
   6   5  13         82.16         70.36         9.02 o                         
   7   5  13        257.54        242.74        16.97 o                         
   8   5  13          7.97         10.78         6.75 o                         
   9   5  13        181.88        196.41        12.59 o                         
  10   5  13          0.92          6.43         4.87 o                         
   0   6  13        203.33        162.34        19.52 o                         
   1   6  13          7.46         12.59         5.68 o                         
   2   6  13          0.05          2.36         5.50 o                         
   3   6  13          2.31         22.63        11.97 o                         
   4   6  13         52.46         41.43         9.57 o                         
   5   6  13         52.35         49.02         9.87 o                         
   6   6  13        128.75        128.61        12.95 o                         
   7   6  13         34.32         24.33         7.24 o                         
   8   6  13          1.34          3.00         6.14 o                         
   9   6  13          5.32          8.52         7.95 o                         
  10   6  13          6.86         11.90         4.14 o                         
   1   7  13        304.75        284.89        16.63 o                         
   2   7  13         34.10         36.19        10.09 o                         
   3   7  13       1593.19       1652.14        40.26 o                         
   4   7  13         93.55         89.63        10.88 o                         
   5   7  13        533.45        558.50        35.78 o                         
   6   7  13         74.10         76.90        12.85 o                         
   7   7  13         53.65         53.67        20.05 o                         
   8   7  13         74.82         74.11         8.26 o                         
   9   7  13         76.27         72.45         6.61 o                         
   0   8  13        424.35        393.38        45.76 o                         
   1   8  13        204.42        228.97        19.74 o                         
   2   8  13         13.66         18.43         6.42 o                         
   3   8  13         14.69         18.01         7.25 o                         
   4   8  13          1.32         -1.58         6.62 o                         
   5   8  13          0.14          2.58         6.42 o                         
   6   8  13          0.13          6.09         8.67 o                         
   7   8  13         14.08         19.41         6.22 o                         
   8   8  13          7.06          0.35         3.98 o                         
   1   9  13        408.53        413.52        25.58 o                         
   2   9  13         90.39        105.46        11.67 o                         
   3   9  13        333.75        333.80        18.65 o                         
   4   9  13         22.56         20.26         6.97 o                         
   5   9  13        211.25        198.96        11.94 o                         
   6   9  13          2.86         -0.61         4.86 o                         
   7   9  13         65.00         65.72         7.75 o                         
   0  10  13          5.67          1.70        12.42 o                         
   1  10  13         34.25         28.07         8.46 o                         
   2  10  13         11.23         29.72        15.88 o                         
   3  10  13         31.75         33.56        11.07 o                         
   4  10  13         18.04         22.06         9.96 o                         
   5  10  13          2.47          0.91         7.31 o                         
   6  10  13          0.88         -5.75         6.93 o                         
   1  11  13         52.37         53.40         8.89 o                         
   2  11  13         10.63          8.62         5.74 o                         
   3  11  13         41.54         42.82         6.27 o                         
   4  11  13          6.31         -1.44         5.10 o                         
   0   0  14       1278.36       1234.18       131.24 o                         
   1   0  14       1333.72       1436.31        98.20 o                         
   2   0  14       3250.59       3679.52       185.38 o                         
   3   0  14         29.23        -27.70        27.70 o                         
   4   0  14       1527.32       1592.29        37.71 o                         
   5   0  14        238.20        227.50        23.40 o                         
   6   0  14        517.42        522.17        28.61 o                         
   7   0  14          4.73         -3.92         6.68 o                         
   8   0  14         23.52          6.02         9.69 o                         
   9   0  14        187.61        197.83        22.00 o                         
  10   0  14        113.36        129.63        18.99 o                         
  11   0  14          0.61         -1.80         6.37 o                         
   1   1  14         19.91         44.24        16.77 o                         
   2   1  14         19.87          9.79        16.32 o                         
   3   1  14         27.50         18.84        14.60 o                         
   4   1  14          2.28          9.77         5.30 o                         
   5   1  14        396.13        367.25        14.58 o                         
   6   1  14          0.89          6.14         5.77 o                         
   7   1  14         42.23         43.36         6.64 o                         
   8   1  14         29.91         29.24         7.40 o                         
   9   1  14         14.12          4.12         6.07 o                         
  10   1  14          0.10          5.07         4.56 o                         
  11   1  14          2.03          3.74         2.87 o                         
   0   2  14        155.29        191.92        39.88 o                         
   1   2  14        213.66        281.31        30.88 o                         
   2   2  14        539.74        497.07        49.99 o                         
   3   2  14        327.46        304.30        41.90 o                         
   4   2  14        123.75        127.25         9.51 o                         
   5   2  14        529.55        496.87        18.35 o                         
   6   2  14         36.00         19.97         7.43 o                         
   7   2  14         83.61         65.25         8.48 o                         
   8   2  14        276.68        277.21        13.47 o                         
   9   2  14         55.70         54.96         7.17 o                         
  10   2  14        124.69        132.24        10.32 o                         
  11   2  14          6.53          1.26         9.87 o                         
   1   3  14        805.68        720.64       109.36 o                         
   2   3  14        138.60        126.33        47.41 o                         
   3   3  14        159.85        158.11        12.66 o                         
   4   3  14        188.67        204.45        13.20 o                         
   5   3  14        272.10        248.76        16.34 o                         
   6   3  14        174.53        139.04        12.64 o                         
   7   3  14         76.12         78.46         8.89 o                         
   8   3  14          4.50          6.57         4.84 o                         
   9   3  14          7.75         -5.59         6.58 o                         
  10   3  14          0.01          9.27         5.24 o                         
  11   3  14          2.63          3.45         4.02 o                         
   0   4  14        607.71        539.80        43.30 o                         
   1   4  14        178.42        187.10        18.50 o                         
   2   4  14        741.92        780.41        23.81 o                         
   3   4  14         18.35         11.25         4.88 o                         
   4   4  14        624.83        613.80        20.81 o                         
   5   4  14          0.11         -0.23         7.00 o                         
   6   4  14         38.76         30.51         7.56 o                         
   7   4  14         83.18         73.97         9.87 o                         
   8   4  14        373.06        430.82        19.07 o                         
   9   4  14          1.63          3.03         9.03 o                         
  10   4  14         80.29         74.45         7.51 o                         
   1   5  14        100.34         83.04         9.81 o                         
   2   5  14          0.25          1.88        11.57 o                         
   3   5  14        171.39        133.96        10.23 o                         
   4   5  14         90.55         78.29        10.09 o                         
   5   5  14          0.10          2.49         6.03 o                         
   6   5  14         76.82         78.13         8.84 o                         
   7   5  14         21.91         11.86         7.39 o                         
   8   5  14         40.41         37.00         8.41 o                         
   9   5  14          2.96         -7.21         8.47 o                         
  10   5  14         21.71         26.03         6.66 o                         
   0   6  14        690.83        637.49        38.57 o                         
   1   6  14          0.81          2.59         8.29 o                         
   2   6  14         59.97         48.66         7.35 o                         
   3   6  14        120.02        107.22        10.73 o                         
   4   6  14         33.76         19.82         7.94 o                         
   5   6  14         10.13          6.88         7.17 o                         
   6   6  14        344.13        354.11        19.80 o                         
   7   6  14        152.37        186.78        13.97 o                         
   8   6  14        106.64        101.36        17.33 o                         
   9   6  14          1.17         -5.42         6.78 o                         
   1   7  14        201.28        186.52        15.24 o                         
   2   7  14          0.56          7.39         8.27 o                         
   3   7  14          4.60          4.83         6.32 o                         
   4   7  14        135.75        169.11        14.95 o                         
   5   7  14          5.20          2.59         6.79 o                         
   6   7  14          1.85         -1.54         7.94 o                         
   7   7  14         13.00         14.36         5.49 o                         
   8   7  14          5.10          4.18         4.95 o                         
   9   7  14         15.64          6.47         5.29 o                         
   0   8  14        305.58        348.54        27.92 o                         
   1   8  14          1.99         -5.21         7.47 o                         
   2   8  14         43.39         51.93         8.73 o                         
   3   8  14          6.39          8.87         7.70 o                         
   4   8  14         21.94         -6.97         7.33 o                         
   5   8  14         34.88         33.35         7.52 o                         
   6   8  14        166.56        181.58        12.97 o                         
   7   8  14         21.77         15.33         5.31 o                         
   8   8  14         31.95         30.96         5.31 o                         
   1   9  14         38.47         36.45        10.82 o                         
   2   9  14          3.06         12.05         8.98 o                         
   3   9  14         18.52         17.36         6.81 o                         
   4   9  14          7.00          2.74         7.30 o                         
   5   9  14          0.75          5.69         4.94 o                         
   6   9  14          1.35          3.75         3.71 o                         
   7   9  14          0.14         -5.88         7.31 o                         
   0  10  14        217.83        250.72        22.46 o                         
   1  10  14          6.20         -4.09         8.97 o                         
   2  10  14        170.37        190.92        18.87 o                         
   3  10  14          5.47         -1.56         8.70 o                         
   4  10  14        145.97        174.18        16.24 o                         
   5  10  14          7.11          5.71         7.39 o                         
   1  11  14          5.56          7.36         6.72 o                         
   2  11  14          1.45          3.90         5.53 o                         
   3  11  14          0.07          2.17         4.42 o                         
   1   1  15        288.00        286.10        34.64 o                         
   2   1  15         12.56        -16.85        22.00 o                         
   3   1  15       1028.65       1057.87        22.97 o                         
   4   1  15          0.07         -7.74         7.74 o                         
   5   1  15        143.12        134.27         9.58 o                         
   6   1  15          3.97         -1.18         9.64 o                         
   7   1  15        442.98        485.55        18.95 o                         
   8   1  15         27.37         16.29         6.74 o                         
   9   1  15        202.07        234.46        13.69 o                         
  10   1  15          8.72          2.58         4.61 o                         
  11   1  15        133.60        125.57        14.32 o                         
   0   2  15        351.68        273.86        74.28 o                         
   1   2  15        518.97        572.97        55.60 o                         
   2   2  15        181.89        214.64        14.50 o                         
   3   2  15          4.21          5.83         5.84 o                         
   4   2  15         79.11         65.23         7.29 o                         
   5   2  15         70.08         67.62         7.50 o                         
   6   2  15        152.09        129.51        12.44 o                         
   7   2  15          0.20          2.33         5.51 o                         
   8   2  15         28.55         27.96         6.64 o                         
   9   2  15          2.74         -5.87         5.87 o                         
  10   2  15          1.01         -5.49         5.49 o                         
   1   3  15        910.92        953.55        29.47 o                         
   2   3  15        689.86        661.24        24.52 o                         
   3   3  15         38.89         -6.11         6.11 o                         
   4   3  15         35.72         32.16         6.65 o                         
   5   3  15        108.61        115.08        18.49 o                         
   6   3  15          1.24          1.55         5.24 o                         
   7   3  15        189.51        202.34        12.85 o                         
   8   3  15         84.79         83.39         9.76 o                         
   9   3  15        176.20        199.35        11.67 o                         
  10   3  15         13.71          5.94         7.57 o                         
   0   4  15        148.69        199.03        14.78 o                         
   1   4  15         95.61         87.30         9.66 o                         
   2   4  15          4.81          8.21         5.43 o                         
   3   4  15          1.56          1.61         5.15 o                         
   4   4  15         23.87         22.06         6.08 o                         
   5   4  15          2.81          6.64         7.61 o                         
   6   4  15         24.78         27.39         7.50 o                         
   7   4  15          0.49         -0.51         5.70 o                         
   8   4  15         16.03          6.34         5.87 o                         
   9   4  15         11.35         13.91         5.48 o                         
  10   4  15          2.46          1.93         5.40 o                         
   1   5  15        299.88        323.03        16.78 o                         
   2   5  15         54.38         41.57         7.31 o                         
   3   5  15        110.15        110.98        10.36 o                         
   4   5  15         64.92         54.58         8.11 o                         
   5   5  15        102.74        104.54        10.97 o                         
   6   5  15        219.46        215.17        14.41 o                         
   7   5  15        156.20        172.90        16.33 o                         
   8   5  15          0.96          3.23         5.86 o                         
   9   5  15        125.24        126.62        10.92 o                         
  10   5  15         10.16          9.84         6.30 o                         
   0   6  15         64.91         41.19        13.61 o                         
   1   6  15        392.34        384.65        21.74 o                         
   2   6  15        221.62        196.71        13.02 o                         
   3   6  15          0.30         -1.23        10.02 o                         
   4   6  15        365.35        385.12        21.44 o                         
   5   6  15          2.31         -6.36         6.64 o                         
   6   6  15          3.92          3.52         8.22 o                         
   7   6  15         11.14         10.75         8.04 o                         
   8   6  15          2.93          2.84        19.56 o                         
   9   6  15         10.86         14.28         6.07 o                         
   1   7  15         67.48         39.25        13.29 o                         
   2   7  15        101.04         86.44        10.61 o                         
   3   7  15        213.67        211.69        14.12 o                         
   4   7  15          0.06          4.07         6.89 o                         
   5   7  15         25.92         26.64         7.63 o                         
   6   7  15         28.68         26.14         7.39 o                         
   7   7  15        110.37        109.75         8.63 o                         
   8   7  15         16.86         20.31         5.98 o                         
   0   8  15        150.97        162.23        20.04 o                         
   1   8  15         15.09          7.42         7.49 o                         
   2   8  15         60.19         53.76        12.65 o                         
   3   8  15          4.84         13.58         6.96 o                         
   4   8  15         40.96         41.60         9.00 o                         
   5   8  15          0.20          1.42         5.43 o                         
   6   8  15          0.30          0.98         4.21 o                         
   7   8  15          4.43         -1.09         4.42 o                         
   1   9  15        228.03        251.74        24.29 o                         
   2   9  15         24.63         25.58         9.05 o                         
   3   9  15        110.73        132.64        13.45 o                         
   4   9  15          5.49         16.28         5.14 o                         
   5   9  15         68.24         78.63         7.82 o                         
   6   9  15          2.54          2.21         4.83 o                         
   0  10  15         15.96         23.15        13.49 o                         
   1  10  15         11.19          2.42         7.69 o                         
   2  10  15         43.27         34.29         8.68 o                         
   3  10  15          9.36          5.93         7.48 o                         
   4  10  15          0.56         -1.18         8.54 o                         
   5  10  15         16.09         13.09         7.15 o                         
   1  11  15         29.22         19.53         6.51 o                         
   2  11  15          0.89          9.44         5.28 o                         
   0   0  16       1050.10       1031.69        57.37 o                         
   1   0  16        189.40        179.49        15.34 o                         
   2   0  16        109.28         87.41        12.47 o                         
   3   0  16        200.03        212.27        14.60 o                         
   4   0  16       1426.16       1360.32        41.78 o                         
   5   0  16        119.49        123.50        15.62 o                         
   6   0  16       1169.15       1126.36        41.40 o                         
   7   0  16         80.92         91.33        16.03 o                         
   8   0  16       1104.25       1214.74        47.26 o                         
   9   0  16         25.20         24.09        10.39 o                         
  10   0  16        140.78        160.10        16.60 o                         
   1   1  16         40.88         43.02         8.02 o                         
   2   1  16          1.50         -5.01        10.82 o                         
   3   1  16         27.59         24.91         5.34 o                         
   4   1  16        121.72        114.43         7.72 o                         
   5   1  16        155.81        137.78        10.30 o                         
   6   1  16          8.07          7.99         6.06 o                         
   7   1  16         14.46          2.85         5.45 o                         
   8   1  16        105.20        113.63        10.96 o                         
   9   1  16          5.51          1.07         4.86 o                         
  10   1  16         39.45         36.35         4.84 o                         
   0   2  16        616.22        584.40        27.30 o                         
   1   2  16         10.21         13.14         8.13 o                         
   2   2  16        190.98        210.05        13.80 o                         
   3   2  16        131.49        121.99         9.94 o                         
   4   2  16       2277.65       2308.94        53.85 o                         
   5   2  16        418.58        432.17        18.23 o                         
   6   2  16        231.99        238.68        13.87 o                         
   7   2  16         45.34         40.27         6.59 o                         
   8   2  16        508.94        547.27        18.49 o                         
   9   2  16          3.43          3.82         4.39 o                         
  10   2  16        178.60        197.44        12.39 o                         
   1   3  16          1.02         -2.74         5.42 o                         
   2   3  16        241.27        239.34        15.16 o                         
   3   3  16         91.02        101.86        10.59 o                         
   4   3  16        311.94        290.61        15.10 o                         
   5   3  16         83.64        107.56         9.32 o                         
   6   3  16        131.53        124.40         9.70 o                         
   7   3  16         61.22         48.44         7.75 o                         
   8   3  16         25.18         19.74         7.87 o                         
   9   3  16          0.17         -1.26         3.97 o                         
  10   3  16         66.19         73.79        13.93 o                         
   0   4  16       1277.91       1308.00        41.53 o                         
   1   4  16        139.12        121.16        11.70 o                         
   2   4  16         38.64         34.80        12.38 o                         
   3   4  16         53.23         43.61         9.41 o                         
   4   4  16       1302.13       1306.98        28.83 o                         
   5   4  16         25.00         21.37         6.26 o                         
   6   4  16        127.79        120.20        12.63 o                         
   7   4  16        163.40        165.54        12.59 o                         
   8   4  16        327.23        326.38        17.18 o                         
   9   4  16          0.09         10.66         6.18 o                         
  10   4  16         85.40         67.49        11.89 o                         
   1   5  16          1.12          1.03         9.32 o                         
   2   5  16          9.25        -10.66        10.66 o                         
   3   5  16          2.76         -7.47         7.47 o                         
   4   5  16         23.20         16.32         8.40 o                         
   5   5  16         46.38         42.54        11.49 o                         
   6   5  16          0.81          8.75         6.80 o                         
   7   5  16         63.02         47.38         8.79 o                         
   8   5  16         25.67         27.28        10.75 o                         
   9   5  16          2.86         13.44         5.54 o                         
   0   6  16        518.29        493.13        33.96 o                         
   1   6  16        239.69        225.64        16.83 o                         
   2   6  16         28.04         12.28         6.07 o                         
   3   6  16         38.31         31.34         7.77 o                         
   4   6  16        678.46        721.88        22.33 o                         
   5   6  16        152.62        161.33        12.55 o                         
   6   6  16        424.34        450.62        30.08 o                         
   7   6  16          0.74          0.99         7.46 o                         
   8   6  16        124.94        122.10        11.21 o                         
   9   6  16          1.16         -3.37         3.37 o                         
   1   7  16          1.95         -3.11         5.82 o                         
   2   7  16         52.28         52.30        10.08 o                         
   3   7  16         18.30         21.65         7.82 o                         
   4   7  16         57.11         56.63         9.46 o                         
   5   7  16          4.66          5.81         5.84 o                         
   6   7  16          2.98         10.58         5.83 o                         
   7   7  16          0.29          0.81         4.45 o                         
   8   7  16          1.36          1.38         4.93 o                         
   0   8  16        494.31        440.99        31.43 o                         
   1   8  16        105.82         94.20        11.51 o                         
   2   8  16        293.71        314.38        27.58 o                         
   3   8  16          4.20         -2.67         8.14 o                         
   4   8  16        422.71        483.24        20.23 o                         
   5   8  16          1.86          3.37         4.79 o                         
   6   8  16        212.65        213.50        10.06 o                         
   7   8  16          0.63          1.67         5.16 o                         
   1   9  16         11.12         23.62         8.97 o                         
   2   9  16          3.26         -3.62         6.44 o                         
   3   9  16          9.42         19.64         7.25 o                         
   4   9  16         11.86         18.46         5.41 o                         
   5   9  16          0.27         -2.43         4.26 o                         
   0  10  16         79.47        112.13        19.60 o                         
   1  10  16          3.47         -4.69         9.21 o                         
   2  10  16         28.08         23.65         7.25 o                         
   3  10  16          0.91          0.91         5.14 o                         
   4  10  16        106.19         96.38        18.25 o                         
   1  11  16          0.05         -4.19         4.19 o                         
   1   1  17        172.01        173.25         9.76 o                         
   2   1  17        457.66        462.85        17.73 o                         
   3   1  17       2174.53       2240.14        55.07 o                         
   4   1  17          3.43          6.14         4.57 o                         
   5   1  17        284.38        288.35        14.06 o                         
   6   1  17         76.91         67.63         8.49 o                         
   7   1  17        487.71        554.39        19.85 o                         
   8   1  17          7.92          7.44         5.54 o                         
   9   1  17        115.43        135.94         9.69 o                         
  10   1  17          0.22         -0.58         3.95 o                         
   0   2  17         26.08         35.49         9.62 o                         
   1   2  17          0.03          3.31         5.64 o                         
   2   2  17        113.62         94.31         9.73 o                         
   3   2  17          0.08         -1.77        13.73 o                         
   4   2  17          6.95          3.93         5.33 o                         
   5   2  17         12.44          2.94         5.86 o                         
   6   2  17         93.00         95.62         9.68 o                         
   7   2  17         27.68         28.23         6.16 o                         
   8   2  17         19.00         23.41         5.58 o                         
   9   2  17          0.72          2.03         4.43 o                         
  10   2  17         24.75         25.55         6.77 o                         
   1   3  17         78.04         66.72         8.26 o                         
   2   3  17          2.64          2.78         7.14 o                         
   3   3  17         48.33         29.77         6.94 o                         
   4   3  17         29.79         26.46         7.08 o                         
   5   3  17         91.62         78.18         9.30 o                         
   6   3  17          0.49         -6.47         6.47 o                         
   7   3  17        171.68        184.16        10.95 o                         
   8   3  17          9.28          3.27         5.57 o                         
   9   3  17         62.01         66.78         7.91 o                         
  10   3  17         66.02         54.69        10.41 o                         
   0   4  17       1215.68       1142.43        48.27 o                         
   1   4  17        208.46        200.05        11.65 o                         
   2   4  17         12.85         11.19         6.38 o                         
   3   4  17         43.02         28.53         6.67 o                         
   4   4  17         83.08         73.36         9.07 o                         
   5   4  17        117.78        115.95        10.64 o                         
   6   4  17         92.36         86.70        10.45 o                         
   7   4  17         64.91         67.45         7.90 o                         
   8   4  17          2.59         10.42         8.87 o                         
   9   4  17          1.56          1.00         3.86 o                         
   1   5  17         26.71         13.50         5.84 o                         
   2   5  17         11.31          3.76         5.97 o                         
   3   5  17         66.84         55.14        10.14 o                         
   4   5  17        164.56        141.50        12.11 o                         
   5   5  17        317.66        364.41        18.04 o                         
   6   5  17         26.09         26.93         8.65 o                         
   7   5  17        155.26        159.83        12.54 o                         
   8   5  17          5.95         -1.96         4.24 o                         
   9   5  17         22.04         20.64         8.51 o                         
   0   6  17          0.28          1.54        10.01 o                         
   1   6  17         91.09         99.86        10.65 o                         
   2   6  17          0.33         -5.79         6.68 o                         
   3   6  17         74.56         76.11         9.48 o                         
   4   6  17          9.63         24.03        11.53 o                         
   5   6  17          0.57         14.71         6.25 o                         
   6   6  17          1.57          7.84         9.34 o                         
   7   6  17         20.16         26.71         6.66 o                         
   8   6  17          1.05         -3.73         4.80 o                         
   1   7  17         20.95         14.38         7.74 o                         
   2   7  17        168.48        172.97        14.20 o                         
   3   7  17         60.01         66.70        12.25 o                         
   4   7  17          0.44          3.50         7.81 o                         
   5   7  17        116.27        117.67         9.69 o                         
   6   7  17         11.21          7.27         8.50 o                         
   7   7  17        191.76        190.35        14.21 o                         
   0   8  17         22.18         23.41         9.08 o                         
   1   8  17         28.20         21.13         8.74 o                         
   2   8  17         45.32         61.33        13.63 o                         
   3   8  17         42.49         43.19         9.84 o                         
   4   8  17         58.81         70.75         8.65 o                         
   5   8  17         15.71          0.07         8.62 o                         
   6   8  17          3.89          8.97         5.95 o                         
   1   9  17        102.03        122.95        12.90 o                         
   2   9  17          5.12          2.69         6.94 o                         
   3   9  17         67.93         61.63         8.66 o                         
   4   9  17          0.16          0.63         4.56 o                         
   5   9  17         56.45         43.00        14.88 o                         
   0  10  17          4.79          7.58        10.45 o                         
   1  10  17          0.00          7.91         7.45 o                         
   2  10  17          0.46          0.10         6.53 o                         
   3  10  17          3.05          2.31         5.29 o                         
   0   0  18        198.15        212.46        22.55 o                         
   1   0  18         16.00         14.44         6.08 o                         
   2   0  18         28.76         12.96         7.68 o                         
   3   0  18        741.55        724.10        25.76 o                         
   4   0  18         60.36         61.82        11.89 o                         
   5   0  18         21.47         19.04         8.93 o                         
   6   0  18        266.43        272.32        21.11 o                         
   7   0  18         53.46         67.82        14.10 o                         
   8   0  18        220.02        227.31        16.31 o                         
   9   0  18          7.03         21.81         8.88 o                         
  10   0  18         41.06         25.14         8.10 o                         
   1   1  18         91.33         70.87         7.63 o                         
   2   1  18          1.67         -5.55         5.55 o                         
   3   1  18        916.39        878.31        23.87 o                         
   4   1  18         14.14         16.26         6.49 o                         
   5   1  18          6.31          1.43         4.97 o                         
   6   1  18         46.76         46.41         7.37 o                         
   7   1  18          7.24         11.12         5.20 o                         
   8   1  18         32.58         36.83         7.64 o                         
   9   1  18         23.52         31.33         6.57 o                         
  10   1  18          0.00         -7.05         7.05 o                         
   0   2  18       1568.31       1587.75        46.19 o                         
   1   2  18         10.73          9.47         5.22 o                         
   2   2  18        117.97        104.81        11.05 o                         
   3   2  18        218.11        197.67        13.16 o                         
   4   2  18        107.10         85.12         9.39 o                         
   5   2  18         29.84         17.26         6.25 o                         
   6   2  18         50.54         48.24         7.06 o                         
   7   2  18        183.59        180.51        10.66 o                         
   8   2  18        246.46        251.18        14.24 o                         
   9   2  18          1.97          8.96         5.04 o                         
   1   3  18          2.94         -0.07         7.48 o                         
   2   3  18          6.82         10.81         5.82 o                         
   3   3  18        217.20        188.90        12.95 o                         
   4   3  18          7.60          0.04         6.92 o                         
   5   3  18          1.99          2.35         6.27 o                         
   6   3  18         20.44         16.04         6.76 o                         
   7   3  18          2.05          5.57         5.67 o                         
   8   3  18         12.94         19.30         5.24 o                         
   9   3  18         32.07         41.73         8.74 o                         
   0   4  18        526.96        604.96        29.67 o                         
   1   4  18          6.61         14.29         5.84 o                         
   2   4  18         35.52         19.99         5.39 o                         
   3   4  18         94.32        102.20         9.89 o                         
   4   4  18        235.71        227.33        13.41 o                         
   5   4  18         18.16          9.76         6.47 o                         
   6   4  18         27.44          9.20         6.71 o                         
   7   4  18         24.98         27.17         8.03 o                         
   8   4  18        151.56        196.42        13.59 o                         
   9   4  18          9.26         15.25         5.46 o                         
   1   5  18          0.13         -5.87         6.58 o                         
   2   5  18         94.56         99.12        10.43 o                         
   3   5  18          4.40          6.55         8.54 o                         
   4   5  18         11.42          8.93         7.33 o                         
   5   5  18         54.19         57.93         9.56 o                         
   6   5  18          2.57          1.51         6.64 o                         
   7   5  18          0.54          1.11         5.23 o                         
   8   5  18          1.01          4.45         3.76 o                         
   0   6  18        146.49        140.90        24.19 o                         
   1   6  18         64.70         54.76         9.82 o                         
   2   6  18         53.46         43.57         8.03 o                         
   3   6  18         93.43         89.62         9.57 o                         
   4   6  18        170.33        185.19        16.81 o                         
   5   6  18          0.15          8.92         8.49 o                         
   6   6  18         51.70         68.35        12.77 o                         
   7   6  18         48.75         43.58         6.23 o                         
   8   6  18         71.88         77.40         8.67 o                         
   1   7  18          2.48          5.74         6.52 o                         
   2   7  18          1.00          8.41         5.92 o                         
   3   7  18         54.46         58.26         8.60 o                         
   4   7  18          0.42          2.51         6.18 o                         
   5   7  18          0.75         -5.60         8.76 o                         
   6   7  18          0.96          6.48         8.48 o                         
   7   7  18          1.25          2.86         5.16 o                         
   0   8  18        343.34        367.41        24.78 o                         
   1   8  18         31.53         42.79         7.07 o                         
   2   8  18        108.49        117.54        12.56 o                         
   3   8  18         32.69         28.59         7.86 o                         
   4   8  18         42.19         39.97         7.39 o                         
   5   8  18         15.24         20.84         6.97 o                         
   6   8  18         53.74         54.63         7.51 o                         
   1   9  18          3.00         -3.50         8.97 o                         
   2   9  18         21.94         27.05         6.30 o                         
   3   9  18         36.35         37.05         4.94 o                         
   4   9  18         21.13         29.59         6.06 o                         
   0  10  18         33.39         44.32        10.31 o                         
   1  10  18          4.93         -0.77         5.51 o                         
   2  10  18          9.14         10.46         4.83 o                         
   1   1  19        152.36        135.46        10.25 o                         
   2   1  19         92.62         80.42         8.65 o                         
   3   1  19       1055.12       1032.01        24.19 o                         
   4   1  19         41.83         37.06         7.04 o                         
   5   1  19        308.34        315.61        14.51 o                         
   6   1  19        111.01         83.93         8.85 o                         
   7   1  19        114.51        118.86        10.46 o                         
   8   1  19         20.32         20.44         6.68 o                         
   9   1  19        240.65        242.02        12.90 o                         
   0   2  19         62.47         46.27        11.15 o                         
   1   2  19        137.93        121.07         9.91 o                         
   2   2  19          6.73          7.51         6.30 o                         
   3   2  19        130.89        126.65        11.06 o                         
   4   2  19         85.35         94.80         9.79 o                         
   5   2  19          0.22         -1.57         6.66 o                         
   6   2  19        108.17        103.78         8.65 o                         
   7   2  19         14.55         10.00         5.14 o                         
   8   2  19          1.68         -6.35         6.35 o                         
   9   2  19         55.23         60.75         7.53 o                         
   1   3  19       1256.81       1253.83        33.50 o                         
   2   3  19         35.46         32.53         6.82 o                         
   3   3  19        806.26        813.11        24.45 o                         
   4   3  19          5.35          4.90         6.09 o                         
   5   3  19        345.97        353.57        17.90 o                         
   6   3  19        191.42        176.08        11.39 o                         
   7   3  19        121.05        125.35         8.37 o                         
   8   3  19          1.36          3.67         3.74 o                         
   9   3  19        243.03        233.20        17.58 o                         
   0   4  19         20.94         12.53         9.51 o                         
   1   4  19          1.22          7.08         8.00 o                         
   2   4  19         17.04         20.52         6.19 o                         
   3   4  19          2.45         11.28         6.41 o                         
   4   4  19          0.04          0.10         6.87 o                         
   5   4  19          0.03          2.96         6.32 o                         
   6   4  19         17.48         19.51         7.66 o                         
   7   4  19         22.17         24.52         6.91 o                         
   8   4  19         16.30         16.51         5.07 o                         
   1   5  19        828.36        898.52        24.77 o                         
   2   5  19         10.65         10.88         6.92 o                         
   3   5  19         43.54         49.06         9.03 o                         
   4   5  19         72.99         89.99        10.55 o                         
   5   5  19        378.94        397.13        19.34 o                         
   6   5  19        269.51        268.99        18.85 o                         
   7   5  19        313.65        347.59        14.33 o                         
   8   5  19         24.18         11.01         4.95 o                         
   0   6  19        175.23        164.98        20.98 o                         
   1   6  19          0.19          9.72         7.67 o                         
   2   6  19          0.20         -1.65         6.35 o                         
   3   6  19         12.62          9.60         6.03 o                         
   4   6  19          0.07          3.88         7.64 o                         
   5   6  19          2.55         -9.72         9.72 o                         
   6   6  19         10.84         12.36         8.06 o                         
   7   6  19          8.41         13.47        13.58 o                         
   1   7  19        479.07        499.16        21.25 o                         
   2   7  19          0.14         -0.28         6.41 o                         
   3   7  19        203.09        201.21        15.19 o                         
   4   7  19         15.89         10.69         6.54 o                         
   5   7  19        354.45        359.53        22.16 o                         
   6   7  19         41.74         36.20         6.41 o                         
   0   8  19         18.32         20.00         8.51 o                         
   1   8  19          0.20          7.26         5.69 o                         
   2   8  19         21.32         39.27         8.24 o                         
   3   8  19          1.80          2.50         6.83 o                         
   4   8  19          5.65          6.81         6.30 o                         
   5   8  19          2.51          0.92         6.29 o                         
   1   9  19        140.26        133.78        13.09 o                         
   2   9  19         11.73         10.12         6.20 o                         
   3   9  19         41.46         31.95         7.54 o                         
   0   0  20         38.04         16.28        10.26 o                         
   1   0  20         26.88         50.86        11.70 o                         
   2   0  20       1306.25       1360.32        34.46 o                         
   3   0  20         20.93         26.79         8.59 o                         
   4   0  20        687.45        698.50        32.36 o                         
   5   0  20         99.91         79.13        16.40 o                         
   6   0  20        144.89        134.90        18.22 o                         
   7   0  20          0.73         -7.03         7.45 o                         
   8   0  20         86.23         90.44        12.70 o                         
   9   0  20          1.49         -1.11         4.26 o                         
   1   1  20         10.99          3.98         6.91 o                         
   2   1  20          1.53          8.71         5.67 o                         
   3   1  20         16.30         14.40         6.13 o                         
   4   1  20         81.18        106.89         9.29 o                         
   5   1  20         28.55         32.23         9.25 o                         
   6   1  20         12.90         11.08         6.78 o                         
   7   1  20          3.48         -2.43         7.44 o                         
   8   1  20         14.16         14.13         5.65 o                         
   9   1  20         12.93         10.61         9.90 o                         
   0   2  20        428.01        428.19        26.00 o                         
   1   2  20         38.98         21.46        11.04 o                         
   2   2  20        739.85        714.12        23.39 o                         
   3   2  20         37.92         36.26         7.01 o                         
   4   2  20        418.86        431.35        18.00 o                         
   5   2  20         36.32         27.65         6.78 o                         
   6   2  20        208.62        224.13        10.31 o                         
   7   2  20         17.07         24.66         5.88 o                         
   8   2  20         67.22         62.43        10.37 o                         
   1   3  20         34.27         37.90         7.43 o                         
   2   3  20        171.40        175.44        12.18 o                         
   3   3  20         61.82         53.89         8.26 o                         
   4   3  20         10.50          3.74         5.85 o                         
   5   3  20          8.23         12.05         6.71 o                         
   6   3  20         54.13         54.43         7.09 o                         
   7   3  20         12.59          9.98         7.17 o                         
   8   3  20         78.58         85.47         7.99 o                         
   0   4  20        670.99        714.87        39.59 o                         
   1   4  20          5.32          6.40         5.58 o                         
   2   4  20        205.00        200.09        14.10 o                         
   3   4  20          4.67          8.65         5.18 o                         
   4   4  20        337.00        363.53        17.43 o                         
   5   4  20         70.23         74.69         8.62 o                         
   6   4  20        296.85        332.83        16.61 o                         
   7   4  20         16.97         21.20         6.01 o                         
   8   4  20         38.22         26.86         8.82 o                         
   1   5  20         13.95         10.75         6.02 o                         
   2   5  20        103.79         95.80        10.08 o                         
   3   5  20         14.19          7.78         4.96 o                         
   4   5  20         12.50         13.93         6.84 o                         
   5   5  20          9.78         13.44         6.47 o                         
   6   5  20          3.23          7.78         5.17 o                         
   7   5  20          5.18         -0.18         5.78 o                         
   0   6  20         76.68         95.90        15.88 o                         
   1   6  20          0.06          1.14         6.97 o                         
   2   6  20        160.22        177.56        13.16 o                         
   3   6  20         11.34          8.43         5.65 o                         
   4   6  20        281.25        329.10        19.20 o                         
   5   6  20         37.04         45.36        11.72 o                         
   6   6  20        262.10        289.22        14.81 o                         
   1   7  20          1.49          3.73         6.92 o                         
   2   7  20         66.21         78.68         8.85 o                         
   3   7  20         12.85          0.99         7.33 o                         
   4   7  20          6.59          1.24         7.60 o                         
   5   7  20          1.51          1.90         5.89 o                         
   6   7  20          7.65          9.34         7.97 o                         
   0   8  20         15.27         15.36        10.45 o                         
   1   8  20          4.81         -2.33         6.29 o                         
   2   8  20         59.37         55.13         7.98 o                         
   3   8  20         14.41          6.76         4.26 o                         
   4   8  20         48.56         42.27         7.25 o                         
   1   9  20          0.11         10.71        10.10 o                         
   1   1  21        117.11        103.83         7.82 o                         
   2   1  21        416.47        405.80        16.42 o                         
   3   1  21         32.32         31.00         7.30 o                         
   4   1  21          0.10         -3.55         5.51 o                         
   5   1  21         94.20        101.99        10.02 o                         
   6   1  21          7.41          6.37         5.72 o                         
   7   1  21         23.14         23.74         5.32 o                         
   8   1  21         31.95         40.54         5.51 o                         
   0   2  21          1.11         17.07         9.10 o                         
   1   2  21         36.28         21.00         7.93 o                         
   2   2  21         55.26         55.31         8.48 o                         
   3   2  21          1.82         -0.25         6.15 o                         
   4   2  21          6.72         14.55         5.75 o                         
   5   2  21        169.12        184.25        11.38 o                         
   6   2  21          2.41         -2.43         3.95 o                         
   7   2  21         42.87         50.23         6.89 o                         
   8   2  21          2.03          5.15         5.62 o                         
   1   3  21        764.76        778.13        23.65 o                         
   2   3  21         12.60          5.59         5.36 o                         
   3   3  21        383.05        393.08        15.44 o                         
   4   3  21         64.64         45.40         8.48 o                         
   5   3  21         73.86         81.88         8.02 o                         
   6   3  21         17.51         18.74         4.82 o                         
   7   3  21         14.94         10.05         8.07 o                         
   8   3  21          2.27          1.54         6.44 o                         
   0   4  21         13.98         27.98        13.21 o                         
   1   4  21          2.58          0.53         6.36 o                         
   2   4  21          1.07          7.30         6.71 o                         
   3   4  21          1.16         -0.77         5.48 o                         
   4   4  21          0.37          5.07         5.96 o                         
   5   4  21         36.56         43.54         8.22 o                         
   6   4  21          0.02          5.59         4.91 o                         
   7   4  21          5.42          3.24         4.51 o                         
   1   5  21        122.16        146.31        11.23 o                         
   2   5  21          8.64          0.47         8.83 o                         
   3   5  21        163.01        186.22        16.04 o                         
   4   5  21         20.98         21.14         8.14 o                         
   5   5  21        169.30        205.62        14.74 o                         
   6   5  21         24.45         11.39         7.56 o                         
   0   6  21         12.73         22.50         9.45 o                         
   1   6  21          0.19          8.55         5.21 o                         
   2   6  21          2.36         -7.05         7.05 o                         
   3   6  21          0.68         12.32         4.60 o                         
   4   6  21         19.04         30.37        13.60 o                         
   5   6  21          2.36         -6.69         7.40 o                         
   6   6  21          2.12          2.41         3.56 o                         
   1   7  21        224.07        229.92        12.35 o                         
   2   7  21          1.37         -4.22         5.10 o                         
   3   7  21         46.74         56.62         7.86 o                         
   4   7  21         30.23         33.31         7.70 o                         
   5   7  21        119.03        122.71        12.09 o                         
   0   8  21         13.38          7.52         8.01 o                         
   1   8  21         37.20         45.34         6.59 o                         
   2   8  21          1.06         -5.88         9.39 o                         
   3   8  21          3.01         -4.01         6.46 o                         
   0   0  22        123.04        114.21        25.12 o                         
   1   0  22          0.05         -5.90         7.34 o                         
   2   0  22        629.22        647.79        36.86 o                         
   3   0  22         95.18        102.39        11.23 o                         
   4   0  22        175.12        196.34        16.69 o                         
   5   0  22         26.83         26.32        14.30 o                         
   6   0  22         30.86         26.35         7.37 o                         
   7   0  22         41.91         50.24         7.42 o                         
   1   1  22        208.34        228.32        12.52 o                         
   2   1  22        142.31        145.68        10.31 o                         
   3   1  22         13.66         14.46         6.31 o                         
   4   1  22          2.72         -2.55         5.86 o                         
   5   1  22         21.74         25.39         6.03 o                         
   6   1  22          3.77          2.67         4.73 o                         
   7   1  22         17.92         25.85         4.80 o                         
   0   2  22        654.59        618.95        36.71 o                         
   1   2  22          9.02         -6.60         6.60 o                         
   2   2  22        748.53        748.11        20.89 o                         
   3   2  22        123.16        130.37        10.33 o                         
   4   2  22        274.17        287.19        13.65 o                         
   5   2  22         27.87         14.22         4.91 o                         
   6   2  22         30.82         13.84         6.25 o                         
   7   2  22         26.09         28.54         6.08 o                         
   1   3  22         29.90         31.34         6.74 o                         
   2   3  22          4.59          3.46         5.01 o                         
   3   3  22         14.35         11.15         4.86 o                         
   4   3  22          0.07         -1.48         4.99 o                         
   5   3  22          8.09          9.81         4.48 o                         
   6   3  22          0.01         -2.94         4.56 o                         
   7   3  22          3.85          1.12         6.72 o                         
   0   4  22       1123.64       1178.68        50.21 o                         
   1   4  22        146.18        138.07        11.03 o                         
   2   4  22        341.34        354.68        14.65 o                         
   3   4  22         34.53         46.86         7.04 o                         
   4   4  22         94.01         83.82         9.47 o                         
   5   4  22          9.74          2.55         4.89 o                         
   6   4  22         62.65         53.09         5.92 o                         
   1   5  22          0.06         -6.78         6.78 o                         
   2   5  22         23.61         40.07         8.71 o                         
   3   5  22         19.14          4.70         6.41 o                         
   4   5  22         20.55         22.31         8.75 o                         
   5   5  22          1.42          0.73         9.75 o                         
   6   5  22          0.43          6.04         5.73 o                         
   0   6  22        385.81        394.65        35.16 o                         
   1   6  22         57.38         55.36        12.22 o                         
   2   6  22        209.58        217.87        18.25 o                         
   3   6  22          0.01         -7.08         8.10 o                         
   4   6  22        126.70        119.64        13.03 o                         
   5   6  22         21.43         21.91         4.80 o                         
   1   7  22         21.23         34.53         7.43 o                         
   2   7  22          6.24          8.56         6.28 o                         
   3   7  22          4.70          7.19         5.75 o                         
   4   7  22          8.14         11.46         6.09 o                         
   1   8  22          0.00         10.76         6.78 o                         
   1   1  23        472.43        492.50        17.94 o                         
   2   1  23        107.74        106.98         9.42 o                         
   3   1  23        617.35        696.67        20.17 o                         
   4   1  23          3.49          6.94         5.55 o                         
   5   1  23        209.02        226.77        13.48 o                         
   6   1  23          5.85          4.44         3.81 o                         
   7   1  23        137.83        118.67        15.01 o                         
   0   2  23          0.11         -8.42         8.42 o                         
   1   2  23         42.91         33.93         6.69 o                         
   2   2  23          1.05         -2.05         5.21 o                         
   3   2  23          6.26          0.83         5.13 o                         
   4   2  23         26.22         21.98         5.62 o                         
   5   2  23         25.75         21.72         4.01 o                         
   6   2  23          0.06          6.82         5.58 o                         
   1   3  23        259.78        252.47        12.79 o                         
   2   3  23          1.51          3.17         4.86 o                         
   3   3  23        187.42        197.57        10.59 o                         
   4   3  23         11.66          3.77         4.47 o                         
   5   3  23         38.02         43.32         5.48 o                         
   6   3  23          0.69          1.48        13.52 o                         
   0   4  23          8.36          0.29         6.78 o                         
   1   4  23         53.39         64.33         7.11 o                         
   2   4  23          4.49          1.08         4.81 o                         
   3   4  23         28.83         27.75         7.73 o                         
   4   4  23         13.76          9.50         5.80 o                         
   5   4  23          0.97         -0.41         3.88 o                         
   1   5  23        158.95        160.67        17.12 o                         
   2   5  23         63.80         61.64         7.25 o                         
   3   5  23         73.87         71.45         9.03 o                         
   4   5  23         27.31         40.70         6.52 o                         
   5   5  23        109.99        110.35        10.14 o                         
   0   6  23         32.13         32.07        13.27 o                         
   1   6  23          0.38         -7.41         7.41 o                         
   2   6  23          2.99         -0.94         8.15 o                         
   3   6  23          0.33         -5.78         8.77 o                         
   4   6  23         12.91          4.93         4.51 o                         
   1   7  23         34.70         36.88         6.50 o                         
   2   7  23          1.83          3.25         5.26 o                         
   0   0  24        277.40        264.62        33.36 o                         
   1   0  24        124.55        125.04        13.59 o                         
   2   0  24         49.18         62.67        11.43 o                         
   3   0  24          2.60          7.03         9.61 o                         
   4   0  24        396.80        473.20        26.41 o                         
   5   0  24         91.16         92.15        11.88 o                         
   6   0  24          5.63         -2.26         7.36 o                         
   1   1  24          0.01          2.19         5.60 o                         
   2   1  24          0.05         -6.34         6.34 o                         
   3   1  24          2.39          2.48         7.72 o                         
   4   1  24          5.78          7.36         5.60 o                         
   5   1  24          0.76          0.63         4.19 o                         
   6   1  24          3.13          5.14         6.70 o                         
   0   2  24         54.75         28.26         8.63 o                         
   1   2  24         32.11         25.26         5.83 o                         
   2   2  24         53.94         39.46         7.08 o                         
   3   2  24          2.10          1.55         4.12 o                         
   4   2  24         93.55         90.99         6.79 o                         
   5   2  24          0.08          0.26         4.81 o                         
   6   2  24         10.29          1.26         4.51 o                         
   1   3  24         25.26         35.50         6.31 o                         
   2   3  24         12.73         16.77         4.80 o                         
   3   3  24          0.01         -4.67         5.16 o                         
   4   3  24         32.60         31.73         4.85 o                         
   5   3  24          1.62          5.46         5.42 o                         
   0   4  24        152.88        156.18         9.16 o                         
   1   4  24          0.25          4.18         4.47 o                         
   2   4  24          8.23         -5.88         5.88 o                         
   3   4  24         35.13         37.48         7.18 o                         
   4   4  24         21.03         19.56         5.34 o                         
   1   5  24          4.73          0.08         5.49 o                         
   2   5  24          9.32          5.00         6.49 o                         
   3   5  24          0.46         -1.00         5.01 o                         
   4   5  24          0.16         -3.89         3.89 o                         
   0   6  24         56.66         46.56         6.98 o                         
   1   6  24          1.03          6.06        10.58 o                         
   2   6  24          6.76          6.73         4.70 o                         
   1   1  25        173.09        174.49        10.85 o                         
   2   1  25          9.30         -0.40         4.74 o                         
   3   1  25        101.10        109.97        13.07 o                         
   4   1  25          1.01         -2.09         4.76 o                         
   5   1  25         33.79         39.36        10.19 o                         
   0   2  25        168.46        155.07        13.28 o                         
   1   2  25          4.28         10.23         4.95 o                         
   2   2  25          2.48          9.32         4.44 o                         
   3   2  25          5.57         -7.87         9.37 o                         
   4   2  25          0.70          1.66         3.86 o                         
   5   2  25          6.43          4.84         5.62 o                         
   1   3  25         44.84         36.81         4.35 o                         
   2   3  25          0.02         -0.20         5.02 o                         
   3   3  25         72.35         63.00         8.42 o                         
   4   3  25         10.83          9.23         6.79 o                         
   0   4  25         14.61         18.23        11.34 o                         
   1   4  25         37.88         37.30         5.87 o                         
   2   4  25          6.66          2.74         4.63 o                         
   3   4  25          1.28         15.00         7.58 o                         
   1   5  25         51.98         45.44        11.10 o                         
   2   5  25         10.66          6.17         6.70 o                         
   0   0  26        283.92        292.04        28.45 o                         
   1   0  26         58.87         71.14        11.27 o                         
   2   0  26        209.76        198.45        15.59 o                         
   3   0  26          3.47          0.42         5.32 o                         
   4   0  26        105.69         92.20         9.01 o                         
   1   1  26         40.09         42.48         6.93 o                         
   2   1  26          1.21          2.28         3.85 o                         
   3   1  26          1.11         -0.93         3.59 o                         
   4   1  26          2.85          5.17         5.75 o                         
   0   2  26         76.92         77.61        10.46 o                         
   1   2  26          3.64          9.06         3.87 o                         
   2   2  26         83.03         80.35         8.07 o                         
   3   2  26          1.60         -1.30         3.97 o                         
   1   3  26         22.05         13.83         4.74 o                         
   2   3  26         13.94         13.42         4.87 o                         
   1   1  27         98.34         88.98         6.35 o                         
   2   1  27         24.21         19.49         7.00 o                         
                                                                                
